# Supplementary material for: Crystallographic and spectroscopic character­ization of 4-nitro-2-(tri­fluoro­meth­yl)benzoic acid and 4-nitro-3-(tri­fluoro­meth­yl)benzoic acid
Source: Acta Crystallogr E Crystallogr Commun. 2019 Mar 29;75(Pt 4):524–8. doi: 10.1107/S2056989019003979 (PMC6509677; doi:10.1107/S2056989019003979)
Supplement: Supplementary file 1 [file e-75-00524-sup1.cif]

##############################################################################
#                                                                            #
# This CIF contains the data in a paper accepted for publication in          #
# Acta Crystallographica Section E. It conforms to the requirements of       #
# Notes for Authors for Acta Crystallographica Section E, and has been       #
# peer reviewed under the auspices of the IUCr Commission on Journals.       #
#                                                                            #
# Full details of the Crystallographic Information File format               #
# are given in the paper "The Crystallographic Information File (CIF):       #
# a New Standard Archive File for Crystallography" by S. R. Hall, F. H.      #
# Allen and I. D. Brown [Acta Cryst. (1991), A47, 655-685].                  #
#                                                                            #
# The current version of the core CIF dictionary is obtainable from          #
# ftp://ftp.iucr.org/pub/cif_core.dic.                                       #
#                                                                            #
# Software is freely available for graphical display of the structure(s)     #
# in this CIF. For information consult the CIF software page                 #
# http://www.iucr.org/resources/cif/software.                                #
#                                                                            #
# This file may be used for bona fide research purposes within the           #
# scientific community so long as proper attribution is given to the journal # 
# article from which it was obtained.                                        #
#                                                                            #
##############################################################################
data_global
_audit_creation_method     'APEX3 v2017.3-0'
_journal_date_recd_electronic     2019-03-21
_journal_date_accepted     2019-03-22
_journal_name_full     'Acta Crystallographica, Section E'
_journal_year     2019
_journal_volume     75
_journal_issue      4
_journal_page_first     524
_journal_page_last     528
_journal_paper_category     GO
_journal_paper_doi     10.1107/S2056989019003979
_journal_coeditor_code     PK2616
_publ_contact_author_name     'Joseph M. Tanski'
_publ_contact_author_address
;
Department of Chemistry
Vassar College
Poughkeepsie, NY 12604
USA
;
_publ_contact_author_email     'jotanski@vassar.edu'
_publ_contact_author_fax     '845-437-5747'
_publ_contact_author_phone     '845-437-7531'
_publ_section_title
;
Crystallographic and spectroscopic characterization of
4-nitro-2-(trifluoromethyl)benzoic acid and 4-nitro-3-(trifluoromethyl)benzoic
acid
;
loop_
    _publ_author_name
    _publ_author_footnote
    _publ_author_address
    'Diehl III, George L.' .
;
Department of Chemistry
Vassar College
Poughkeepsie, NY 12604
USA
;
    'Je, Lisa' .
;
Department of Chemistry
Vassar College
Poughkeepsie, NY 12604
USA
;
    'Tanski, Joseph M.' .
;
Department of Chemistry
Vassar College
Poughkeepsie, NY 12604
USA
;
_publ_section_synopsis
;
The title compounds, two isomers of nitro trifluoromethyl benzoic acid, each
contain a nitro functionality <i>para</i> to the carboxylic acid group, with
the trifluoromethyl substituent <i>ortho</i> to the acid group in the 2-isomer
and <i>ortho</i> to the nitro group in the 3-isomer. The regiochemistry with
respect to the trifluoromethyl group results in steric interactions that
rotate the carboxylic acid group or the nitro group out of the aromatic plane
in the 2- and 3-isomer, respectively.
;
data_I
_database_code_depnum_ccdc_archive 'CCDC 1905076'
_chemical_name_systematic
;
4-Nitro-2-(trifluoromethyl)benzoic acid
;
_chemical_name_common     ?
_chemical_formula_moiety     'C8 H4 F3 N O4'
_chemical_formula_sum     'C8 H4 F3 N O4'
_chemical_formula_iupac     'C8 H4 F3 N O4'
_chemical_formula_weight     235.12
_chemical_melting_point     ?
_space_group_crystal_system     orthorhombic
_space_group_name_H-M_alt     'P c c n'
_space_group_name_Hall     '-P 2ab 2ac'
loop_
    _space_group_symop_operation_xyz
    'x, y, z'
    '-x+1/2, -y+1/2, z'
    '-x, y+1/2, -z+1/2'
    'x+1/2, -y, -z+1/2'
    '-x, -y, -z'
    'x-1/2, y-1/2, -z'
    'x, -y-1/2, z-1/2'
    '-x-1/2, y, z-1/2'
_cell_length_a     12.1612(17)
_cell_length_b     14.847(2)
_cell_length_c     9.8265(14)
_cell_angle_alpha     90
_cell_angle_beta     90
_cell_angle_gamma     90
_cell_volume     1774.2(4)
_cell_formula_units_Z     8
_cell_measurement_reflns_used     7558
_cell_measurement_theta_min     2.1647
_cell_measurement_theta_max     30.2363
_cell_measurement_temperature     125.(2)
_exptl_crystal_description     block
_exptl_crystal_colour     colourless
_exptl_crystal_size_max     0.240
_exptl_crystal_size_mid     0.240
_exptl_crystal_size_min     0.150
_exptl_crystal_density_diffrn     1.760
_exptl_crystal_density_meas     ?
_exptl_crystal_density_method     'not measured'
_exptl_crystal_F_000     944
_exptl_absorpt_coefficient_mu     0.180
_exptl_absorpt_correction_type     multi-scan
_exptl_absorpt_process_details
;
(SADABS; Bruker, 2013)
;
_exptl_absorpt_correction_T_min     0.86
_exptl_absorpt_correction_T_max     0.97
_exptl_special_details
;
;
_diffrn_ambient_temperature     125(2)
_diffrn_radiation_type     MoK\a
_diffrn_radiation_wavelength     0.71073
_diffrn_radiation_source     'fine-focus sealed tube'
_diffrn_radiation_monochromator     graphite
_diffrn_measurement_device_type     'Bruker APEXII CCD'
_diffrn_measurement_method     '\f and \w scans'
_diffrn_detector_area_resol_mean     8.3333
_diffrn_reflns_number     40170
_diffrn_reflns_av_R_equivalents     0.0504
_diffrn_reflns_av_unetI/netI     0.0206
_diffrn_reflns_theta_min     2.17
_diffrn_reflns_theta_max     30.57
_diffrn_reflns_theta_full     30.57
_diffrn_measured_fraction_theta_max     0.999
_diffrn_measured_fraction_theta_full     0.999
_diffrn_reflns_limit_h_min     -17
_diffrn_reflns_limit_h_max     17
_diffrn_reflns_limit_k_min     -21
_diffrn_reflns_limit_k_max     21
_diffrn_reflns_limit_l_min     -14
_diffrn_reflns_limit_l_max     14
_refine_special_details
;
;
_reflns_number_total     2727
_reflns_number_gt     2064
_reflns_threshold_expression     'I > 2\s(I)'
_refine_ls_structure_factor_coef     Fsqd
_refine_ls_matrix_type     full
_refine_ls_R_factor_all     0.0569
_refine_ls_R_factor_gt     0.0385
_refine_ls_wR_factor_gt     0.0980
_refine_ls_wR_factor_ref     0.1085
_refine_ls_goodness_of_fit_ref     1.042
_refine_ls_restrained_S_all     1.042
_refine_ls_number_reflns     2727
_refine_ls_number_parameters     148
_refine_ls_number_restraints     1
_refine_ls_number_constraints     ?
_refine_ls_hydrogen_treatment     mixed
_refine_ls_weighting_scheme     calc
_refine_ls_weighting_details
              'w=1/[\s^2^(Fo^2^)+(0.0543P)^2^+0.5851P] where P=(Fo^2^+2Fc^2^)/3'
_atom_sites_solution_hydrogens     mixed
_atom_sites_solution_primary     ?
_atom_sites_solution_secondary     ?
_refine_ls_shift/su_max     0.001
_refine_ls_shift/su_mean     0.000
_refine_diff_density_max     0.459
_refine_diff_density_min     -0.237
_refine_ls_extinction_method     none
_refine_ls_extinction_coef     ?
loop_
    _atom_type_symbol
    _atom_type_description
    _atom_type_scat_dispersion_real
    _atom_type_scat_dispersion_imag
    _atom_type_scat_source
    C C 0.0033 0.0016 'International Tables Vol C Tables 4.2.6.8 and 6.1.1.4'
    H H 0.0000 0.0000 'International Tables Vol C Tables 4.2.6.8 and 6.1.1.4'
    F F 0.0171 0.0103 'International Tables Vol C Tables 4.2.6.8 and 6.1.1.4'
    N N 0.0061 0.0033 'International Tables Vol C Tables 4.2.6.8 and 6.1.1.4'
    O O 0.0106 0.0060 'International Tables Vol C Tables 4.2.6.8 and 6.1.1.4'
_computing_data_collection
;
APEX2 (Bruker, 2013)
;
_computing_cell_refinement
;
SAINT (Bruker, 2013)
;
_computing_data_reduction
;
SAINT (Bruker, 2013)
;
_computing_structure_solution
;
SHELXT2014 (Sheldrick, 2015a)
;
_computing_structure_refinement
;
SHELXL2016 (Sheldrick, 2015b)
;
_computing_molecular_graphics
;
SHELXTL (Sheldrick, 2008b)
;
_computing_publication_material
;
SHELXTL (Sheldrick, 2008b), <i>OLEX2</i> (Dolomanov <i>et al.</i>,
2009) and Mercury
(Macrae <i>et al.</i>,  2008)
;
loop_
    _atom_site_type_symbol
    _atom_site_label
    _atom_site_fract_x
    _atom_site_fract_y
    _atom_site_fract_z
    _atom_site_U_iso_or_equiv
    _atom_site_adp_type
    _atom_site_calc_flag
    _atom_site_occupancy
    _atom_site_disorder_assembly
    _atom_site_disorder_group
    F F1 0.73315(7) 0.52183(6) 0.34266(10) 0.0370(2) Uani d 1 . .
    F F2 0.76500(7) 0.65169(7) 0.42859(9) 0.0367(2) Uani d 1 . .
    F F3 0.70454(7) 0.64131(6) 0.22366(9) 0.0347(2) Uani d 1 . .
    O O1 0.55716(9) 0.49377(7) 0.14946(10) 0.0306(2) Uani d 1 . .
    O O2 0.43545(9) 0.59970(7) 0.08655(10) 0.0289(2) Uani d 1 . .
    H H2 0.4403(15) 0.5727(12) 0.0103(16) 0.035 Uiso d 1 . .
    O O3 0.52250(8) 0.69576(7) 0.79079(10) 0.0285(2) Uani d 1 . .
    O O4 0.34577(8) 0.69044(7) 0.76367(10) 0.0284(2) Uani d 1 . .
    N N1 0.44022(9) 0.68191(7) 0.72167(11) 0.0211(2) Uani d 1 . .
    C C1 0.48757(10) 0.59507(8) 0.31669(12) 0.0198(2) Uani d 1 . .
    C C2 0.57846(10) 0.61229(8) 0.40071(12) 0.0192(2) Uani d 1 . .
    C C3 0.56260(10) 0.64170(8) 0.53324(13) 0.0193(2) Uani d 1 . .
    H H3A 0.623518 0.65393 0.590881 0.023 Uiso calc 1 . .
    C C4 0.45566(10) 0.65286(8) 0.57974(12) 0.0187(2) Uani d 1 . .
    C C5 0.36455(10) 0.63879(8) 0.49877(13) 0.0213(2) Uani d 1 . .
    H H5A 0.29241 0.648629 0.53275 0.026 Uiso calc 1 . .
    C C6 0.38158(10) 0.60982(9) 0.36620(13) 0.0222(3) Uani d 1 . .
    H H6A 0.320197 0.599895 0.308322 0.027 Uiso calc 1 . .
    C C7 0.49830(11) 0.55800(9) 0.17519(13) 0.0225(3) Uani d 1 . .
    C C8 0.69530(11) 0.60658(9) 0.34899(13) 0.0247(3) Uani d 1 . .
loop_
    _atom_site_aniso_label
    _atom_site_aniso_U_11
    _atom_site_aniso_U_22
    _atom_site_aniso_U_33
    _atom_site_aniso_U_12
    _atom_site_aniso_U_13
    _atom_site_aniso_U_23
    F1 0.0285(5) 0.0381(5) 0.0443(5) 0.0138(4) 0.0073(4) -0.0025(4)
    F2 0.0182(4) 0.0570(6) 0.0350(5) -0.0067(4) 0.0034(3) -0.0103(4)
    F3 0.0296(4) 0.0487(6) 0.0259(4) -0.0011(4) 0.0093(3) 0.0043(4)
    O1 0.0402(6) 0.0281(5) 0.0235(5) 0.0113(4) -0.0049(4) -0.0053(4)
    O2 0.0364(5) 0.0316(5) 0.0188(4) 0.0093(4) -0.0041(4) -0.0024(4)
    O3 0.0230(5) 0.0384(6) 0.0241(5) -0.0012(4) -0.0023(4) -0.0077(4)
    O4 0.0206(4) 0.0340(5) 0.0307(5) 0.0012(4) 0.0075(4) -0.0080(4)
    N1 0.0194(5) 0.0214(5) 0.0225(5) 0.0008(4) 0.0020(4) -0.0030(4)
    C1 0.0220(6) 0.0180(5) 0.0195(5) 0.0006(4) -0.0006(4) 0.0002(4)
    C2 0.0170(5) 0.0202(6) 0.0203(6) 0.0015(4) 0.0021(4) 0.0011(4)
    C3 0.0160(5) 0.0213(6) 0.0206(5) 0.0003(4) -0.0014(4) -0.0002(4)
    C4 0.0178(5) 0.0185(5) 0.0197(5) 0.0008(4) 0.0013(4) -0.0011(4)
    C5 0.0158(5) 0.0223(6) 0.0259(6) 0.0008(4) 0.0002(4) -0.0013(5)
    C6 0.0191(5) 0.0230(6) 0.0247(6) -0.0006(4) -0.0042(5) -0.0019(5)
    C7 0.0254(6) 0.0204(6) 0.0218(6) -0.0007(5) -0.0014(5) -0.0001(4)
    C8 0.0203(6) 0.0312(7) 0.0224(6) 0.0017(5) 0.0031(5) -0.0012(5)
_geom_special_details
;
All esds (except the esd in the dihedral angle between two l.s. planes)
are estimated using the full covariance matrix.  The cell esds are taken
into account individually in the estimation of esds in distances, angles
and torsion angles; correlations between esds in cell parameters are only
used when they are defined by crystal symmetry.  An approximate (isotropic)
treatment of cell esds is used for estimating esds involving l.s. planes.
;
loop_
    _geom_bond_atom_site_label_1
    _geom_bond_atom_site_label_2
    _geom_bond_site_symmetry_2
    _geom_bond_distance
    _geom_bond_publ_flag
    F1 C8 . 1.3413(16) ?
    F2 C8 . 1.3337(16) ?
    F3 C8 . 1.3399(16) ?
    O1 C7 . 1.2188(16) ?
    O2 C7 . 1.3139(16) ?
    O2 H2 . 0.851(14) ?
    O3 N1 . 1.2267(14) ?
    O4 N1 . 1.2271(14) ?
    N1 C4 . 1.4718(16) ?
    C1 C6 . 1.3950(18) ?
    C1 C2 . 1.4031(17) ?
    C1 C7 . 1.5011(17) ?
    C2 C3 . 1.3871(17) ?
    C2 C8 . 1.5114(17) ?
    C3 C4 . 1.3884(16) ?
    C3 H3A . 0.95 ?
    C4 C5 . 1.3800(17) ?
    C5 C6 . 1.3874(18) ?
    C5 H5A . 0.95 ?
    C6 H6A . 0.95 ?
loop_
    _geom_angle_atom_site_label_1
    _geom_angle_atom_site_label_2
    _geom_angle_atom_site_label_3
    _geom_angle_site_symmetry_1
    _geom_angle_site_symmetry_3
    _geom_angle
    _geom_angle_publ_flag
    C7 O2 H2 . . 108.7(12) ?
    O3 N1 O4 . . 124.05(11) ?
    O3 N1 C4 . . 118.02(10) ?
    O4 N1 C4 . . 117.93(10) ?
    C6 C1 C2 . . 119.61(11) ?
    C6 C1 C7 . . 117.45(11) ?
    C2 C1 C7 . . 122.91(11) ?
    C3 C2 C1 . . 120.02(11) ?
    C3 C2 C8 . . 117.65(11) ?
    C1 C2 C8 . . 122.18(11) ?
    C2 C3 C4 . . 118.48(11) ?
    C2 C3 H3A . . 120.8 ?
    C4 C3 H3A . . 120.8 ?
    C5 C4 C3 . . 122.98(11) ?
    C5 C4 N1 . . 119.23(11) ?
    C3 C4 N1 . . 117.79(10) ?
    C4 C5 C6 . . 117.93(11) ?
    C4 C5 H5A . . 121.0 ?
    C6 C5 H5A . . 121.0 ?
    C5 C6 C1 . . 120.94(11) ?
    C5 C6 H6A . . 119.5 ?
    C1 C6 H6A . . 119.5 ?
    O1 C7 O2 . . 124.95(12) ?
    O1 C7 C1 . . 122.01(12) ?
    O2 C7 C1 . . 113.00(11) ?
    F2 C8 F3 . . 107.01(11) ?
    F2 C8 F1 . . 106.28(11) ?
    F3 C8 F1 . . 106.84(11) ?
    F2 C8 C2 . . 111.84(11) ?
    F3 C8 C2 . . 111.48(11) ?
    F1 C8 C2 . . 113.01(11) ?
loop_
    _geom_torsion_atom_site_label_1
    _geom_torsion_atom_site_label_2
    _geom_torsion_atom_site_label_3
    _geom_torsion_atom_site_label_4
    _geom_torsion_site_symmetry_1
    _geom_torsion_site_symmetry_2
    _geom_torsion_site_symmetry_3
    _geom_torsion_site_symmetry_4
    _geom_torsion
    _geom_torsion_publ_flag
    C6 C1 C2 C3 . . . . 1.57(18) ?
    C7 C1 C2 C3 . . . . -176.30(12) ?
    C6 C1 C2 C8 . . . . -173.81(12) ?
    C7 C1 C2 C8 . . . . 8.32(19) ?
    C1 C2 C3 C4 . . . . 0.39(18) ?
    C8 C2 C3 C4 . . . . 175.97(11) ?
    C2 C3 C4 C5 . . . . -2.13(19) ?
    C2 C3 C4 N1 . . . . 178.49(11) ?
    O3 N1 C4 C5 . . . . -178.53(12) ?
    O4 N1 C4 C5 . . . . 1.73(17) ?
    O3 N1 C4 C3 . . . . 0.87(17) ?
    O4 N1 C4 C3 . . . . -178.87(11) ?
    C3 C4 C5 C6 . . . . 1.80(19) ?
    N1 C4 C5 C6 . . . . -178.82(11) ?
    C4 C5 C6 C1 . . . . 0.26(19) ?
    C2 C1 C6 C5 . . . . -1.91(19) ?
    C7 C1 C6 C5 . . . . 176.08(12) ?
    C6 C1 C7 O1 . . . . -130.98(14) ?
    C2 C1 C7 O1 . . . . 46.94(19) ?
    C6 C1 C7 O2 . . . . 46.69(16) ?
    C2 C1 C7 O2 . . . . -135.40(13) ?
    C3 C2 C8 F2 . . . . -15.31(17) ?
    C1 C2 C8 F2 . . . . 160.17(12) ?
    C3 C2 C8 F3 . . . . -135.07(12) ?
    C1 C2 C8 F3 . . . . 40.41(17) ?
    C3 C2 C8 F1 . . . . 104.58(14) ?
    C1 C2 C8 F1 . . . . -79.94(15) ?
loop_
    _geom_hbond_atom_site_label_D
    _geom_hbond_atom_site_label_H
    _geom_hbond_atom_site_label_A
    _geom_hbond_site_symmetry_A
    _geom_hbond_distance_DH
    _geom_hbond_distance_HA
    _geom_hbond_distance_DA
    _geom_hbond_angle_DHA
    _geom_hbond_publ_flag
    O2 H2 O1 5_665 0.851(14) 1.855(15) 2.7042(14) 175.0(18) y
    C3 H3A F3 8_756 0.95 2.47 3.3942(15) 163.7 ?
_shelx_hkl_file
;
   0   0   1    0.50    0.20
   0   0   1    1.00    0.30
   0   0   1    0.50    0.30
   0   0   1    0.60    0.30
   0   0  -1    0.20    0.20
   0   0  -1    0.80    0.20
   0   0  -2 2374.46   57.99
   0   0   2 2340.27   57.89
   0   0   2 2345.37   58.09
   0   0  -2 2304.27   57.79
   0   0   2 2359.16   58.19
   0   0  -3    1.20    0.70
   0   0   3   -0.30    0.50
   0   0   3    0.00    0.50
   0   0   3    1.30    0.80
   0   0  -3   -0.60    0.40
   0   0   3   -0.20    0.60
   0   0  -4   51.89    2.60
   0   0   4   50.19    2.80
   0   0   4   53.99    2.70
   0   0  -4   48.50    2.10
   0   0   4   55.19    2.40
   0   0   4   50.89    2.40
   0   0   5   -0.50    0.80
   0   0   5   -1.10    0.90
   0   0  -5   -1.20    0.60
   0   0   5   -1.30    0.80
   0   0  -5   -0.70    0.90
   0   0   5    0.30    0.80
   0   0   6   46.00    3.10
   0   0  -6   45.20    3.10
   0   0   6   49.20    3.30
   0   0  -6   42.80    2.30
   0   0   6   47.70    2.80
   0   0   6   43.30    2.80
   0   0   7   -0.20    1.20
   0   0   7    1.30    1.40
   0   0  -7   -0.10    1.30
   0   0  -7   -0.70    0.90
   0   0   7    0.80    1.20
   0   0   8   12.60    2.30
   0   0   8   12.60    2.40
   0   0  -8   14.00    2.50
   0   0   8   16.10    3.00
   0   0   9   -2.30    1.50
   0   0   9    0.70    2.00
   0   0   9    1.30    1.80
   0   0  -9   -2.00    1.70
   0   0  10   -1.90    2.20
   0   0 -10   -0.60    2.10
   0   0  10    1.70    2.00
   0   0  10    3.80    2.60
   0   0  11   -2.70    2.30
   0   0  11    2.40    2.50
   0   0  11    0.10    2.50
   0   0 -11    0.10    2.30
   0   0 -12   72.79    6.50
   0   0  12   79.59    6.90
   0   0  12   63.19    6.50
   0   0  13   -0.10    3.00
   0   0 -13    0.60    3.30
   0   0 -13   -3.60    3.10
   0   0  13   -4.50    3.10
   0   0 -14   24.60    5.20
   0   0 -14   41.30    6.30
   0   0  14   49.20    7.10
   0   0  14   38.00    6.00
   1   0   0   -0.10    0.10
  -1   0   0    0.70    0.30
  -1   0   0    0.00    0.10
  -1   0  -1    0.40    0.40
  -1   0   1    0.20    0.30
  -1   0   1   -0.20    0.30
  -1   0  -1    0.40    0.30
  -1   0  -1    0.20    0.30
   1   0  -1    0.40    0.30
   1   0   1   -0.40    0.30
   1   0   1   -0.10    0.20
  -1   0   1    0.30    0.20
  -1   0   1   -0.30    0.20
  -1   0   1    0.10    0.20
   1   0   2 1591.34   39.30
   1   0   2 1568.64   39.40
  -1   0   2 1559.84   39.50
  -1   0  -2 1580.94   39.30
  -1   0  -2 1598.84   39.30
   1   0   2 1525.25   39.30
   1   0  -2 1596.04   39.10
  -1   0  -2 1554.84   39.30
   1   0   2 1608.44   39.50
  -1   0   2 1576.64   39.40
   1   0   3   -0.40    0.60
   1   0  -3    0.40    0.50
  -1   0  -3    0.30    0.60
  -1   0   3    0.50    0.70
   1   0   3    0.50    0.60
  -1   0  -3    0.20    0.70
  -1   0   3   -0.10    0.50
   1   0  -3   -0.60    0.60
  -1   0   3   -0.50    0.60
   1   0   3   -0.20    0.60
   1   0   3    0.70    0.60
  -1   0   4  541.25   14.40
  -1   0   4  535.95   14.30
  -1   0  -4  547.15   14.50
  -1   0  -4  532.55   14.90
   1   0   4  552.54   14.80
   1   0   4  552.14   14.90
  -1   0   4  537.35   14.90
   1   0  -4  547.45   14.70
  -1   0   4  560.34   14.60
  -1   0   4  559.14   15.30
   1   0   4  524.35   14.60
   1   0   4  540.65   15.20
  -1   0   5    1.10    1.00
  -1   0   5   -0.40    0.90
   1   0   5    1.80    1.10
   1   0   5    0.80    0.90
  -1   0   5   -0.80    0.70
   1   0  -5   -0.10    0.90
  -1   0  -5   -1.00    0.90
  -1   0  -5   -1.30    0.70
   1   0   5    0.10    0.90
  -1   0   5    0.60    0.80
   1   0   5   -0.60    0.90
  -1   0   5    0.00    0.90
  -1   0   6   98.19    4.10
  -1   0  -6   98.79    4.60
   1   0   6  101.59    4.90
  -1   0   6   95.39    4.60
  -1   0  -6   97.19    4.00
  -1   0   6  100.49    4.10
   1   0   6  105.09    4.30
   1   0  -6  101.49    4.50
   1   0   6  101.29    4.60
  -1   0   6   91.79    4.00
   1   0   6   96.99    4.30
  -1   0   6  103.09    5.00
  -1   0   7    2.70    1.40
  -1   0  -7   -1.60    1.20
  -1   0   7   -0.60    1.20
   1   0   7   -0.50    1.30
  -1   0   7    0.70    1.20
  -1   0  -7   -1.00    1.00
   1   0   7   -0.40    1.20
   1   0   7    1.90    1.50
  -1   0   7    0.70    1.10
   1   0  -7   -1.40    1.30
  -1   0   8   21.60    3.30
   1   0   8   29.60    3.20
  -1   0  -8   25.70    2.40
   1   0  -8   27.00    3.20
  -1   0   8   19.40    2.50
   1   0   8   17.50    2.80
  -1   0   8   16.50    2.70
  -1   0  -8   24.00    3.10
   1   0   8   23.20    3.30
   1   0   9    1.50    1.80
  -1   0   9   -1.40    1.60
  -1   0   9   -0.40    1.80
   1   0  -9    2.20    1.80
   1   0   9   -1.60    1.90
  -1   0  -9    2.40    1.80
  -1   0   9   -0.10    1.60
   1   0   9   -1.80    1.80
   1   0  10  255.57   10.50
   1   0  10  265.17   11.10
   1   0 -10  258.77   10.20
  -1   0  10  246.98   10.40
  -1   0  10  256.37   11.00
  -1   0  11   -3.90    2.10
  -1   0 -11   -0.70    2.30
   1   0 -11    0.70    2.40
   1   0  11    1.70    2.50
   1   0  11   -0.90    2.40
  -1   0  11   -0.30    2.20
  -1   0  11    2.00    2.80
   1   0  11    0.90    2.30
   1   0  12    1.70    3.20
  -1   0  12    3.90    3.00
   1   0  12    1.40    3.00
   1   0 -12    3.60    3.00
  -1   0 -12   -0.30    2.80
   1   0  12    3.10    3.20
  -1   0  12    6.20    3.20
   1   0 -12    3.70    3.00
  -1   0  13   -2.10    3.10
   1   0 -13   -2.30    3.00
   1   0 -13    2.10    3.10
  -1   0  13    1.30    3.40
   1   0  13    0.00    3.20
   1   0  13    4.90    3.70
   1   0  13    1.70    3.40
  -1   0 -13    1.40    3.40
   1   0  14    2.00    4.30
  -1   0  14    2.60    6.00
   1   0 -14    5.50    4.00
  -1   0 -14    0.30    4.10
  -1   0 -14   -1.30    3.60
   1   0 -14    6.50    3.90
   2   0   0 1447.06   35.80
   2   0   0 1460.25   35.90
  -2   0   0 1529.05   35.90
  -2   0   0 1456.65   36.10
  -2   0   0 1371.96   36.00
   2   0   0 1393.86   36.00
  -2   0   1    0.30    0.40
  -2   0   1    0.30    0.50
   2   0   1    0.40    0.50
  -2   0  -1    0.50    0.50
   2   0   1    1.30    0.50
  -2   0   1    0.50    0.50
  -2   0  -1    0.30    0.50
  -2   0   1    0.20    0.50
  -2   0  -1   -0.60    0.50
   2   0   1    0.00    0.60
   2   0  -1   -0.30    0.50
  -2   0   1   -0.20    0.50
  -2   0  -2    9.90    1.20
  -2   0   2    8.50    0.80
  -2   0  -2   10.20    1.10
   2   0   2   10.50    1.10
   2   0  -2   12.00    1.30
  -2   0   2    9.30    1.10
  -2   0  -2    9.60    1.10
  -2   0   2   12.50    1.40
   2   0   2    8.90    1.10
  -2   0   2   10.70    0.90
   2   0   2   10.80    1.20
  -2   0   2    8.30    0.80
   2   0  -3    1.00    0.60
   2   0  -3    0.20    0.80
  -2   0  -3    0.30    0.70
   2   0   3    0.00    0.70
  -2   0  -3    1.00    0.70
  -2   0  -3   -0.30    0.70
  -2   0   3    0.40    0.40
  -2   0   3    1.10    0.70
  -2   0   3    0.40    0.80
   2   0   3   -0.50    0.60
   2   0   3   -0.40    0.60
  -2   0   4   35.30    2.20
   2   0  -4   34.10    2.10
  -2   0  -4   35.40    2.20
   2   0   4   37.10    2.50
   2   0   4   36.40    2.30
   2   0   4   34.50    2.20
  -2   0  -4   33.00    2.30
  -2   0   4   37.40    2.60
  -2   0  -5   -1.00    1.00
  -2   0  -5    0.20    0.80
   2   0   5   -0.20    0.90
  -2   0   5   -0.20    1.00
   2   0   5    0.50    0.90
  -2   0   5   -0.50    0.70
   2   0  -5    0.10    1.00
  -2   0   5   -0.60    1.00
  -2   0   5    0.20    0.70
  -2   0   5   -0.40    0.80
   2   0   5    0.30    0.90
   2   0   5   -0.10    0.90
   2   0   6   23.80    2.70
   2   0  -6   21.40    2.30
  -2   0  -6   23.50    2.50
  -2   0   6   15.70    2.20
  -2   0   6   19.80    2.60
  -2   0   6   19.30    2.00
  -2   0   6   19.20    2.10
   2   0   6   22.50    2.50
  -2   0  -6   17.10    2.00
   2   0   6   20.30    2.30
  -2   0   6   22.50    1.90
   2   0   6   20.50    2.30
   2   0   7    1.70    1.50
   2   0  -7    0.40    1.30
  -2   0   7    0.30    1.40
  -2   0   7    0.00    1.10
  -2   0  -7   -2.40    1.10
  -2   0   7    0.50    1.20
   2   0   7    0.50    1.30
   2   0   7    2.20    1.60
  -2   0   7    0.70    1.50
  -2   0   7   -0.40    1.10
  -2   0  -7    0.90    1.20
  -2   0  -8  107.79    4.80
  -2   0   8   93.79    5.80
  -2   0  -8  102.29    5.50
  -2   0   8  100.39    4.70
  -2   0   8   96.79    5.30
   2   0   8   88.19    5.20
   2   0   8  107.19    5.40
  -2   0   8   98.99    4.80
   2   0  -8   95.79    5.20
   2   0   8   95.69    5.70
   2   0   9   -1.10    1.80
  -2   0   9   -1.30    1.70
  -2   0   9   -2.20    1.50
  -2   0   9    0.80    1.70
  -2   0  -9   -2.30    1.60
   2   0   9   -0.50    1.90
   2   0  -9   -0.20    1.80
   2   0   9   -1.80    1.90
   2   0 -10  123.19    7.20
   2   0  10  147.99    7.90
   2   0  10  142.39    7.40
   2   0  10  137.79    7.40
  -2   0  10  139.29    7.90
  -2   0 -10  150.28    7.60
   2   0 -10  146.89    7.20
  -2   0  11    1.00    2.30
   2   0 -11    2.50    2.60
   2   0  11    2.10    2.80
  -2   0  11    1.00    2.60
   2   0  11   -2.50    2.60
   2   0 -11   -0.70    2.50
  -2   0 -11   -2.00    2.30
   2   0  11    1.50    2.50
  -2   0 -12   -1.80    2.90
  -2   0  12    1.80    3.10
   2   0  12   -1.70    2.90
   2   0 -12    4.20    3.00
  -2   0  12   -2.30    2.50
   2   0  12   -1.00    2.80
   2   0  12    0.90    2.80
   2   0 -12    1.90    2.80
   2   0  13    3.60    3.90
  -2   0  13    0.60    3.10
   2   0 -13   -1.00    3.40
  -2   0 -13    3.40    3.50
   2   0 -13   -2.20    3.10
   2   0  13    3.50    3.60
  -2   0  13   -0.40    3.60
   2   0  13    3.70    3.50
   3   0   0    0.00    0.60
   3   0   0   -0.20    0.50
  -3   0   0   -0.50    0.50
   3   0   0    0.10    0.60
  -3   0   0    0.00    0.70
  -3   0   0   -0.10    0.60
  -3   0   1   -0.10    0.50
   3   0   1    0.40    0.70
   3   0   1    0.30    0.60
   3   0  -1    0.00    0.60
  -3   0   1    0.30    0.50
   3   0   1    1.10    0.70
  -3   0  -1    1.20    0.60
  -3   0   1    0.60    0.70
  -3   0  -1   -0.10    0.70
  -3   0  -1    0.60    0.50
  -3   0  -1    0.10    0.80
   3   0  -1    0.40    0.70
  -3   0   1    0.30    0.60
  -3   0   2  667.93   17.10
  -3   0   2  659.13   17.50
   3   0  -2  653.13   17.30
  -3   0  -2  671.03   17.60
  -3   0   2  666.13   17.60
  -3   0  -2  664.03   17.20
   3   0   2  655.73   17.20
  -3   0  -2  667.23   17.60
  -3   0   2  663.63   17.00
   3   0   2  660.33   17.60
   3   0   2  656.33   17.60
  -3   0   2  634.24   17.00
  -3   0   3   -0.50    0.70
  -3   0  -3    0.30    0.70
  -3   0   3    0.60    0.60
  -3   0  -3    0.30    0.70
   3   0  -3   -0.10    0.70
  -3   0   3    0.60    0.60
   3   0   3    0.40    0.70
   3   0   3   -0.20    0.70
  -3   0  -3    0.20    0.70
  -3   0   3   -0.80    0.70
   3   0   3   -0.30    0.60
  -3   0   3   -0.10    0.50
  -3   0   4   42.20    2.10
  -3   0  -4   41.90    2.60
  -3   0   4   38.90    2.00
  -3   0  -4   44.00    2.60
   3   0  -4   44.20    2.60
  -3   0   4   38.10    2.80
  -3   0   4   42.00    2.60
  -3   0   4   39.90    1.90
   3   0   4   39.60    2.70
   3   0   4   41.30    2.60
   3   0  -4   42.50    2.20
   3   0   4   43.20    2.60
  -3   0  -4   36.50    2.40
   3   0   5   -0.20    0.90
  -3   0   5   -2.00    0.90
  -3   0   5    0.50    0.80
   3   0   5   -0.80    0.90
  -3   0  -5   -0.60    0.90
  -3   0   5    0.20    0.90
   3   0  -5   -0.30    0.90
  -3   0   5    0.50    0.70
   3   0  -5    0.60    1.10
  -3   0  -5   -0.10    0.90
   3   0   5   -0.30    0.90
   3   0  -6  192.68    6.60
  -3   0   6  189.38    7.60
   3   0   6  186.88    7.00
  -3   0   6  197.88    6.40
  -3   0  -6  176.68    7.00
  -3   0   6  192.58    6.90
  -3   0  -6  196.08    6.90
   3   0  -6  182.08    7.10
   3   0   6  182.98    7.30
   3   0   6  195.58    7.10
   3   0   7    1.50    1.50
  -3   0   7    0.30    1.10
   3   0  -7    2.20    1.50
   3   0   7    1.10    1.50
  -3   0  -7   -0.10    1.20
  -3   0  -7   -0.20    1.30
   3   0   7    3.30    1.60
   3   0  -7    2.40    1.40
  -3   0   7   -0.40    1.30
  -3   0   7    1.30    1.50
  -3   0   8 1376.26   38.30
   3   0   8 1383.16   38.00
  -3   0   8 1406.26   36.80
   3   0  -8 1376.36   37.60
   3   0  -8 1395.06   36.80
   3   0   8 1368.26   37.40
  -3   0  -8 1417.36   36.80
  -3   0  -8 1369.96   37.50
   3   0   8 1365.86   37.30
   3   0  -9    2.40    2.00
   3   0  -9   -1.40    1.70
  -3   0   9   -0.60    1.70
  -3   0   9    0.00    1.90
  -3   0   9   -0.60    1.70
   3   0   9   -1.20    2.00
   3   0   9   -1.20    1.80
   3   0   9    3.10    2.20
  -3   0  -9    0.60    1.90
   3   0  10    3.40    2.70
  -3   0  10    4.20    2.70
   3   0 -10    6.30    2.60
  -3   0 -10    5.30    2.70
   3   0  10    1.60    2.10
   3   0  10    4.80    2.80
   3   0 -10    1.90    2.30
  -3   0  10    6.00    2.30
  -3   0 -11    1.40    2.60
   3   0  11    1.40    2.70
   3   0  11   -0.50    2.30
  -3   0  11    4.40    3.10
  -3   0  11   -1.80    2.40
   3   0 -11   -0.60    2.30
   3   0 -11   -0.30    2.30
   3   0  11    1.20    2.90
  -3   0  12   21.80    4.10
  -3   0 -12   17.80    4.10
   3   0  12   26.00    4.70
  -3   0  12   18.50    4.30
   3   0  12   20.30    4.60
   3   0  12   18.10    4.10
   3   0 -12   22.80    4.40
   3   0 -12   24.60    4.10
   3   0 -13    2.20    3.30
   3   0  13    2.30    3.80
   3   0  13    0.80    3.30
  -3   0  13    5.60    3.20
  -3   0 -13    3.80    3.80
   3   0  13   -1.50    3.30
   3   0 -13    1.50    3.10
  -3   0  13   -1.80    3.40
  -4   0   0 2677.03   66.69
   4   0   0 2626.94   66.69
  -4   0   0 2590.64   66.59
   4   0   0 2603.84   66.19
   4   0   0 2725.93   66.49
  -4   0   0 2755.82   66.39
   4   0   1   -0.10    0.60
  -4   0  -1   -0.40    0.70
  -4   0  -1   -0.60    0.50
  -4   0   1    0.30    0.80
  -4   0  -1    0.10    0.80
   4   0   1    0.20    0.60
  -4   0   1    0.00    0.50
   4   0  -1    0.20    0.70
  -4   0   1    0.40    0.60
  -4   0   1   -0.20    0.70
   4   0  -1    0.30    0.70
   4   0   1    0.20    0.60
   4   0  -2  643.54   16.90
   4   0   2  625.24   16.80
  -4   0  -2  635.64   17.30
  -4   0   2  628.14   17.30
   4   0   2  617.14   17.20
  -4   0   2  626.04   16.80
  -4   0   2  645.24   16.80
  -4   0  -2  645.04   17.40
  -4   0   2  620.84   17.20
  -4   0   2  620.64   16.60
  -4   0  -2  642.04   16.60
   4   0   2  630.24   17.20
   4   0   3    0.60    0.80
   4   0   3    0.10    0.80
  -4   0   3    0.80    0.90
  -4   0   3    0.50    0.70
  -4   0   3    1.30    0.70
   4   0  -3    0.10    0.80
  -4   0   3    0.50    0.80
  -4   0  -3    0.00    0.80
  -4   0   3    0.00    0.60
   4   0   3    0.90    0.80
  -4   0  -3    0.80    0.80
  -4   0  -3    0.70    0.80
  -4   0   4  132.49    4.50
  -4   0  -4  130.29    5.00
   4   0  -4  134.29    5.10
  -4   0   4  126.19    4.50
   4   0   4  138.49    5.40
  -4   0  -4  142.99    5.40
  -4   0   4  125.29    4.50
  -4   0   4  124.29    5.10
   4   0   4  130.69    5.20
   4   0   4  135.59    5.00
  -4   0   4  136.89    5.50
  -4   0  -4  131.59    5.20
  -4   0  -5   -0.60    0.70
  -4   0   5   -0.50    0.60
   4   0  -5    1.30    1.30
  -4   0   5    0.20    0.80
  -4   0  -5   -2.90    0.90
  -4   0   5    1.70    1.00
   4   0   5    0.70    1.00
   4   0   5   -0.30    1.00
  -4   0  -5   -1.00    1.00
  -4   0   5    1.00    1.10
  -4   0   5    2.30    1.40
   4   0   5   -0.20    1.00
   4   0   6   31.60    3.30
   4   0   6   32.70    3.10
  -4   0   6   34.20    3.10
  -4   0   6   32.10    2.50
   4   0  -6   32.50    3.10
  -4   0  -6   26.60    2.90
   4   0  -6   30.70    2.50
  -4   0  -6   27.30    2.80
  -4   0   6   33.00    2.30
  -4   0   6   31.40    3.30
   4   0   6   33.90    3.00
   4   0  -7    0.80    1.50
   4   0  -7   -1.40    1.30
  -4   0   7   -1.10    1.40
  -4   0   7   -1.40    1.30
   4   0   7    0.10    1.50
  -4   0  -7   -0.40    1.50
   4   0   7   -1.10    1.30
  -4   0  -7   -0.50    1.30
   4   0   7    1.20    1.60
  -4   0   7   -0.90    1.20
   4   0   8  600.64   18.90
  -4   0  -8  621.34   18.10
   4   0  -8  609.94   17.50
  -4   0   8  611.44   18.00
  -4   0  -8  620.34   18.60
   4   0   8  593.04   18.30
   4   0   8  598.24   18.40
   4   0  -8  581.04   18.40
   4   0   9    0.60    1.90
   4   0  -9    0.40    2.00
  -4   0   9   -0.50    1.90
  -4   0   9    0.00    2.00
  -4   0  -9   -1.20    1.90
   4   0   9   -1.90    1.80
  -4   0  -9   -2.00    1.50
   4   0   9    0.50    2.10
   4   0  -9   -0.70    1.80
  -4   0   9   -1.30    1.70
   4   0  10    8.30    3.10
  -4   0  10    4.50    2.30
   4   0  10    4.50    2.50
  -4   0 -10   -1.10    2.20
   4   0 -10    5.60    2.30
  -4   0  10    2.50    2.20
  -4   0  10    1.20    2.30
   4   0 -10    3.60    2.30
   4   0  10    5.50    2.60
  -4   0 -11    1.20    2.50
   4   0 -11    2.20    2.30
  -4   0  11   -2.70    2.50
   4   0  11    0.30    2.70
   4   0  11   -3.20    2.40
  -4   0  11   -2.60    2.40
   4   0 -11   -0.20    2.40
   4   0  11    0.40    2.40
  -4   0  12   11.10    3.80
  -4   0 -12    2.20    3.30
   4   0  12    0.70    3.10
   4   0  12    2.50    3.40
   4   0  12    5.70    3.60
   4   0 -12   -0.30    3.00
   4   0 -12    5.90    3.00
  -4   0  12    5.70    3.50
   4   0  13   -3.80    3.40
   4   0 -13    1.50    3.00
   4   0  13   -0.50    3.40
  -4   0  13   -0.30    3.10
  -4   0  13    0.80    3.50
   4   0  13   -1.90    3.30
  -4   0 -13   -3.60    3.30
   5   0   0   -1.00    0.70
   5   0   0   -0.40    0.60
  -5   0   0   -0.40    0.70
  -5   0   0   -0.20    0.70
  -5   0   0    0.50    0.80
   5   0   0   -0.10    0.60
  -5   0  -1   -0.30    0.50
   5   0   1   -0.40    0.70
   5   0  -1   -0.20    0.70
   5   0  -1   -0.30    0.80
  -5   0  -1    0.10    0.80
  -5   0   1   -0.40    0.70
   5   0  -1    0.50    0.60
   5   0   1   -0.80    0.60
  -5   0   1    1.30    0.80
  -5   0  -1    1.50    1.00
  -5   0   1    0.60    0.90
   5   0   1    0.10    0.70
  -5   0   2 2064.39   52.19
  -5   0   2 2044.50   52.39
  -5   0  -2 2062.39   52.89
  -5   0  -2 2002.20   51.79
   5   0   2 2120.09   52.79
   5   0  -2 2163.58   52.99
  -5   0   2 2088.69   52.69
  -5   0  -2 2064.79   52.89
   5   0   2 2025.00   52.09
   5   0   2 2062.89   52.69
   5   0  -2 2124.19   52.29
  -5   0   2 2027.40   52.29
   5   0   3   -0.40    0.80
  -5   0  -3   -0.10    0.80
  -5   0   3   -0.40    0.80
   5   0   3   -0.40    0.80
  -5   0  -3    0.10    0.80
  -5   0   3   -0.10    0.90
  -5   0  -3    0.00    0.90
   5   0  -3    0.10    0.90
  -5   0   3   -1.30    0.80
  -5   0   3    0.30    0.70
  -5   0   3   -0.30    0.70
   5   0   3   -0.10    0.80
   5   0   4  102.69    4.80
  -5   0  -4  103.89    4.70
   5   0   4  108.19    4.40
   5   0   4  102.09    4.70
  -5   0  -4  106.49    4.40
  -5   0  -4   98.49    4.80
  -5   0   4  104.39    4.10
  -5   0   4  109.39    5.00
  -5   0   4  109.89    4.10
  -5   0   4  102.89    4.10
   5   0  -4  115.09    4.60
  -5   0   4  103.39    4.70
   5   0   5    0.40    1.10
  -5   0   5    0.10    0.90
  -5   0  -5   -0.40    1.10
  -5   0   5   -0.30    0.70
  -5   0  -5    0.40    0.90
   5   0   5    0.20    1.00
  -5   0   5   -0.50    1.30
  -5   0   5    0.30    0.80
  -5   0  -5   -0.20    1.00
   5   0   5    0.60    1.20
   5   0  -5    0.10    1.10
  -5   0   5    0.60    1.20
  -5   0  -6   90.49    4.60
  -5   0   6   72.29    3.90
  -5   0   6   78.89    3.40
  -5   0   6   86.49    5.00
  -5   0  -6   84.79    4.70
   5   0   6   76.79    4.60
  -5   0   6   86.79    4.70
   5   0   6   86.59    4.80
   5   0   6   87.19    4.50
  -5   0   6   89.49    4.00
   5   0  -6   86.09    4.60
  -5   0   7    0.80    1.70
  -5   0   7    1.10    1.60
   5   0   7    1.20    1.60
   5   0  -7    2.60    1.50
  -5   0  -7    0.10    1.40
   5   0  -7    2.00    1.60
   5   0   7   -0.80    1.50
  -5   0   7   -0.70    1.20
   5   0   7    0.50    1.70
  -5   0  -7    0.40    1.50
   5   0   8  676.23   20.30
   5   0   8  654.73   20.40
  -5   0  -8  650.23   20.00
   5   0   8  667.83   19.90
  -5   0   8  663.13   19.80
   5   0  -8  659.43   18.90
  -5   0  -8  679.73   20.00
   5   0  -8  650.63   20.00
   5   0   9   -3.10    1.70
  -5   0  -9    0.40    1.60
   5   0   9    2.40    2.10
   5   0  -9    1.80    1.80
  -5   0   9   -1.20    1.90
   5   0   9    2.00    2.30
  -5   0   9    2.60    1.90
   5   0  -9   -0.70    1.80
  -5   0   9   -0.30    2.10
  -5   0  -9    0.90    2.20
  -5   0  10   10.40    2.90
  -5   0  10   15.00    3.00
  -5   0 -10   10.40    3.40
   5   0  10    8.40    3.00
   5   0  10    9.10    3.10
   5   0  10   14.40    3.30
   5   0 -10   10.70    2.50
   5   0 -10   11.30    3.10
  -5   0  10    9.40    3.00
  -5   0 -11   -4.30    2.60
  -5   0  11    2.00    2.80
   5   0  11   -0.70    2.70
  -5   0  11   -3.10    2.50
   5   0  11    3.60    2.70
   5   0  11   -2.90    2.70
   5   0 -11    1.00    2.70
  -5   0  12   15.60    4.30
  -5   0  12   25.90    4.40
   5   0  12   21.80    4.80
   5   0 -12   23.50    4.80
  -5   0 -12   26.30    4.80
   5   0  12   18.60    4.70
   5   0  12   24.20    4.70
   5   0  13    6.00    3.90
  -5   0  13    0.60    3.50
   5   0  13    6.40    3.70
   5   0  13    3.70    3.90
  -5   0  13    2.70    3.40
  -5   0 -13    3.50    3.70
   5   0 -13    1.70    3.20
  -6   0   0  397.36   12.00
   6   0   0  398.16   12.00
  -6   0   0  397.76   11.60
  -6   0   0  390.46   12.00
   6   0   0  392.96   11.40
   6   0   0  409.86   11.70
  -6   0   1    0.90    1.00
  -6   0  -1    0.10    0.90
  -6   0  -1   -0.70    0.80
  -6   0   1    0.00    0.80
   6   0   1    1.50    0.90
   6   0   1    0.00    0.70
   6   0  -1    0.80    0.80
  -6   0   1   -0.40    0.70
   6   0  -1   -0.10    0.60
   6   0   1   -0.30    0.70
   6   0  -1   -1.20    0.80
  -6   0  -1    0.00    0.60
  -6   0   2 1250.07   33.30
  -6   0   2 1261.77   32.90
  -6   0  -2 1280.97   32.40
  -6   0   2 1258.57   33.10
   6   0   2 1244.98   33.40
  -6   0  -2 1272.67   33.60
   6   0  -2 1260.67   33.60
   6   0  -2 1293.17   32.80
  -6   0   2 1270.57   33.00
  -6   0  -2 1259.77   33.50
   6   0   2 1245.08   32.70
   6   0   2 1252.97   33.30
  -6   0  -3   -0.50    0.90
  -6   0  -3   -0.70    0.80
  -6   0  -3    0.70    0.90
  -6   0   3    1.10    1.00
  -6   0   3   -0.70    0.80
   6   0   3    0.20    1.00
  -6   0   3   -0.70    1.00
   6   0   3    1.40    1.00
   6   0  -3    0.40    0.90
  -6   0   3   -1.30    0.80
  -6   0   3    0.00    0.90
   6   0   3   -1.20    0.80
  -6   0  -4  656.83   19.00
  -6   0  -4  638.94   18.90
   6   0   4  625.04   18.70
  -6   0   4  629.34   17.80
  -6   0   4  665.53   18.10
  -6   0  -4  651.33   18.00
  -6   0   4  659.23   18.00
   6   0   4  658.53   18.20
  -6   0   4  641.94   18.80
  -6   0   4  654.83   19.00
   6   0   4  664.23   18.90
   6   0  -4  678.83   18.50
   6   0   5   -0.50    1.10
  -6   0  -5    0.10    1.00
  -6   0   5    1.40    1.20
  -6   0   5    1.20    1.00
   6   0   5    0.70    1.20
  -6   0  -5   -2.10    1.00
  -6   0   5   -1.10    0.80
  -6   0   5   -0.30    1.30
   6   0  -5    0.80    1.20
  -6   0   5    2.10    1.40
   6   0   5    0.70    1.40
  -6   0  -5    1.30    1.30
  -6   0  -6  183.88    7.30
   6   0   6  189.38    7.80
   6   0   6  190.78    7.30
  -6   0  -6  179.08    7.60
   6   0  -6  179.58    7.30
  -6   0   6  177.68    6.70
  -6   0   6  182.58    7.90
   6   0   6  183.18    7.70
  -6   0   6  189.38    7.60
  -6   0   6  184.18    6.30
   6   0   7    1.70    1.90
  -6   0  -7    0.60    1.70
  -6   0  -7    2.00    1.60
   6   0  -7    2.00    1.70
  -6   0   7   -1.00    1.60
  -6   0   7   -2.30    1.70
  -6   0   7    0.10    1.40
   6   0   7    1.50    1.70
   6   0   7   -1.30    1.40
   6   0   8   -1.10    1.80
  -6   0   8    3.80    2.20
  -6   0  -8    1.00    1.80
   6   0  -8    3.60    2.20
   6   0   8    3.80    2.20
  -6   0  -8    1.40    1.80
   6   0   8    1.10    2.00
  -6   0   8    2.60    2.10
  -6   0   8    0.40    1.70
  -6   0  -9   -1.70    1.60
  -6   0  -9    2.80    2.30
   6   0   9    0.30    1.90
  -6   0   9    1.50    1.90
  -6   0   9    1.90    2.30
   6   0  -9   -1.20    1.90
   6   0   9   -0.50    2.00
  -6   0   9    0.80    2.10
   6   0   9    3.80    2.60
   6   0 -10    5.40    2.70
   6   0  10    6.40    3.00
  -6   0  10    6.00    2.60
  -6   0  10    2.90    2.90
  -6   0 -10    1.90    2.50
   6   0  10    7.30    3.30
  -6   0  10    5.90    2.60
   6   0  10    3.00    2.80
   6   0  11    3.00    3.40
   6   0 -11   -0.10    2.50
   6   0  11   -0.40    2.80
   6   0  11   -1.60    2.60
  -6   0 -11    5.50    3.10
  -6   0  11   -0.20    2.80
  -6   0  11    1.30    2.50
   6   0  12    0.80    3.60
   6   0 -12   -1.60    2.90
   6   0  12   -4.00    2.90
  -6   0 -12    1.30    3.50
  -6   0  12   -0.70    3.30
   6   0  12   -2.70    3.00
  -6   0  12    1.50    3.00
   6   0  13   -2.10    3.80
  -6   0  13    0.30    3.80
  -6   0  13   -2.10    3.20
   6   0 -13   -3.90    2.90
  -6   0 -13   -1.40    3.60
   6   0  13    4.80    3.70
   6   0  13   -5.90    3.60
  -7   0   0    0.60    1.00
   7   0   0    0.80    0.80
   7   0   0    0.40    0.90
  -7   0   0    1.20    1.00
   7   0   0    0.20    0.80
  -7   0   0    0.40    0.80
   7   0   1    0.50    1.00
  -7   0  -1    0.20    0.60
  -7   0   1   -0.10    0.80
   7   0  -1    0.00    0.80
   7   0   1    0.00    0.70
  -7   0   1   -1.10    0.90
  -7   0  -1    0.00    1.00
  -7   0   1   -0.70    0.70
   7   0  -1    1.30    1.10
   7   0  -1    0.80    0.90
  -7   0  -1    0.50    0.90
   7   0   1    0.10    0.80
   7   0   2   35.40    3.50
  -7   0  -2   31.60    2.80
   7   0   2   27.20    2.20
  -7   0   2   29.40    2.60
   7   0  -2   28.30    2.30
  -7   0  -2   29.20    2.10
   7   0   2   26.20    2.40
  -7   0   2   33.10    2.60
   7   0  -2   28.50    3.10
  -7   0   2   28.60    2.90
  -7   0  -2   28.60    3.10
   7   0  -3    0.40    1.00
   7   0   3   -1.50    0.80
   7   0  -3    1.10    1.30
  -7   0  -3   -0.70    0.80
  -7   0   3    1.00    0.90
   7   0   3   -0.70    0.90
  -7   0   3    1.00    1.10
  -7   0   3   -0.40    0.90
  -7   0  -3   -1.10    1.00
  -7   0  -3   -0.40    0.90
  -7   0   3    0.20    1.00
   7   0   3   -0.20    0.90
  -7   0   4   -0.50    0.90
   7   0   4    0.10    1.00
  -7   0   4   -2.50    1.50
   7   0   4    1.00    1.20
  -7   0  -4    0.30    1.10
  -7   0  -4    0.20    1.10
  -7   0   4   -1.40    1.00
   7   0  -4   -0.20    1.20
   7   0   4   -1.30    1.00
  -7   0   4    0.00    1.10
  -7   0  -4   -0.20    1.10
  -7   0   5    2.00    1.20
  -7   0  -5   -1.00    1.10
   7   0  -5    0.30    1.40
   7   0   5    0.00    1.40
   7   0   5    0.90    1.30
  -7   0   5   -0.60    1.20
   7   0   5   -0.60    1.10
  -7   0   5    0.30    1.30
  -7   0  -5    1.90    1.50
  -7   0   5   -1.60    1.20
   7   0   6    6.60    2.20
   7   0   6    1.70    1.60
  -7   0   6    4.00    1.40
  -7   0   6    2.00    1.50
  -7   0   6    2.10    1.70
  -7   0  -6    3.60    1.90
   7   0  -6    6.30    2.00
   7   0   6    2.90    1.80
  -7   0   6    4.90    2.00
  -7   0  -6    6.40    2.00
  -7   0  -7    0.30    1.70
   7   0   7    0.10    1.90
  -7   0   7   -1.10    1.70
  -7   0   7   -0.80    1.60
  -7   0   7   -0.80    1.80
   7   0   7   -0.20    1.70
  -7   0  -7   -2.00    1.60
   7   0   7    2.30    1.80
   7   0  -7   -1.00    1.70
   7   0   8   29.00    3.80
   7   0  -8   35.10    4.00
  -7   0  -8   34.90    4.10
  -7   0  -8   36.50    4.20
  -7   0   8   39.10    4.30
  -7   0   8   26.40    4.00
   7   0   8   36.00    4.50
   7   0   8   35.40    4.30
  -7   0   8   42.10    3.90
   7   0  -9    0.60    2.00
  -7   0   9   -1.40    2.40
   7   0   9    2.10    2.40
  -7   0   9   -3.00    1.80
  -7   0  -9    2.00    2.30
   7   0   9   -1.30    2.10
  -7   0  -9    0.30    2.10
   7   0   9    1.40    2.30
  -7   0   9    0.30    2.10
  -7   0  10    5.50    2.80
  -7   0  10    9.90    3.20
   7   0  10    5.80    2.90
  -7   0  10    4.80    3.00
   7   0 -10    6.60    2.90
   7   0  10    5.90    3.00
   7   0  10    8.80    3.40
  -7   0 -10    9.20    3.40
   7   0 -11    1.20    2.60
  -7   0  11    0.70    2.80
   7   0  11   -1.80    2.60
  -7   0  11    2.90    3.30
   7   0  11    1.70    3.10
  -7   0 -11    4.60    3.50
  -7   0  11   -0.10    2.80
   7   0  11   -1.40    3.20
   7   0  12    6.50    3.70
   7   0  12    3.00    3.50
   7   0 -12    2.30    3.20
  -7   0  12    0.20    3.40
  -7   0  12    5.80    3.30
  -7   0 -12    9.70    4.10
   7   0  12    7.00    4.50
  -8   0   0   60.39    3.90
   8   0   0   58.29    3.90
  -8   0   0   67.69    4.10
   8   0   0   64.99    3.40
   8   0   0   65.59    3.60
  -8   0   0   66.69    3.60
  -8   0  -1   -0.80    1.00
   8   0  -1   -1.20    0.80
   8   0   1   -0.40    0.90
   8   0   1   -0.30    0.70
  -8   0   1    0.50    1.00
   8   0   1    0.40    0.90
   8   0  -1    1.00    1.10
  -8   0  -1    0.50    1.00
  -8   0   1   -0.50    1.10
  -8   0   1   -0.50    0.90
  -8   0  -1    0.30    0.80
   8   0  -1   -0.10    0.90
   8   0   2    2.90    1.30
  -8   0  -2    2.20    1.40
   8   0  -2    2.80    1.30
   8   0   2    1.60    1.10
  -8   0   2    1.60    1.30
   8   0   2    3.60    1.60
   8   0  -2    3.20    1.60
  -8   0  -2    2.30    1.30
  -8   0   2    1.60    1.30
  -8   0   2    2.70    1.30
  -8   0  -2    2.00    0.90
   8   0   3    1.30    1.20
   8   0   3   -0.50    0.90
  -8   0   3    1.50    1.20
  -8   0  -3    1.30    1.20
   8   0  -3    0.10    1.30
  -8   0  -3   -0.40    0.90
  -8   0   3   -0.10    1.00
   8   0  -3   -0.60    1.10
  -8   0   3   -1.40    1.10
  -8   0  -3    0.20    1.10
   8   0   3    0.20    1.10
   8   0   4    5.80    1.90
  -8   0  -4    3.40    1.40
   8   0   4    4.20    1.60
   8   0  -4    6.10    1.70
  -8   0  -4    4.70    1.80
  -8   0   4    3.70    1.50
  -8   0   4    6.60    1.90
   8   0  -4    4.90    2.00
   8   0   4    5.60    1.80
  -8   0  -4    5.30    1.80
  -8   0   4    7.60    1.80
  -8   0   5   -0.80    1.70
   8   0  -5    0.80    1.30
  -8   0  -5    2.20    1.70
   8   0   5   -1.60    1.20
  -8   0  -5    0.00    1.20
  -8   0   5    0.80    1.30
  -8   0   5    0.40    1.40
   8   0   5    0.00    1.50
  -8   0   5   -0.10    1.30
   8   0   5   -1.10    1.30
  -8   0   6  182.98    7.40
   8   0   6  199.88    8.60
  -8   0  -6  182.58    7.50
  -8   0   6  190.78    8.70
  -8   0  -6  195.98    8.60
   8   0  -6  202.58    8.10
   8   0   6  176.68    7.50
  -8   0   6  191.28    8.30
   8   0   6  187.38    8.40
  -8   0  -7   -1.50    1.50
  -8   0  -7    0.90    1.70
  -8   0   7    2.70    2.00
  -8   0   7    2.00    1.90
   8   0   7   -0.70    1.90
   8   0   7    0.80    1.90
  -8   0   7   -1.60    1.50
   8   0  -7   -0.50    1.60
   8   0   7    1.60    2.10
  -8   0   8    9.00    2.80
   8   0   8   11.80    2.70
  -8   0  -8    7.00    2.40
  -8   0  -8    5.50    2.30
   8   0   8   13.70    3.20
   8   0   8    6.50    2.80
  -8   0   8   12.10    2.60
  -8   0   8   14.10    3.30
   8   0  -8    8.70    2.70
  -8   0   9   -0.70    1.90
   8   0   9    1.70    2.40
   8   0   9    1.10    2.40
  -8   0   9   -0.40    2.10
   8   0   9   -1.90    2.20
  -8   0   9   -1.20    2.20
  -8   0  -9    1.00    2.20
   8   0  -9   -1.50    2.10
  -8   0  -9    1.10    2.30
   8   0  10    6.20    3.10
  -8   0  10    3.10    2.90
  -8   0  10    4.00    2.80
  -8   0  10    2.70    3.10
   8   0  10    5.90    3.50
   8   0  10    2.70    2.90
  -8   0 -10    3.70    2.80
  -8   0 -10    2.60    2.80
   8   0 -10    4.20    2.70
  -8   0  11    1.90    3.20
   8   0  11   -1.10    3.00
   8   0  11   -2.20    2.90
  -8   0  11    1.70    2.80
   8   0  11    1.10    3.20
  -8   0 -11    2.20    3.00
  -8   0  11   -2.90    2.80
   8   0 -11   -2.20    2.50
   8   0 -12    0.90    2.80
   8   0  12   -1.50    3.60
  -8   0 -12   10.70    4.10
   8   0  12   11.90    4.30
  -8   0  12    0.30    3.30
  -8   0  12    0.70    3.70
   8   0  12    1.30    3.30
  -9   0   0    0.50    1.10
   9   0   0   -0.20    0.80
   9   0   0    0.50    1.10
  -9   0   0   -0.30    0.90
  -9   0   0    0.50    1.40
   9   0  -1    0.20    1.00
  -9   0   1   -1.60    1.00
   9   0   1    0.30    0.90
  -9   0   1    0.10    1.10
   9   0  -1   -0.50    1.20
  -9   0  -1    0.90    1.00
  -9   0   1   -0.60    1.30
  -9   0  -1   -1.80    1.10
   9   0   1    1.80    1.30
  -9   0  -1    0.50    1.00
  -9   0   2    1.10    1.60
   9   0  -2    2.70    1.70
  -9   0   2    1.40    1.30
   9   0   2    1.40    1.20
  -9   0   2    2.00    1.40
   9   0  -2    3.60    1.30
  -9   0  -2    4.30    1.60
   9   0   2    4.60    1.70
   9   0   2    3.10    1.30
  -9   0  -2    5.40    1.30
  -9   0  -2    2.80    1.70
   9   0  -3   -1.40    1.30
  -9   0   3   -1.30    1.30
  -9   0  -3   -1.60    0.70
  -9   0  -3    0.00    1.20
   9   0   3    0.30    1.20
   9   0   3   -1.50    1.10
   9   0   3   -0.20    1.30
   9   0  -3   -1.40    1.10
  -9   0   3    0.60    1.40
  -9   0  -3    0.30    1.30
  -9   0   3    0.00    1.10
  -9   0  -4    1.90    1.20
  -9   0   4    1.80    1.40
  -9   0   4    1.30    1.60
  -9   0  -4    1.00    1.50
   9   0   4    2.90    1.90
   9   0  -4   -1.00    1.40
   9   0  -4    2.40    1.60
   9   0   4    1.10    1.40
   9   0   4   -0.80    1.30
  -9   0   4   -0.90    1.30
   9   0   5    0.40    1.70
   9   0  -5   -1.20    1.50
   9   0   5   -0.90    1.60
  -9   0  -5    1.20    1.50
  -9   0   5   -0.10    1.30
  -9   0  -5    0.60    1.30
  -9   0   5    0.70    1.60
   9   0  -5   -4.00    1.20
  -9   0   5   -2.20    1.30
   9   0   5   -1.50    1.50
   9   0   6  130.19    6.90
  -9   0  -6  111.09    6.60
  -9   0   6  110.09    6.50
  -9   0   6  116.19    5.80
   9   0   6  111.19    6.50
  -9   0  -6  115.39    5.70
   9   0   6  111.69    5.80
  -9   0   7    0.90    2.10
  -9   0  -7    1.30    2.00
  -9   0  -7    2.30    1.80
   9   0   7    3.20    2.20
   9   0   7    0.80    2.20
   9   0  -7    2.10    2.00
  -9   0   7   -0.60    2.00
  -9   0   7    1.60    1.90
   9   0   7    2.20    2.20
  -9   0  -8    6.50    2.40
  -9   0  -8    8.60    2.70
  -9   0   8    6.80    2.60
   9   0   8    8.50    2.60
   9   0   8    6.60    3.00
   9   0   8    4.40    2.50
  -9   0   8    5.20    2.70
   9   0  -8    4.50    2.40
  -9   0   8    4.10    2.70
   9   0   9    1.10    2.50
   9   0   9    0.30    2.70
  -9   0   9    2.00    2.60
  -9   0  -9   -0.60    2.20
  -9   0   9    2.20    2.70
  -9   0   9   -3.80    2.20
  -9   0  -9    4.40    2.70
   9   0   9    5.10    2.70
   9   0  -9   -2.30    2.50
   9   0  10    2.30    3.30
  -9   0  10   -2.80    2.80
  -9   0 -10    5.30    3.00
  -9   0  10   -0.60    2.90
   9   0  10   -3.20    2.60
  -9   0 -10   -1.70    2.50
   9   0 -10    2.20    2.90
   9   0  10    2.80    3.10
  -9   0  10   -2.90    2.50
   9   0  11   -0.10    3.70
  -9   0  11   -0.30    3.10
   9   0 -11   -3.30    2.80
  -9   0  11   -3.60    2.80
   9   0  11    1.80    3.30
   9   0  11   -1.30    3.20
  -9   0 -11    0.40    3.00
  -9   0  11   -0.20    3.30
   9   0 -12    9.80    4.10
  -9   0 -12    4.50    4.10
   9   0  12   16.50    5.10
   9   0  12    9.40    4.20
  10   0   0  219.98    9.20
  10   0   0  219.38    8.20
 -10   0   0  246.98    9.50
 -10   0   0  233.58    9.30
 -10   0   0  222.08    8.60
  10   0  -1   -0.80    1.20
 -10   0   1    2.60    1.80
 -10   0  -1    0.30    1.20
  10   0   1    1.20    1.50
 -10   0   1    2.20    1.50
 -10   0   1   -0.10    1.20
 -10   0  -1    1.00    1.50
  10   0   1    0.50    1.10
  10   0  -1    0.20    1.20
 -10   0  -1   -0.40    1.20
  10   0   2  142.79    7.00
 -10   0  -2  139.99    7.20
  10   0  -2  151.38    7.30
 -10   0   2  150.78    7.00
 -10   0   2  133.29    6.60
  10   0   2  140.89    6.20
 -10   0   2  149.49    6.90
 -10   0  -2  150.38    7.30
  10   0  -2  150.98    6.40
 -10   0  -2  152.98    6.20
  10   0   3    0.10    1.20
  10   0   3    0.20    1.50
 -10   0   3   -1.40    1.30
 -10   0   3   -0.20    1.30
 -10   0  -3   -0.50    1.30
  10   0  -3   -2.40    1.10
 -10   0   3   -1.00    1.20
 -10   0  -3    1.70    1.50
  10   0  -3   -0.70    1.50
 -10   0  -3    0.70    1.00
  10   0   4   13.60    3.00
 -10   0   4    9.30    2.20
  10   0  -4   10.20    2.60
 -10   0   4    9.40    2.40
 -10   0  -4   10.20    2.70
 -10   0   4    9.70    2.60
  10   0   4   14.80    2.50
  10   0  -4   10.10    2.30
 -10   0  -4   14.20    2.20
 -10   0  -5    0.60    1.60
 -10   0  -5    1.30    1.40
 -10   0   5   -0.90    1.50
 -10   0   5   -0.60    1.60
  10   0   5   -1.30    1.70
 -10   0   5    0.00    1.70
  10   0  -5   -1.00    1.60
  10   0   5   -1.50    1.60
  10   0  -5   -2.60    1.50
 -10   0   6  113.19    6.30
  10   0  -6  104.29    6.10
 -10   0   6  108.59    6.70
  10   0   6  120.89    7.00
  10   0   6  122.99    7.60
  10   0   6  116.39    6.10
 -10   0  -6  114.29    6.00
 -10   0  -6  118.59    7.10
  10   0   7   -1.30    2.30
  10   0   7   -2.60    1.90
 -10   0  -7    1.90    2.10
 -10   0  -7    2.30    2.30
  10   0  -7    0.30    2.30
 -10   0   7   -0.20    1.90
  10   0   7   -1.90    1.80
 -10   0   7   -0.40    2.00
  10   0  -7   -0.60    1.60
 -10   0   8    7.00    3.00
 -10   0  -8   11.70    3.50
  10   0   8    9.40    3.60
  10   0   8   17.30    3.40
 -10   0   8    8.90    2.80
  10   0   8   12.90    3.60
  10   0  -8   12.70    3.10
 -10   0  -8    5.40    2.40
 -10   0   9    0.30    2.60
 -10   0   9    0.90    2.70
 -10   0  -9   -1.20    2.30
  10   0   9    2.30    3.90
  10   0   9    3.10    3.00
 -10   0   9    0.70    2.60
 -10   0  -9   -2.90    2.30
  10   0   9    1.90    2.90
  10   0  -9   -3.20    2.20
 -10   0 -10    5.90    3.30
  10   0  10   -2.10    2.90
 -10   0  10   -0.10    2.80
 -10   0 -10    5.30    3.00
 -10   0  10    5.70    3.40
  10   0 -10    1.70    2.70
 -10   0  10    2.50    3.30
  10   0  10    7.60    3.50
  10   0  11   -0.50    3.30
 -10   0 -11    1.40    3.40
 -10   0  11    2.40    3.20
  10   0  11   -1.20    3.30
 -10   0  11    0.30    3.60
 -10   0  11   -0.10    3.50
  10   0 -11    0.20    3.30
 -11   0   0   -1.00    1.10
  11   0   0    0.70    1.20
  11   0   0    0.60    1.60
 -11   0   0    0.40    1.60
 -11   0   0   -0.50    1.30
 -11   0  -1    2.40    1.40
 -11   0   1    0.10    1.40
 -11   0   1   -0.50    1.40
  11   0   1    1.60    1.60
 -11   0   1   -0.70    1.70
  11   0  -1    0.70    1.80
 -11   0  -1   -1.40    1.60
  11   0   1    0.80    1.30
  11   0  -1    0.10    1.30
 -11   0  -1    0.10    1.30
 -11   0  -2   86.69    4.80
 -11   0   2   87.69    5.80
 -11   0  -2   84.19    5.70
  11   0   2   77.79    4.70
 -11   0   2   87.29    5.60
 -11   0   2   94.39    5.50
  11   0  -2   83.09    5.80
 -11   0  -2   95.29    6.00
  11   0  -2   91.79    5.10
  11   0   2   93.49    5.90
  11   0   3   -0.40    1.40
 -11   0   3    0.60    1.60
 -11   0  -3   -0.50    1.50
 -11   0  -3    2.30    3.10
  11   0  -3   -1.70    1.60
  11   0  -3    1.50    1.60
  11   0   3    0.50    1.60
 -11   0   3   -3.00    1.60
 -11   0   3   -0.80    1.50
 -11   0  -3    0.90    1.00
  11   0  -4   17.70    3.40
 -11   0   4    6.50    2.30
  11   0  -4   18.40    2.80
  11   0   4   18.50    3.70
 -11   0   4   16.10    2.80
 -11   0   4   20.70    3.50
 -11   0  -4   16.80    3.20
  11   0   4   25.10    3.30
 -11   0  -5    0.30    1.50
  11   0   5    0.50    1.80
  11   0  -5    0.00    2.00
 -11   0  -5   -1.10    1.70
  11   0  -5   -1.70    1.60
  11   0   5   -0.20    1.80
 -11   0   5    0.30    2.30
 -11   0   5    0.70    1.80
 -11   0   5    1.60    1.80
  11   0   6    6.90    2.30
  11   0   6    9.60    3.10
  11   0  -6    9.00    3.10
  11   0  -6    8.20    2.60
 -11   0   6    3.40    2.50
 -11   0   6    4.40    2.60
 -11   0  -6    6.20    2.10
 -11   0  -6    7.60    2.80
  11   0   7    0.40    2.10
  11   0  -7    2.00    2.40
  11   0   7    0.20    2.30
 -11   0  -7    2.50    2.40
  11   0  -7    2.70    2.20
 -11   0   7   -0.70    2.20
 -11   0  -7    1.00    2.00
 -11   0   7    1.40    2.30
 -11   0   8  115.19    7.00
  11   0  -8   77.89    7.80
 -11   0  -8  104.89    7.50
 -11   0   8  104.59    7.30
 -11   0  -8  107.79    6.60
  11   0   8   91.19    7.30
  11   0   8  104.39    6.80
 -11   0   9   -2.10    2.90
  11   0   9    1.70    3.00
 -11   0   9   -2.10    2.60
  11   0  -9    2.70    3.40
 -11   0  -9    0.50    2.80
  11   0   9    0.90    3.00
  11   0  -9   -0.10    2.70
 -11   0  -9    1.40    2.70
  11   0 -10    6.40    3.90
 -11   0 -10    9.00    3.70
  11   0 -10    7.00    3.40
  11   0  10    8.00    3.80
  11   0  10    0.30    3.30
 -11   0  10    3.50    3.50
 -11   0 -10    6.80    3.50
 -11   0  10    8.40    3.30
  12   0   0    4.60    1.80
  12   0   0    9.60    2.90
 -12   0   0    9.60    2.90
 -12   0   0    5.40    2.30
 -12   0   0    9.00    2.40
 -12   0   1   -0.50    2.00
 -12   0  -1    1.10    1.90
 -12   0  -1    0.00    1.60
 -12   0  -1   -0.50    1.20
 -12   0   1    0.70    1.30
 -12   0   1    1.50    1.90
  12   0   1    0.70    1.80
  12   0  -1   -3.20    1.60
  12   0   1   -0.70    1.30
  12   0  -1   -0.40    1.30
 -12   0  -2    0.60    1.90
  12   0   2   -1.30    1.30
  12   0  -2    2.50    1.50
 -12   0  -2   -0.70    1.10
 -12   0  -2    0.50    1.60
 -12   0   2    1.30    2.20
  12   0  -2    3.80    2.10
 -12   0   2   -1.30    1.20
  12   0   2    0.90    1.90
 -12   0   2   -1.10    1.70
 -12   0  -3    1.10    1.80
 -12   0   3    2.20    2.00
 -12   0   3   -2.00    2.00
  12   0  -3    0.30    1.90
  12   0  -3   -2.10    1.40
  12   0   3    1.50    2.10
  12   0   3    1.40    1.60
 -12   0   3    1.60    1.90
  12   0   4   13.80    2.70
  12   0  -4    9.00    2.20
 -12   0   4    5.50    2.20
 -12   0  -4   12.60    3.10
 -12   0   4    7.00    2.30
  12   0  -4    4.70    2.70
  12   0   4   12.60    3.50
 -12   0   4   11.20    3.30
 -12   0   5    1.20    2.10
 -12   0   5    0.10    2.00
  12   0  -5    3.30    2.50
  12   0   5   -1.80    1.90
 -12   0  -5    0.30    1.90
  12   0   5   -1.30    1.90
  12   0  -5   -2.50    1.50
  12   0   6    2.90    2.30
 -12   0   6    1.30    2.30
  12   0   6    2.90    2.40
  12   0  -6    0.10    2.00
  12   0  -6   -0.40    2.40
 -12   0   6   -1.10    2.60
 -12   0  -6    0.50    2.30
 -12   0   7    1.50    2.90
  12   0   7   -2.00    2.80
  12   0   7    1.10    2.10
  12   0  -7   -2.40    2.00
 -12   0  -7    0.80    2.30
  12   0  -7    2.60    2.90
 -12   0   7   -3.30    2.20
 -12   0   8   29.40    4.70
 -12   0  -8   20.70    4.70
  12   0   8   35.30    4.90
  12   0  -8   19.60    3.90
  12   0  -8   29.10    5.00
 -12   0   8   20.30    4.20
  12   0   8   30.10    5.20
 -12   0  -8   22.90    4.40
 -12   0  -9   -2.00    2.50
  12   0  -9   -4.40    2.20
 -12   0   9    2.90    3.20
  12   0  -9    2.50    3.30
  12   0   9    2.90    3.20
 -12   0  -9   -0.40    2.80
  12   0   9    1.30    3.10
 -12   0   9   -2.60    2.80
 -12   0  10    3.10    3.70
  12   0 -10    6.40    4.30
 -12   0 -10    5.30    3.40
  12   0 -10    3.70    3.20
  12   0  10    1.50    3.90
  12   0  10    1.20    3.80
 -12   0 -10    3.10    3.30
 -12   0  10    2.20    3.80
  13   0   0    0.30    1.80
 -13   0   0    0.30    1.80
 -13   0   0   -4.10    1.70
  13   0   0   -0.40    1.30
 -13   0   0   -1.10    1.20
 -13   0  -1    0.50    2.00
 -13   0  -1   -0.70    1.60
 -13   0   1    1.20    2.20
  13   0  -1   -1.80    1.30
  13   0   1    1.20    1.50
 -13   0   1   -1.10    1.40
  13   0  -1   -0.60    1.80
 -13   0  -1    1.10    1.40
  13   0   1   -1.90    1.90
 -13   0   1    2.30    1.90
 -13   0   2    8.80    2.50
  13   0  -2    6.20    2.80
  13   0   2   11.90    3.20
  13   0   2    5.80    2.10
  13   0  -2    7.40    2.20
 -13   0   2    9.10    2.90
 -13   0  -2   10.60    2.30
 -13   0   2   10.40    3.50
 -13   0  -2    8.30    2.80
 -13   0   3   -3.40    2.20
 -13   0   3   -1.40    1.70
 -13   0  -3    2.10    2.20
  13   0  -3   -0.70    1.60
  13   0   3    2.00    1.80
  13   0   3    0.00    2.00
 -13   0   3   -0.40    1.70
  13   0  -3    0.00    2.00
 -13   0   4    5.10    2.50
  13   0   4    3.60    2.10
  13   0   4   -0.10    2.60
 -13   0   4   -1.10    2.40
  13   0  -4   -2.20    1.60
 -13   0   4   -0.80    2.00
  13   0  -4    1.70    2.60
 -13   0  -4    0.30    2.00
 -13   0   5   -1.60    2.00
  13   0   5   -3.20    1.90
  13   0  -5   -4.50    2.30
  13   0   5   -1.80    2.20
 -13   0  -5    3.30    2.60
 -13   0   5    1.20    2.80
  13   0  -5    1.30    2.00
 -13   0  -6    2.20    2.60
  13   0   6    7.60    3.40
 -13   0   6    6.40    3.00
  13   0  -6    4.00    2.50
 -13   0   6   12.30    3.50
  13   0   6    7.20    2.70
  13   0  -6    7.20    3.30
  13   0   7    2.60    3.10
 -13   0  -7   -1.70    2.30
 -13   0   7   -0.50    3.10
 -13   0   7    2.20    2.60
  13   0  -7    1.40    2.50
  13   0  -7   -1.60    3.10
  13   0   7    0.10    2.30
 -13   0  -8    8.70    3.80
  13   0   8   10.40    3.90
  13   0  -8    5.80    3.60
  13   0  -8    4.70    3.20
 -13   0   8    8.60    4.10
 -13   0   8   10.40    3.70
  13   0   8   11.40    4.30
  13   0  -9    2.70    3.10
 -13   0   9    3.80    3.80
  13   0  -9    3.30    3.90
 -13   0   9    8.40    3.80
 -13   0  -9   -1.80    2.80
  13   0   9   -2.20    3.30
 -14   0   0  156.48    9.10
 -14   0   0  163.08    8.30
 -14   0   0  188.18    9.80
  14   0   0  169.58    9.30
  14   0   0  171.78    7.80
 -14   0  -1   -0.90    2.00
  14   0  -1    1.40    2.20
 -14   0  -1    1.10    1.60
  14   0   1   -1.30    1.80
 -14   0   1    0.00    2.60
 -14   0  -1    4.20    2.80
 -14   0   1    2.10    2.00
  14   0  -1    1.40    1.60
  14   0   1   -0.40    2.10
 -14   0   1   -0.70    2.20
 -14   0   2    3.10    2.10
 -14   0   2    1.00    2.00
  14   0   2    4.80    2.10
  14   0  -2    2.00    2.00
  14   0   2    2.70    2.50
  14   0  -2    4.10    2.60
 -14   0   2    0.00    2.50
 -14   0  -2    1.80    2.40
 -14   0   3   -2.20    2.00
  14   0  -3   -0.70    1.70
  14   0   3   -1.60    1.80
 -14   0   3   -0.20    1.90
 -14   0  -3   -0.20    2.20
 -14   0   3    2.60    3.10
  14   0   3   -0.60    2.30
  14   0  -3   -1.30    2.20
  14   0   4   53.29    5.40
 -14   0   4   28.50    4.60
 -14   0  -4   48.50    6.20
 -14   0   4   45.40    5.50
  14   0   4   52.29    6.60
  14   0  -4   47.70    6.20
  14   0  -4   33.50    4.40
 -14   0   4   49.10    6.30
 -14   0  -5   -2.60    2.20
 -14   0   5   -1.70    3.10
 -14   0   5   -1.20    2.10
  14   0  -5    1.10    2.90
  14   0  -5   -1.30    2.10
  14   0   5    1.30    2.70
 -14   0   6    1.50    2.70
  14   0  -6    3.20    2.40
  14   0   6    4.60    3.10
 -14   0   6    1.10    3.30
 -14   0  -6   -1.10    2.60
  14   0  -6   -0.90    2.80
 -14   0  -7   -2.50    2.70
 -14   0   7    6.40    3.40
  14   0   7   -0.50    3.10
  14   0  -7   -1.90    3.30
 -14   0   7   -3.40    2.60
  14   0  -7    0.80    2.80
  14   0   8   -0.90    3.50
 -14   0   8   -1.60    3.30
 -14   0  -8   -1.00    3.00
  14   0  -8    9.10    3.50
 -14   0   8    3.80    3.90
  14   0  -8    2.50    4.00
 -15   0   0    2.40    2.00
 -15   0   0   -1.50    2.50
 -15   0   0    0.70    2.80
  15   0   0   -0.90    2.20
 -15   0  -1   -1.70    1.80
  15   0  -1    0.40    2.60
 -15   0   1   -0.60    2.40
  15   0   1   -0.10    2.20
 -15   0   1    1.10    2.10
 -15   0  -1   -3.60    2.30
 -15   0   1    1.70    3.20
  15   0   2    2.20    2.80
  15   0  -2   -0.10    2.70
 -15   0   2   -0.20    3.00
 -15   0   2    1.70    2.10
 -15   0   2   -0.40    2.30
 -15   0  -2    0.40    2.90
  15   0  -2    3.60    3.70
 -15   0   3    0.80    3.10
  15   0  -3    0.10    2.80
 -15   0   3    2.50    2.20
  15   0   3   -3.30    2.50
 -15   0  -3   -1.70    2.50
  15   0  -3   -2.30    2.00
 -15   0   3    0.10    2.40
  15   0  -4   -1.20    2.20
 -15   0   4    0.80    3.30
 -15   0  -4   -1.30    2.60
  15   0   4    2.40    3.30
  15   0  -4    4.20    3.10
 -15   0   4   -1.90    1.90
 -15   0  -5    0.50    2.80
 -15   0   5    2.00    2.40
  15   0  -5   -1.40    2.50
 -15   0   5   -3.00    3.10
  15   0  -5    0.00    3.20
  15   0   5    1.40    3.10
  15   0  -6   17.10    5.20
  15   0  -6   16.80    4.80
 -15   0   6   14.80    4.70
 -15   0  -6   12.70    4.30
 -15   0   6   14.90    4.20
  15   0   6   22.80    5.10
  15   0   7   -3.60    3.40
 -15   0   7   -4.10    3.40
 -15   0   7   -2.50    3.00
  15   0  -7    0.40    3.70
 -15   0  -7   -4.10    2.80
 -16   0   0   94.79    8.00
 -16   0   0   97.69    6.90
  16   0   0  106.69    8.10
  16   0   1    3.90    3.10
  16   0  -1    3.60    2.90
 -16   0   1    2.80    3.60
 -16   0  -1    0.90    2.80
 -16   0   1    1.00    2.50
 -16   0   1    2.10    2.50
 -16   0   2   20.50    5.30
 -16   0   2   13.80    3.80
  16   0  -2   17.20    4.60
 -16   0   2   10.50    3.30
  16   0   2   17.90    4.80
 -16   0  -2   10.50    4.00
 -16   0   3    1.60    2.70
  16   0   3    1.00    2.90
 -16   0  -3   -2.70    2.70
 -16   0   3   -0.80    2.30
 -16   0   3    0.30    3.40
  16   0  -3    4.10    3.40
 -16   0  -4   30.80    5.70
  16   0   4   10.40    4.30
  16   0  -4   15.60    4.80
 -16   0   4   20.10    5.20
 -16   0   4   18.90    4.40
 -16   0   5    6.40    4.10
  16   0  -5    2.40    3.50
  16   0   5   -4.30    2.90
 -16   0  -5   -1.90    2.90
 -16   0   5   -1.60    2.20
  17   0   0    2.90    3.20
 -17   0   0   -2.90    2.60
  17   0   1    2.40    3.10
 -17   0   1    0.10    2.30
 -17   0  -1   -0.60    3.10
 -17   0   1   -5.90    2.40
  17   0  -1   -0.90    3.00
  17   0   2    2.50    3.40
 -17   0   2   -0.50    2.40
 -17   0   2    2.00    3.20
 -17   0   2   -2.70    3.90
 -17   0  -2    2.40    3.40
  17   0  -2    1.80    3.20
   0   1   0    0.00    0.10
   0   1   0    0.20    0.20
   0   1   1    0.00    0.20
   0  -1   1   -0.20    0.30
   0   1  -1   -0.10    0.30
   0  -1   1    0.30    0.30
   0   1   1    0.00    0.30
   0  -1   1   -0.30    0.30
   0  -1   1   -0.30    0.30
   0   1   1    0.20    0.20
   0   1  -1    0.40    0.30
   0   1   1   -0.10    0.20
   0   1   1   -0.70    0.20
   0  -1   2  445.66   11.90
   0  -1   2  453.15   12.10
   0  -1   2  450.35   11.90
   0   1   2  447.36   11.90
   0   1   2  454.85   11.90
   0  -1  -2  468.75   11.90
   0  -1   2  458.05   12.00
   0   1  -2  463.45   11.90
   0  -1   2  442.56   11.70
   0   1  -2  452.25   11.90
   0  -1   3   -0.20    0.60
   0  -1  -3   -0.40    0.60
   0   1   3    0.50    0.60
   0  -1  -3    0.30    0.70
   0  -1   3    0.20    0.50
   0   1  -3    0.10    0.70
   0  -1   3    1.10    0.70
   0   1   3    0.60    0.70
   0  -1   3   -0.10    0.70
   0  -1   3    0.10    0.70
   0   1  -4  250.37    7.60
   0  -1   4  244.58    7.70
   0  -1   4  245.78    7.50
   0   1   4  247.78    7.70
   0  -1  -4  258.87    7.70
   0  -1   4  260.67    7.20
   0  -1   4  244.58    7.60
   0  -1   4  259.17    8.10
   0  -1  -4  254.77    7.40
   0   1   4  243.28    7.80
   0  -1   5    0.20    0.90
   0  -1  -5    0.90    1.00
   0   1   5   -0.60    0.80
   0  -1   5   -0.10    0.90
   0  -1   5   -0.30    0.90
   0   1   5    0.40    0.80
   0   1   5   -0.50    0.90
   0  -1  -5   -0.30    0.80
   0   1   5   -0.40    0.70
   0  -1   5    0.80    1.00
   0   1  -5   -0.40    0.90
   0  -1   6   81.69    4.00
   0  -1   6   84.19    4.20
   0  -1  -6   84.69    3.60
   0   1  -6   91.29    4.30
   0   1   6   80.99    4.40
   0  -1   6   87.29    4.60
   0  -1  -6   93.69    4.30
   0   1   6   86.49    3.70
   0   1   6   83.49    3.70
   0  -1   6   87.69    4.00
   0   1   6   79.39    4.10
   0  -1   7    0.40    1.20
   0  -1  -7   -0.80    0.90
   0   1   7    0.30    1.30
   0   1   7    0.30    1.10
   0  -1   7    0.60    1.30
   0   1   7    0.40    1.10
   0  -1   7    0.80    1.40
   0   1   7   -1.10    1.10
   0   1  -7    0.80    1.30
   0  -1  -7    0.00    1.30
   0  -1   8   21.30    2.80
   0   1   8   18.30    2.80
   0  -1   8   16.90    2.70
   0   1   8   18.70    2.50
   0  -1  -8   23.00    3.00
   0  -1   8   13.90    2.70
   0   1  -8   19.10    2.80
   0  -1  -8   16.50    2.10
   0   1   8   18.60    3.10
   0  -1   9   -0.80    1.70
   0   1   9   -0.30    1.60
   0  -1   9    0.30    1.70
   0   1   9   -0.60    1.60
   0   1  -9    0.80    1.90
   0  -1   9    1.30    1.90
   0   1   9   -1.70    1.60
   0  -1  -9   -3.30    1.70
   0  -1 -10    3.10    2.50
   0   1  10    4.30    2.40
   0  -1  10    4.60    2.60
   0   1  10    7.20    2.60
   0   1 -10    4.40    2.50
   0  -1  10    3.60    2.70
   0   1  10    5.20    2.60
   0  -1  10    6.60    2.60
   0   1  11    0.20    2.50
   0   1  11    1.70    2.30
   0  -1  11    2.10    2.70
   0  -1  11    0.30    2.50
   0   1  11    0.70    2.50
   0  -1  11    4.30    2.90
   0  -1 -11    2.10    2.70
   0   1 -11    1.40    2.40
   0  -1  12    2.10    3.00
   0  -1 -12    5.10    3.20
   0   1  12    3.00    3.20
   0   1 -12    7.10    3.30
   0   1  12   -0.60    2.60
   0   1  12    0.40    2.80
   0  -1  12    2.20    3.00
   0  -1 -13   -3.80    3.20
   0  -1  13   -0.30    3.40
   0  -1  13    3.60    3.80
   0   1  13    2.90    3.20
   0   1 -13   -2.20    3.20
   0   1 -13   -3.10    3.30
   0   1  13    0.00    3.00
   0   1  13    2.90    3.30
   0  -1 -14   14.30    5.00
   0  -1  14    9.70    5.10
   0  -1 -14   23.30    4.80
   0   1 -14   13.00    4.20
   0   1  14   17.50    5.40
   0   1  14   15.30    4.60
   0  -1  14   13.20    4.70
   0   1 -14   18.80    4.50
   1  -1   0  176.68    4.70
   1  -1   0  174.98    4.50
  -1   1   0  171.98    4.70
   1   1   0  172.08    4.70
  -1  -1   0  161.18    4.70
   1   1   0  172.58    4.60
   1   1   0  166.88    4.50
  -1  -1   0  176.78    4.70
  -1   1   0  175.58    4.60
  -1   1   0  171.98    4.70
  -1  -1   0  179.18    4.60
  -1   1   0  166.58    4.60
   1   1   0  171.08    4.50
  -1   1   0  168.28    4.50
   1   1  -1  110.29    3.30
   1  -1   1  112.59    3.20
  -1   1   1  108.99    3.30
   1  -1   1  120.49    3.50
  -1   1   1  113.09    3.40
   1  -1   1  117.39    3.40
  -1  -1  -1  109.09    3.30
   1   1  -1  115.19    3.20
   1   1  -1  111.19    3.30
  -1  -1  -1  113.69    3.40
  -1   1   1  112.69    3.20
   1  -1   1  113.09    3.20
  -1   1   1  119.19    3.40
  -1   1   1  110.99    3.10
  -1  -1   1  113.49    3.40
  -1   1  -1  118.89    3.40
  -1  -1   1  108.49    3.30
   1   1   1  105.89    3.30
   1   1   1  115.39    3.30
  -1   1  -1  114.09    3.50
   1   1   1  112.09    3.30
  -1   1  -1  119.49    3.30
   1   1   1  115.29    3.30
  -1  -1   1  111.19    3.50
  -1  -1   1  114.69    3.40
   1   1   1  110.29    3.20
  -1   1   2   14.30    1.20
   1   1  -2   14.00    1.10
  -1   1   2   15.40    1.30
  -1   1   2   15.70    1.20
   1  -1   2   13.40    1.20
   1  -1   2   14.90    1.40
   1  -1   2   15.40    1.20
  -1  -1  -2   14.20    1.30
   1   1  -2   14.30    1.30
  -1   1   2   15.10    1.20
  -1   1   2   12.90    1.00
   1   1   2   10.70    1.00
   1   1   2   12.50    1.10
   1   1   2   14.10    1.30
   1   1   2   14.20    1.20
  -1   1  -2   10.40    1.00
  -1  -1   2   10.70    1.10
  -1  -1   2   10.30    1.10
  -1   1  -2   12.90    1.20
   1   1   2   12.50    1.20
  -1   1  -2   13.30    1.20
  -1  -1   2   15.10    1.50
  -1   1   3  315.77    8.80
   1  -1   3  320.07    9.40
   1   1  -3  324.77    9.00
  -1   1   3  318.37    9.30
  -1   1   3  321.37    9.10
  -1   1   3  334.17    8.90
  -1  -1  -3  328.97    9.10
  -1  -1  -3  315.57    9.10
   1  -1   3  330.07    9.10
   1  -1   3  321.87    9.10
  -1   1  -3  327.67    9.20
  -1  -1   3  327.27    9.00
   1   1   3  320.87    9.20
  -1   1  -3  323.37    8.80
  -1  -1   3  323.87    9.00
   1   1   3  331.17    9.20
   1  -1  -3  334.47    9.00
  -1   1  -3  328.87    9.10
   1   1   3  332.17    8.90
  -1  -1   3  315.87    8.90
  -1  -1   3  321.37    9.20
  -1  -1   3  322.27    9.40
  -1  -1  -4  128.79    4.50
   1  -1   4  125.99    4.90
  -1   1   4  131.09    4.30
  -1   1   4  131.39    4.70
   1  -1   4  115.49    5.00
  -1   1   4  123.29    4.80
  -1  -1  -4  125.19    4.60
   1  -1   4  128.59    4.60
   1   1  -4  132.09    4.50
   1  -1   4  131.49    4.60
   1   1   4  123.69    4.70
  -1   1  -4  123.89    4.60
  -1  -1   4  128.29    4.40
   1   1   4  120.79    4.30
  -1  -1   4  123.59    4.60
   1   1   4  121.29    4.60
  -1  -1   4  123.49    4.30
   1   1   4  125.19    4.30
   1  -1  -4  129.69    4.50
  -1   1  -4  131.19    4.20
  -1  -1   4  124.79    4.40
  -1  -1   4  129.79    5.00
   1  -1  -4  132.19    4.20
  -1  -1  -5    0.30    0.80
   1  -1   5    0.90    1.00
   1  -1   5    1.30    1.10
  -1   1   5   -0.20    0.80
  -1   1   5    1.10    1.00
   1   1  -5   -0.60    0.90
  -1   1   5   -0.50    0.90
   1  -1   5   -0.90    0.80
  -1  -1  -5    0.80    1.00
   1  -1   5    0.30    1.00
  -1  -1   5    1.40    0.90
   1   1   5   -0.40    0.80
  -1   1  -5    0.20    0.70
   1   1   5    0.50    0.90
   1  -1  -5    1.60    1.10
   1   1   5    0.20    0.90
  -1  -1   5    0.30    1.00
  -1  -1   5    0.10    0.90
  -1  -1   5   -0.80    0.80
  -1   1  -5    0.70    1.10
   1   1   5    0.70    1.00
   1  -1  -5    0.50    0.70
  -1  -1   5    0.90    1.00
  -1  -1  -6   21.10    2.00
   1  -1   6   19.50    2.30
  -1   1   6   20.20    2.40
   1  -1   6   23.20    2.70
  -1  -1  -6   25.60    2.50
   1   1  -6   24.20    2.40
   1  -1   6   20.50    2.40
   1  -1   6   21.70    2.40
  -1   1   6   21.60    2.00
  -1   1   6   21.90    2.60
   1   1   6   17.40    2.10
  -1  -1   6   23.50    2.60
  -1  -1   6   22.30    2.20
   1   1   6   16.10    2.20
  -1  -1   6   22.20    2.30
  -1   1  -6   20.50    1.80
   1   1   6   19.60    2.00
  -1  -1   6   20.00    2.10
   1  -1  -6   21.10    1.80
   1   1   6   23.10    2.60
   1  -1  -6   21.20    2.30
  -1  -1   6   21.20    2.60
  -1   1  -6   24.80    2.50
   1  -1   7    2.60    1.60
   1  -1   7    5.50    1.60
   1  -1   7    4.90    1.70
   1   1  -7    3.10    1.50
  -1  -1  -7    6.40    1.90
  -1   1   7    4.00    1.40
  -1  -1  -7    3.70    1.40
  -1   1   7    4.30    1.40
  -1   1   7    2.70    1.50
  -1   1   7    4.00    1.60
   1  -1  -7    1.70    1.60
   1   1   7    2.40    1.40
  -1  -1   7    6.60    1.40
  -1   1  -7    7.10    1.80
  -1  -1   7    3.60    1.70
  -1  -1   7    2.20    1.50
  -1   1  -7    4.30    1.20
  -1  -1   7    6.80    1.60
   1  -1  -7    4.70    1.20
   1   1   7    4.60    1.70
   1   1   7    2.70    1.50
   1  -1   8   86.59    5.40
  -1  -1  -8   86.59    4.30
  -1   1   8   80.09    5.20
   1  -1   8   87.89    5.00
   1   1  -8   90.29    4.90
   1  -1   8   87.89    5.00
  -1   1   8   85.39    5.00
  -1   1   8   90.09    4.40
  -1  -1  -8   88.89    5.00
  -1  -1   8   75.79    5.30
  -1   1  -8   79.49    4.80
   1   1   8   85.09    5.20
   1  -1  -8   75.29    5.00
  -1  -1   8   88.49    5.10
   1   1   8   95.49    5.20
   1   1   8   85.39    4.60
   1  -1  -8   96.89    5.10
  -1  -1   8   82.09    4.60
   1  -1   9   11.50    2.60
  -1   1   9   11.20    2.60
   1   1  -9   10.80    2.40
   1  -1   9   10.80    2.60
  -1   1   9   11.30    2.30
  -1   1   9   10.60    2.70
  -1  -1  -9   17.00    3.00
   1  -1   9   11.40    2.70
  -1  -1   9   12.90    2.50
   1  -1  -9    8.60    2.30
  -1  -1   9    8.30    2.50
   1   1   9   14.20    2.70
  -1  -1   9   11.30    3.00
  -1   1  -9   14.80    2.70
   1   1   9    7.00    2.50
   1   1   9    7.00    2.40
  -1   1  10    5.20    2.40
   1  -1  10    6.00    2.70
   1  -1  10    5.10    2.20
   1   1 -10    0.60    2.20
  -1   1  10    4.00    2.40
   1  -1  10    1.40    2.40
  -1   1  10    1.50    2.20
  -1  -1 -10    2.30    2.40
   1   1  10    2.80    2.40
   1   1  10    6.50    2.50
  -1  -1  10    4.10    2.50
   1   1  10    3.80    2.30
   1  -1 -10    0.80    2.30
  -1  -1  10    3.00    2.60
  -1   1 -10    4.00    2.50
  -1   1  11    2.00    2.40
   1   1 -11   -1.50    2.20
  -1  -1 -11    0.00    2.50
  -1   1  11    0.80    2.10
   1  -1  11    3.60    2.90
   1  -1  11   -0.60    2.30
  -1   1  11    2.20    2.50
   1  -1  11    0.20    2.40
   1   1 -11   -0.60    2.60
   1   1  11    0.50    2.40
  -1  -1  11   -0.20    2.70
  -1  -1  11    2.40    2.60
   1   1  11    0.30    2.70
   1  -1 -11    1.90    2.40
   1   1  11   -0.90    2.60
  -1   1 -11    3.20    2.60
  -1  -1 -12    5.60    3.10
   1  -1  12    7.10    3.50
   1  -1  12    7.10    3.50
  -1   1  12    7.80    3.40
   1  -1  12    4.50    3.10
  -1   1  12    5.10    3.00
   1   1 -12    1.00    2.80
   1   1 -12    5.60    3.20
   1   1  12    4.80    3.20
  -1  -1  12    0.40    3.20
  -1  -1  12    3.20    3.10
  -1   1 -12    5.70    3.10
   1  -1 -12    2.80    2.90
   1   1  12    8.00    3.20
   1   1  12    3.50    2.80
  -1   1  13   14.00    3.80
  -1   1  13    8.60    4.10
   1   1 -13   12.70    4.20
   1   1 -13   12.30    4.10
  -1  -1 -13   12.60    4.20
   1  -1  13    9.90    3.70
   1  -1  13   11.40    4.20
   1   1  13   13.70    4.00
  -1   1 -13    8.20    4.00
   1   1  13   13.70    4.40
   1  -1 -13   11.30    3.90
  -1  -1  13    6.50    3.90
   1  -1 -13    9.90    3.70
  -1  -1  13    9.30    3.90
   1   1  13   12.00    4.10
   1   1 -14   -1.30    3.50
  -1  -1 -14    3.70    3.90
   1   1 -14    4.20    4.30
  -1   1 -14    1.60    3.90
   1  -1 -14    2.80    3.50
   1   1  14    2.70    5.00
   1  -1 -14    7.30    4.70
  -1   1 -14    2.30    4.00
   2  -1   0    0.40    0.50
  -2  -1   0    0.50    0.50
   2   1   0   -0.60    0.40
  -2  -1   0    0.10    0.40
  -2   1   0    0.80    0.50
  -2   1   0    0.30    0.40
   2   1   0   -0.40    0.40
   2  -1   0    0.70    0.30
   2   1   0   -0.30    0.40
  -2   1   0    0.70    0.50
  -2   1   0    0.00    0.40
   2  -1   0   -0.50    0.40
  -2  -1   0   -0.40    0.40
  -2   1   1  637.74   16.60
   2  -1   1  645.04   16.30
  -2   1   1  659.83   16.70
  -2  -1  -1  611.84   16.60
  -2  -1  -1  660.13   16.80
   2  -1   1  662.33   16.70
   2   1  -1  646.04   16.60
  -2   1   1  622.94   16.70
   2   1  -1  615.44   16.50
   2  -1   1  660.63   16.80
  -2  -1   1  645.04   16.40
   2   1   1  660.43   16.40
  -2   1  -1  659.63   16.40
   2   1   1  641.14   16.60
  -2   1  -1  652.13   16.80
  -2  -1   1  652.63   16.70
  -2  -1   1  629.04   16.60
   2  -1  -1  651.53   16.40
  -2  -1   1  641.44   16.60
  -2   1  -1  661.43   16.70
   2   1   1  627.84   16.50
   2   1   1  644.34   16.60
  -2   1  -1  638.84   16.30
   2  -1   2  545.45   14.30
  -2   1   2  519.95   13.90
  -2  -1  -2  527.95   14.00
   2  -1   2  526.45   14.10
   2  -1   2  521.65   13.80
   2   1  -2  520.15   14.00
  -2  -1  -2  530.45   14.20
  -2   1   2  524.55   14.20
  -2   1   2  524.95   14.10
  -2  -1  -2  534.15   13.90
  -2   1  -2  535.05   13.90
   2   1   2  530.75   14.00
   2   1   2  531.65   14.00
  -2  -1   2  539.35   13.90
  -2  -1   2  527.45   14.20
   2  -1  -2  538.05   13.90
   2   1   2  535.05   14.00
  -2   1  -2  536.55   14.10
  -2  -1   2  513.35   13.80
  -2   1  -2  541.15   14.20
   2  -1   3  277.97    8.40
  -2   1   3  298.17    8.70
   2   1  -3  297.77    8.10
  -2  -1  -3  291.87    8.50
   2  -1   3  297.87    8.70
  -2   1   3  293.97    8.40
  -2  -1  -3  290.37    8.40
  -2   1   3  289.27    8.10
   2  -1   3  285.47    8.20
  -2   1   3  288.77    8.30
   2   1  -3  282.67    8.40
   2   1   3  287.37    8.40
   2   1   3  276.37    8.30
  -2  -1   3  272.87    8.10
  -2   1  -3  284.67    8.30
  -2   1  -3  290.57    8.40
   2   1   3  286.27    8.40
  -2  -1   3  296.77    8.70
  -2  -1   3  286.87    8.40
   2  -1  -3  299.27    8.00
  -2  -1   3  286.77    8.10
   2   1   3  288.17    8.40
  -2   1  -3  298.47    8.50
  -2   1   4 1161.68   30.10
  -2  -1  -4 1143.59   30.30
   2  -1   4 1149.78   30.40
   2   1  -4 1142.09   29.90
  -2   1   4 1140.89   29.70
  -2  -1  -4 1158.98   30.30
   2  -1   4 1159.18   30.70
   2  -1   4 1186.88   30.20
  -2   1   4 1179.08   30.30
   2   1  -4 1203.58   30.50
  -2   1   4 1178.28   30.70
  -2  -1   4 1180.78   29.90
  -2   1  -4 1193.68   30.10
   2   1   4 1212.38   30.50
   2   1   4 1109.79   30.10
   2   1   4 1188.28   30.30
  -2  -1   4 1184.28   30.20
  -2  -1   4 1166.28   30.70
   2  -1  -4 1177.68   29.90
  -2   1  -4 1178.08   30.30
   2   1   4 1191.58   30.40
  -2   1  -4 1150.38   30.30
  -2   1   5   35.10    2.70
  -2   1   5   32.30    2.30
   2   1  -5   36.50    2.70
   2  -1   5   33.90    2.80
  -2  -1  -5   34.00    2.60
   2  -1   5   32.80    2.50
  -2  -1  -5   29.90    2.40
   2   1  -5   37.80    2.40
   2  -1   5   33.20    2.50
  -2   1   5   37.10    2.60
   2   1   5   33.60    2.50
   2   1   5   33.50    2.50
  -2   1  -5   32.00    2.20
  -2   1  -5   31.40    2.70
  -2  -1   5   33.70    2.40
   2   1   5   36.60    2.60
  -2  -1   5   34.80    2.30
  -2  -1   5   36.00    2.30
  -2  -1   5   39.50    2.90
   2  -1  -5   30.50    2.30
   2   1   5   34.00    2.40
   2  -1   6   12.80    2.10
  -2   1   6   16.40    2.40
  -2  -1  -6   16.30    2.20
  -2   1   6   14.10    1.80
   2  -1   6   13.40    2.00
   2   1  -6   16.20    2.00
  -2   1   6   11.50    1.90
   2  -1   6   12.50    2.00
   2   1  -6   12.60    2.10
  -2  -1  -6   13.60    1.90
   2   1   6   12.90    1.90
   2   1   6   17.00    2.30
  -2  -1   6    9.50    1.90
  -2   1  -6   14.80    2.10
  -2   1  -6   14.60    1.70
   2  -1  -6   15.00    1.60
  -2  -1   6   12.30    1.80
   2  -1  -6   17.80    2.10
  -2  -1   6   13.00    1.80
   2   1   6   15.30    2.10
  -2  -1   6   16.70    2.10
   2   1   6   15.20    2.10
   2  -1   7    7.30    1.80
  -2   1   7    3.50    1.70
  -2  -1  -7    3.60    1.40
   2   1  -7    7.80    1.90
  -2   1   7    7.30    2.00
   2  -1   7    7.90    2.00
   2   1  -7    9.80    1.90
  -2  -1  -7    5.80    1.80
  -2   1   7    6.80    1.50
   2  -1   7    6.80    1.80
  -2   1   7    5.40    1.50
   2  -1  -7    6.20    1.30
   2   1   7   10.20    2.00
  -2   1  -7    6.90    1.50
   2   1   7    6.60    1.80
  -2  -1   7    6.70    1.70
   2   1   7    6.70    1.90
  -2  -1   7    8.80    2.00
   2  -1  -7   11.20    2.10
  -2  -1   7    8.50    1.80
  -2   1  -7    3.00    1.60
   2  -1   8   19.60    2.90
  -2  -1  -8   19.80    2.90
   2  -1   8   14.30    2.90
  -2   1   8   19.10    2.40
   2  -1   8   19.50    2.90
  -2   1   8   19.30    2.30
  -2   1   8   16.00    2.70
   2   1  -8   21.70    2.90
  -2   1   8   18.10    2.90
  -2  -1  -8   18.20    2.60
   2   1  -8   16.80    2.90
   2   1   8   21.70    3.20
   2   1   8   17.30    2.80
   2   1   8   18.50    2.70
  -2   1  -8   15.00    2.10
  -2  -1   8   16.00    2.90
   2  -1  -8   17.90    2.70
  -2  -1   8   19.80    2.50
  -2   1  -8   19.00    2.80
  -2  -1   8   24.50    2.80
   2   1  -9   17.20    3.30
   2  -1   9   14.30    2.70
   2  -1   9   11.40    2.80
  -2   1   9   10.10    2.70
   2   1  -9    9.90    2.50
  -2  -1  -9    9.90    2.50
   2  -1   9   11.60    2.80
  -2   1   9    8.80    2.00
  -2   1   9    9.40    2.10
  -2   1   9    7.10    2.30
   2   1   9   11.20    2.70
  -2  -1   9   13.80    2.40
   2   1   9   10.90    2.80
   2  -1  -9   15.60    2.80
  -2  -1   9   13.20    3.20
   2   1   9   12.50    2.60
  -2   1  -9   13.30    2.50
  -2  -1   9   10.10    2.40
  -2   1  10   50.99    5.20
   2   1 -10   58.59    5.00
   2  -1  10   62.69    5.30
   2  -1  10   53.39    5.60
  -2  -1 -10   60.39    5.50
   2  -1  10   50.19    5.10
  -2   1  10   64.79    5.20
  -2   1  10   53.69    4.30
   2   1 -10   54.49    5.30
   2  -1 -10   60.49    5.20
  -2   1 -10   49.20    4.80
  -2  -1  10   55.09    4.90
   2   1  10   51.19    5.20
   2   1  10   60.89    5.40
   2   1  10   58.69    4.90
  -2  -1  10   63.19    6.00
   2   1 -11    7.40    2.90
   2  -1  11    9.60    3.20
  -2   1  11    7.20    2.70
   2  -1  11   13.00    3.50
   2  -1  11   10.00    3.40
   2   1 -11    8.80    2.90
  -2   1  11   11.10    3.40
  -2  -1 -11   12.50    3.60
   2  -1 -11   10.00    3.00
   2   1  11    8.30    3.00
  -2   1 -11   12.20    3.50
   2  -1 -11   13.20    3.60
   2   1  11   15.10    3.60
   2   1  11   10.40    3.20
  -2  -1  11    8.00    3.10
  -2  -1  11   12.20    3.30
   2  -1  12   18.50    4.20
  -2   1  12    7.80    3.20
   2   1 -12   14.30    3.80
   2   1 -12   13.20    3.60
  -2  -1 -12   16.30    4.00
   2  -1  12   14.90    4.20
  -2   1  12   13.00    4.00
   2  -1  12   16.80    3.80
  -2   1 -12   17.00    4.10
   2  -1 -12   10.50    3.30
   2   1  12   14.30    3.90
  -2  -1  12   16.10    4.20
  -2  -1  12   11.20    3.50
   2   1  12   11.70    3.80
   2  -1 -12   18.10    3.90
   2   1  12   16.50    4.30
   2   1 -13    1.50    3.10
   2  -1  13    3.90    3.50
  -2  -1 -13    3.30    3.60
  -2   1  13   -2.60    3.20
  -2   1  13   -0.20    2.90
   2  -1  13    2.50    3.40
   2   1 -13   -0.70    3.30
   2  -1  13   -1.80    3.40
   2   1  13   -0.50    3.40
  -2   1 -13   -2.10    3.40
   2   1  13   -1.80    3.30
   2  -1 -13    0.70    3.20
   2  -1 -13    0.60    3.20
  -2  -1  13    1.50    3.30
   2   1  13    4.20    3.60
  -2  -1  13   -2.60    3.30
  -3   1   0 3579.24   87.39
   3  -1   0 3467.35   87.19
   3   1   0 3513.15   88.19
   3   1   0 3596.54   87.29
  -3  -1   0 3395.66   87.39
   3  -1   0 3605.14   86.99
  -3  -1   0 3696.33   87.29
  -3   1   0 3376.86   87.29
  -3   1   0 3578.24   87.59
   3   1   0 3478.35   87.39
  -3  -1   0 3617.44   87.49
   3  -1   0 3471.75   87.59
  -3   1   1  382.86   10.80
   3  -1   1  406.86   10.70
   3  -1   1  408.46   11.40
   3   1  -1  401.76   11.00
   3  -1   1  401.76   11.20
  -3  -1  -1  434.76   11.40
  -3   1   1  403.46   11.10
  -3   1   1  396.66   10.80
  -3  -1  -1  394.46   11.30
   3   1  -1  403.86   11.10
  -3   1   1  417.96   11.20
  -3  -1  -1  435.26   10.80
  -3  -1   1  393.66   11.10
   3  -1  -1  410.56   11.40
  -3  -1   1  414.16   11.20
   3   1   1  409.76   11.10
  -3   1  -1  395.96   11.30
  -3   1  -1  411.66   10.90
   3   1   1  417.06   10.70
   3   1   1  421.46   11.20
  -3  -1   1  412.06   11.00
  -3   1  -1  413.16   11.40
  -3   1  -1  406.06   10.70
   3   1   1  414.86   11.20
   3  -1  -1  411.26   10.80
  -3  -1   1  409.36   11.20
  -3   1   2   93.99    3.80
  -3  -1  -2   96.29    3.70
   3  -1   2   90.79    3.30
  -3   1   2   92.89    3.40
   3   1  -2   93.69    3.60
   3  -1   2   95.29    3.80
  -3  -1  -2   96.89    3.80
  -3   1   2   98.49    3.70
   3  -1   2   96.99    3.70
  -3  -1  -2   92.49    3.30
  -3   1  -2   97.19    3.40
   3   1   2   96.79    3.60
  -3  -1   2   89.69    3.30
  -3  -1   2   97.39    3.80
  -3  -1   2   98.49    3.50
  -3  -1   2   96.69    3.20
  -3   1  -2   98.89    3.80
   3   1   2   94.29    3.50
  -3   1  -2   97.29    3.70
   3  -1  -2  100.99    3.40
   3   1   2   96.49    3.60
  -3  -1   2   95.69    3.70
   3  -1   3  301.77    8.70
   3  -1   3  314.37    9.30
  -3  -1  -3  311.77    9.20
  -3   1   3  302.77    9.30
  -3   1   3  298.77    8.70
  -3  -1  -3  303.97    9.00
  -3   1   3  310.37    9.10
  -3  -1  -3  312.97    8.90
   3  -1   3  298.07    9.10
   3   1  -3  309.07    9.10
  -3  -1   3  306.67    9.30
   3   1   3  286.07    9.00
  -3   1  -3  314.67    9.10
  -3  -1   3  302.57    8.70
  -3   1  -3  312.77    9.20
  -3  -1   3  302.57    8.30
   3  -1  -3  313.57    8.90
  -3   1  -3  303.67    8.90
  -3  -1   3  302.77    9.10
  -3  -1   3  309.77    8.70
   3   1   3  305.87    9.00
   3   1   3  311.57    9.10
   3  -1   4   -1.40    0.80
  -3   1   4   -0.30    0.80
   3   1  -4    0.70    1.00
  -3   1   4    0.40    0.70
   3  -1   4   -0.20    0.90
   3   1  -4    1.50    0.90
  -3  -1  -4   -0.80    0.70
  -3   1   4    1.60    1.00
  -3  -1  -4   -0.30    0.90
   3  -1   4    0.90    0.90
   3   1   4   -0.20    0.90
  -3   1  -4    1.80    1.00
   3   1   4    0.30    0.90
  -3  -1   4   -1.70    0.70
   3   1   4    1.00    0.90
   3  -1  -4   -1.20    0.80
  -3  -1   4   -0.10    0.70
  -3  -1   4    1.60    1.00
   3  -1  -4   -0.50    0.90
  -3   1  -4   -0.80    0.80
  -3   1  -4    0.90    0.80
  -3  -1   4    1.60    1.10
   3  -1   5    0.30    0.90
   3  -1   5   -0.80    0.90
  -3  -1  -5   -0.70    0.80
   3   1  -5    0.70    1.10
   3   1  -5    0.50    0.90
  -3   1   5    0.00    0.60
  -3  -1  -5   -1.00    0.90
  -3   1   5    0.70    0.90
  -3   1   5   -1.00    0.90
   3  -1   5    0.20    1.00
  -3   1  -5    0.50    0.90
   3   1   5   -0.80    0.80
   3   1   5    0.50    1.00
  -3  -1   5    0.60    0.90
  -3   1  -5   -0.50    0.80
  -3  -1   5   -1.90    0.90
   3  -1  -5    1.10    0.90
   3  -1  -5   -0.80    0.90
  -3   1  -5    2.00    1.10
  -3  -1   5    1.90    1.00
   3   1   5    0.00    1.00
  -3   1   6  207.28    7.80
  -3  -1  -6  184.98    7.20
  -3   1   6  197.38    7.00
   3  -1   6  199.08    7.20
   3   1  -6  209.78    6.90
   3  -1   6  201.98    7.40
   3   1  -6  213.28    7.60
   3  -1   6  202.48    7.70
  -3  -1  -6  193.68    7.20
  -3  -1   6  197.68    6.80
   3   1   6  191.88    7.30
   3  -1  -6  204.78    7.40
  -3   1  -6  204.78    7.00
  -3   1  -6  183.18    7.20
   3  -1  -6  205.18    6.90
  -3  -1   6  188.58    7.70
   3   1   6  205.58    7.30
  -3  -1   6  188.28    6.80
  -3  -1   6  200.18    7.20
   3   1   6  198.38    7.50
   3  -1   7  356.96   11.90
  -3   1   7  377.16   12.70
   3  -1   7  365.26   12.10
  -3  -1  -7  365.56   12.00
  -3  -1  -7  392.86   11.90
   3   1  -7  368.16   11.50
  -3   1   7  381.26   11.70
   3   1  -7  379.16   12.20
   3  -1   7  357.56   12.40
   3  -1  -7  362.16   12.10
  -3  -1   7  364.56   12.60
   3   1   7  356.06   11.90
  -3   1  -7  345.77   11.90
  -3  -1   7  376.26   11.80
   3   1   7  382.26   11.90
   3  -1  -7  387.56   11.60
   3  -1  -7  369.76   10.70
  -3  -1   7  368.36   11.40
  -3   1  -7  376.76   11.50
   3   1   7  356.56   12.20
   3  -1   8    0.80    1.90
  -3   1   8   -0.10    1.70
   3  -1   8    1.70    1.70
  -3  -1  -8    5.80    2.00
   3   1  -8    5.90    1.80
   3   1  -8    2.00    1.80
  -3  -1  -8    3.10    1.80
   3  -1   8    3.00    1.70
  -3   1   8    3.00    1.70
  -3   1   8    4.50    1.50
  -3  -1   8    3.30    2.00
   3   1   8    5.30    2.10
  -3  -1   8    2.80    1.70
   3   1   8   -0.30    1.70
  -3   1  -8    1.80    1.50
   3  -1  -8    2.70    1.90
   3   1   8    2.30    1.80
  -3   1  -8    5.90    2.00
   3  -1  -8    3.00    1.70
  -3  -1   8   -1.30    1.90
  -3   1   9   27.00    4.00
  -3  -1  -9   27.40    3.70
   3  -1   9   28.70    3.90
   3   1  -9   30.40    3.50
  -3  -1  -9   31.90    3.30
   3  -1   9   29.70    4.00
  -3   1   9   27.90    3.20
  -3   1   9   27.60    3.00
   3  -1   9   30.60    3.70
   3   1  -9   35.30    4.10
  -3  -1   9   20.80    3.60
   3   1   9   32.10    3.90
   3  -1  -9   28.70    3.40
   3   1   9   30.50    3.90
   3   1   9   33.90    3.80
  -3  -1   9   31.10    3.50
  -3  -1   9   31.30    3.50
   3  -1  -9   27.60    3.80
  -3   1  -9   30.10    3.90
   3   1 -10    0.90    2.20
  -3   1  10    0.00    2.00
  -3  -1 -10    0.90    2.50
   3  -1  10   -0.20    2.20
  -3   1  10    0.10    2.30
   3  -1  10   -0.10    2.60
   3  -1  10   -1.20    2.10
   3   1 -10    0.70    2.20
  -3  -1  10    1.90    2.40
   3   1  10    3.30    2.50
   3  -1 -10   -1.60    1.90
  -3  -1  10    0.40    2.10
   3   1  10    4.70    2.60
  -3   1 -10    3.00    2.50
   3  -1 -10    2.80    2.40
   3   1  10    3.50    2.40
   3  -1  11    2.20    2.90
  -3   1  11    2.00    2.30
   3   1 -11    1.10    2.60
   3   1 -11    2.50    2.60
  -3  -1 -11   -0.90    2.60
   3  -1  11    2.50    2.60
  -3   1  11    1.50    2.80
   3  -1  11    3.00    2.80
   3   1  11    0.90    2.40
   3  -1 -11    6.00    2.80
   3  -1 -11    1.70    2.60
  -3  -1  11    0.20    2.60
  -3  -1  11    2.30    3.00
   3   1  11    2.20    3.00
  -3   1 -11    1.90    2.80
   3   1  11    2.60    2.80
  -3   1  12   22.60    3.80
   3   1 -12   20.00    3.90
   3  -1  12   24.50    4.70
   3  -1  12   30.30    4.90
   3   1 -12   29.50    4.20
  -3  -1 -12   32.60    4.80
   3  -1  12   34.50    5.10
  -3   1  12   23.70    4.70
  -3  -1  12   30.70    4.40
   3  -1 -12   26.10    4.10
   3   1  12   34.80    5.10
   3  -1 -12   17.50    3.90
  -3  -1  12   29.50    4.90
   3   1  12   25.90    4.60
  -3   1 -12   25.00    4.40
   3   1  12   24.60    4.60
  -3   1  13    8.70    4.00
  -3   1  13    5.90    3.40
   3  -1  13   16.70    4.60
   3  -1  13    7.70    4.00
  -3  -1 -13    9.80    4.30
   3  -1  13    6.70    4.00
   3   1 -13   10.40    3.80
   3   1 -13    5.00    3.40
   3  -1 -13   10.20    3.90
   3   1  13    8.40    3.90
  -3  -1  13    1.80    3.50
  -3  -1  13    9.90    3.80
   3  -1 -13   11.10    3.70
  -3   1 -13    4.00    4.00
   3   1  13    3.90    3.70
   3   1  13    7.20    4.00
   4   1   0    0.10    0.60
  -4   1   0    0.60    0.60
   4   1   0    0.20    0.70
  -4   1   0   -0.30    0.70
   4   1   0   -0.20    0.60
  -4  -1   0    0.20    0.80
  -4  -1   0    0.30    0.70
  -4   1   0   -0.10    0.60
   4  -1   0    0.00    0.70
   4  -1   0   -0.70    0.50
  -4  -1   0   -0.40    0.60
   4  -1   0   -0.80    0.50
  -4  -1  -1  236.98    7.30
  -4   1   1  224.38    6.80
  -4   1   1  223.28    7.00
   4   1  -1  207.78    7.00
   4  -1   1  223.68    6.50
  -4   1   1  225.98    7.00
   4   1  -1  226.48    6.90
   4  -1   1  230.58    7.30
   4  -1   1  235.68    7.00
  -4   1   1  226.58    6.70
  -4  -1  -1  234.98    6.60
  -4  -1  -1  228.08    7.20
   4   1  -1  227.78    6.80
   4  -1  -1  232.28    6.60
  -4   1  -1  227.88    7.20
  -4  -1   1  222.68    6.90
  -4   1  -1  231.58    7.20
   4   1   1  217.28    6.80
  -4  -1   1  227.68    7.00
   4   1   1  235.48    7.10
  -4  -1   1  222.98    7.00
   4   1   1  223.08    7.00
   4  -1  -1  224.98    7.20
  -4   1  -1  237.88    6.80
  -4   1   2   49.50    2.30
  -4  -1  -2   48.20    2.70
   4  -1   2   55.59    2.80
  -4   1   2   47.60    2.20
  -4  -1  -2   51.89    2.80
   4  -1   2   48.00    2.30
  -4   1   2   48.10    2.80
   4   1  -2   47.50    2.50
  -4  -1  -2   50.29    2.30
   4  -1   2   53.19    2.70
  -4   1   2   50.59    2.70
  -4   1   2   50.79    2.50
  -4  -1   2   49.00    2.30
  -4   1  -2   54.99    2.80
  -4   1  -2   49.50    2.30
   4   1   2   48.80    2.60
  -4  -1   2   47.40    2.40
   4   1   2   50.79    2.50
  -4  -1   2   52.69    2.70
  -4   1  -2   52.89    2.80
  -4  -1   2   50.99    2.80
   4   1   2   50.79    2.60
   4  -1  -2   53.09    2.50
  -4  -1   2   50.59    2.60
  -4   1   3  101.99    3.90
  -4  -1  -3   97.69    4.30
   4  -1   3   96.09    3.80
  -4  -1  -3  101.09    3.90
  -4  -1  -3   97.69    4.10
  -4   1   3  102.69    4.40
  -4   1   3  107.19    4.30
   4  -1   3  103.09    4.40
   4  -1   3   88.19    4.10
   4   1  -3  103.19    4.10
   4   1   3  100.49    4.00
  -4  -1   3  100.99    4.20
   4  -1  -3   99.99    4.00
  -4   1  -3  105.29    4.30
   4   1   3  107.89    4.20
  -4  -1   3  107.19    4.40
   4   1   3   98.99    4.20
  -4  -1   3  104.49    4.00
  -4   1  -3   99.49    4.30
  -4   1  -3   98.79    3.90
  -4  -1   3   95.69    3.80
  -4  -1   3   98.89    3.50
  -4   1   4    3.80    1.40
  -4   1   4    4.60    1.00
  -4   1   4    3.00    1.10
  -4  -1  -4    6.70    1.40
  -4  -1  -4    2.70    1.20
   4   1  -4    4.90    1.40
   4  -1   4    3.40    1.20
  -4  -1  -4    3.90    1.10
   4  -1   4    5.00    1.30
   4  -1   4    2.70    1.10
   4   1   4    4.10    1.20
   4  -1  -4    3.30    1.20
  -4  -1   4    3.60    1.10
   4   1   4    2.20    1.00
  -4  -1   4    3.30    1.20
  -4  -1   4    4.50    1.40
  -4   1  -4    1.50    1.00
  -4   1  -4    4.00    1.20
   4   1   4    2.30    1.10
  -4  -1   4    2.40    1.00
  -4   1  -4    2.50    1.10
  -4  -1   4    3.10    0.70
   4  -1   5   42.60    3.20
  -4   1   5   52.09    3.20
  -4  -1  -5   44.70    3.00
  -4   1   5   49.10    2.50
   4   1  -5   53.29    3.20
  -4   1   5   52.69    3.50
  -4  -1  -5   49.90    3.20
   4  -1   5   44.20    3.10
   4  -1   5   48.90    3.00
  -4   1  -5   49.99    3.10
   4   1   5   51.99    3.20
   4   1   5   48.40    3.10
  -4  -1   5   46.60    2.70
  -4  -1   5   44.10    3.10
  -4  -1   5   51.29    3.50
   4   1   5   47.10    3.20
  -4  -1   5   49.50    2.80
   4  -1  -5   48.20    3.10
   4  -1  -5   44.00    2.60
  -4   1  -5   48.40    3.10
  -4   1  -5   47.20    3.10
   4   1  -6   46.40    2.90
   4  -1   6   50.69    3.70
  -4   1   6   50.99    3.40
  -4  -1  -6   47.40    3.40
   4  -1   6   38.30    3.10
   4  -1   6   45.10    3.50
   4   1  -6   50.89    3.50
  -4  -1  -6   47.60    3.40
  -4   1   6   45.60    2.60
  -4   1   6   49.80    3.80
   4   1   6   49.40    3.40
  -4  -1   6   43.60    3.30
  -4  -1   6   46.90    3.70
   4  -1  -6   46.30    3.40
   4  -1  -6   50.89    3.00
  -4  -1   6   46.70    3.00
  -4   1  -6   53.29    3.40
  -4   1  -6   42.20    3.30
   4   1   6   47.90    3.50
   4   1   6   44.70    3.40
   4   1  -7   11.00    2.00
   4  -1   7   16.80    2.80
   4  -1   7   14.50    2.30
  -4  -1  -7   16.10    2.50
  -4  -1  -7   15.30    2.40
  -4   1   7   13.80    2.60
  -4   1   7   10.70    2.10
   4   1  -7    9.10    2.20
   4  -1   7   12.80    2.40
  -4   1  -7   14.70    2.20
   4  -1  -7   11.20    2.00
  -4  -1   7   16.90    2.80
  -4  -1   7   10.90    2.10
  -4   1  -7    9.80    2.10
   4  -1  -7   13.10    2.40
   4   1   7    9.90    2.20
  -4  -1   7   10.70    2.30
   4   1   7   12.10    2.40
   4   1   7   13.70    2.40
  -4  -1  -8   -0.20    1.80
   4  -1   8    1.50    2.10
  -4   1   8    0.80    1.60
  -4  -1  -8    1.10    1.60
   4   1  -8    0.40    1.60
   4   1  -8    2.40    1.90
  -4   1   8    0.90    2.10
   4  -1   8   -2.10    1.60
   4  -1   8    1.70    1.80
  -4   1  -8   -1.20    1.40
  -4  -1   8    1.30    1.70
  -4  -1   8   -1.30    1.60
   4  -1  -8   -2.40    1.70
   4   1   8    0.20    1.90
   4  -1  -8   -0.20    1.60
  -4  -1   8    0.10    1.90
   4   1   8   -0.30    1.70
   4   1   8    2.50    1.80
  -4   1  -8    2.00    1.80
  -4   1   9    1.40    1.70
   4   1  -9    2.60    2.10
   4  -1   9    2.30    2.10
   4  -1   9    2.90    2.10
  -4  -1  -9    0.30    2.00
   4   1  -9    0.00    1.80
   4  -1   9   -0.10    2.30
  -4   1   9    1.20    1.90
  -4   1   9    1.70    2.10
  -4  -1  -9    1.30    1.90
  -4  -1   9    3.10    2.20
  -4   1  -9    1.10    2.00
   4   1   9    1.40    2.10
  -4  -1   9    0.40    2.00
   4   1   9    1.20    2.10
   4  -1  -9    0.00    2.00
  -4  -1   9   -0.40    1.80
   4   1   9    0.60    2.10
   4  -1  -9    2.00    1.90
   4   1 -10   29.10    3.60
  -4  -1 -10   33.20    4.50
  -4   1  10   27.80    3.30
   4  -1  10   37.30    4.80
  -4   1  10   30.30    4.50
   4  -1  10   38.00    5.00
   4  -1  10   44.60    4.80
  -4   1  10   31.00    5.40
   4   1 -10   28.40    4.20
  -4  -1  10   23.60    3.90
   4  -1 -10   43.80    4.10
   4   1  10   30.30    4.10
  -4   1 -10   38.20    4.70
   4   1  10   34.60    4.50
   4  -1 -10   34.80    4.60
   4   1  10   33.90    4.50
  -4  -1  10   32.30    3.80
  -4  -1  10   29.80    4.00
  -4   1  11   -2.60    2.30
  -4  -1 -11   -1.10    2.50
   4  -1  11    4.50    2.90
   4  -1  11    3.90    3.40
   4  -1  11    1.60    2.80
   4   1 -11    1.80    2.30
  -4   1  11   -1.40    2.60
   4   1 -11    1.20    2.50
  -4  -1  11   -1.70    2.60
   4   1  11    2.30    3.00
   4   1  11    0.50    2.50
   4  -1 -11    1.50    2.50
  -4   1 -11    2.00    2.60
   4   1  11   -1.80    2.40
   4  -1 -11   -1.40    2.30
  -4  -1  11   -0.20    2.70
  -4  -1 -12    1.50    3.20
  -4   1  12    0.20    3.10
  -4   1  12    7.70    3.20
   4   1 -12    4.90    3.30
   4  -1  12    5.70    3.60
   4  -1  12   -1.70    2.90
   4   1 -12    7.10    3.30
   4  -1  12   15.30    4.30
   4  -1 -12   -0.90    2.80
   4  -1 -12    6.00    3.20
   4   1  12    4.20    3.20
   4   1  12    5.40    3.50
  -4   1 -12   -0.70    3.00
   4   1  12    5.50    3.30
  -4  -1  12    4.90    3.50
  -4  -1  12    3.60    3.30
  -4   1  13   -1.20    3.40
  -4  -1 -13    3.00    4.00
   4  -1  13   -2.50    3.30
   4   1 -13   -2.90    2.80
  -4   1  13   -3.30    3.10
   4  -1  13    1.20    3.90
   4  -1  13    1.00    3.50
  -4  -1  13    3.80    3.80
  -4   1 -13    3.20    3.80
   4   1  13    1.50    3.60
   4  -1 -13    3.00    3.30
  -4  -1  13    0.90    3.30
   4   1  13   -2.70    3.30
   4   1  13    3.00    3.40
  -5   1   0  975.10   25.80
   5  -1   0 1023.70   25.20
   5  -1   0  942.51   25.40
   5   1   0  967.20   25.50
   5  -1   0  960.50   26.00
  -5   1   0  983.80   26.00
  -5  -1   0  982.50   25.90
   5   1   0  948.01   25.60
  -5   1   0 1002.80   25.70
   5   1   0  960.00   25.80
  -5  -1   0 1001.80   25.90
  -5  -1   0  994.20   25.60
  -5  -1  -1   27.90    2.30
   5  -1   1   31.20    1.80
   5   1  -1   28.90    2.00
  -5   1   1   31.80    2.20
  -5   1   1   30.50    2.10
   5   1  -1   29.70    2.30
  -5  -1  -1   28.90    1.80
   5  -1   1   31.30    2.30
   5  -1   1   34.20    2.20
   5   1  -1   33.10    2.10
  -5   1   1   34.80    2.20
  -5  -1  -1   29.00    2.20
  -5   1   1   30.90    2.10
   5  -1  -1   27.00    2.30
  -5   1  -1   31.00    2.30
   5   1   1   29.10    2.20
   5   1   1   29.40    2.00
  -5  -1   1   31.60    2.30
   5  -1  -1   32.20    1.90
  -5   1  -1   30.60    1.90
   5   1   1   31.00    2.20
  -5  -1   1   29.70    2.10
  -5  -1   1   31.60    2.20
  -5   1  -1   31.90    2.30
  -5  -1  -2   -2.30    0.70
   5  -1   2    0.10    0.90
  -5   1   2    0.50    0.80
  -5  -1  -2    0.10    0.90
   5  -1   2   -0.10    0.60
  -5   1   2    0.20    0.80
   5  -1   2    1.10    0.90
   5   1  -2   -0.50    0.70
  -5  -1  -2   -0.80    0.60
  -5   1   2   -0.40    0.70
  -5   1   2   -0.10    0.80
  -5  -1   2   -0.40    0.80
   5   1   2    0.30    0.70
   5  -1  -2   -0.50    0.80
   5  -1  -2    0.90    0.80
  -5   1  -2    0.60    0.60
  -5   1  -2   -0.30    0.80
  -5  -1   2   -0.20    0.60
   5   1   2    1.10    0.90
  -5   1  -2   -0.60    0.70
  -5  -1   2    0.50    0.80
  -5   1  -2   -0.60    0.60
  -5  -1   2    0.60    0.90
   5   1   2    0.10    0.70
  -5   1   3   36.10    2.80
  -5   1   3   35.60    2.10
  -5   1   3   30.90    2.50
  -5  -1  -3   33.90    2.20
  -5  -1  -3   33.50    2.70
   5  -1   3   30.40    2.50
  -5   1   3   36.90    2.20
   5   1  -3   39.20    2.60
  -5  -1  -3   38.70    2.60
  -5   1   3   37.90    2.30
   5  -1   3   33.90    2.60
   5  -1   3   32.10    2.20
  -5  -1   3   31.10    2.70
  -5   1  -3   39.60    2.70
   5   1   3   36.10    2.50
   5   1   3   35.00    2.50
  -5  -1   3   32.20    2.30
   5  -1  -3   33.80    2.40
  -5  -1   3   32.30    2.50
  -5   1  -3   31.00    2.60
   5   1   3   38.20    2.50
  -5  -1   3   35.90    2.20
  -5  -1   3   26.80    2.10
  -5   1  -3   35.90    2.20
   5  -1   4  230.58    8.00
  -5  -1  -4  238.58    8.20
  -5  -1  -4  231.68    8.00
   5   1  -4  241.08    7.90
   5  -1   4  229.08    8.10
  -5   1   4  231.18    8.20
  -5   1   4  220.68    6.90
  -5  -1  -4  223.78    7.50
  -5   1   4  221.28    7.00
  -5   1   4  242.18    7.40
  -5   1   4  232.58    7.90
   5  -1   4  225.88    7.40
  -5   1  -4  232.88    8.10
  -5  -1   4  236.58    7.50
   5   1   4  240.08    7.70
   5   1   4  218.58    7.90
  -5  -1   4  228.88    7.00
   5  -1  -4  223.58    7.60
  -5  -1   4  214.18    7.30
  -5   1  -4  236.18    8.10
  -5  -1   4  219.68    8.00
   5   1   4  230.78    7.90
  -5   1  -4  222.98    7.50
  -5  -1   4  219.08    8.10
  -5  -1  -5   23.00    2.60
   5  -1   5   22.70    2.70
  -5  -1  -5   16.90    2.20
  -5   1   5   17.90    1.90
  -5   1   5   22.60    2.90
  -5  -1  -5   20.50    2.40
   5  -1   5   30.70    2.70
   5  -1   5   21.80    2.70
   5   1  -5   27.20    2.90
  -5   1   5   23.00    2.60
  -5  -1   5   17.20    2.60
  -5  -1   5   16.10    2.30
   5  -1  -5   20.80    2.40
   5   1   5   23.70    2.60
  -5   1  -5   21.10    2.50
  -5  -1   5   18.80    2.10
  -5  -1   5   20.70    1.60
   5   1   5   27.00    2.90
  -5   1  -5   23.70    2.60
   5   1   5   20.20    2.50
  -5  -1   5   23.50    2.30
  -5   1  -5   21.80    2.60
  -5  -1  -6   -1.60    1.20
  -5   1   6    2.50    1.70
  -5  -1  -6    1.30    1.40
   5  -1   6   -0.80    1.40
  -5   1   6    0.20    1.00
   5  -1   6   -0.10    1.30
   5   1  -6   -1.00    1.30
  -5   1   6   -0.30    1.30
   5  -1   6   -1.50    1.10
  -5  -1   6    0.00    1.20
   5  -1  -6   -0.10    1.30
   5   1   6   -2.10    1.20
   5   1   6   -1.20    1.30
  -5  -1   6    0.20    1.10
  -5   1  -6    0.10    1.30
  -5   1  -6    0.50    1.30
   5   1   6    0.20    1.10
  -5  -1   6   -0.30    1.40
   5  -1   7   78.39    5.00
   5   1  -7   83.39    4.90
   5  -1   7   83.19    5.30
  -5   1   7   79.09    5.30
  -5  -1  -7   86.89    5.00
  -5   1   7   85.99    4.90
  -5  -1  -7   75.89    4.70
   5  -1   7   72.49    4.60
   5  -1  -7   86.39    4.90
  -5  -1   7   73.59    4.80
  -5   1  -7   86.69    4.90
   5   1   7   88.39    4.90
  -5   1  -7   84.69    4.90
   5  -1  -7   84.49    4.20
  -5  -1   7   81.79    5.30
  -5  -1   7   82.19    4.30
   5   1   7   86.49    5.20
   5   1   7   79.49    5.00
  -5   1   8   40.70    3.90
  -5   1   8   34.40    4.20
   5  -1   8   37.50    4.20
  -5  -1  -8   39.10    4.10
  -5  -1  -8   42.50    4.10
   5   1  -8   33.50    4.00
   5   1  -8   45.10    3.60
  -5   1   8   38.50    3.20
   5  -1   8   41.70    4.20
   5  -1   8   44.80    4.60
  -5  -1   8   43.00    4.20
   5   1   8   34.30    4.00
   5   1   8   39.40    4.20
  -5   1  -8   43.90    3.90
   5  -1  -8   40.10    3.40
   5  -1  -8   32.50    3.90
  -5  -1   8   25.00    3.60
  -5   1  -8   38.00    3.90
   5   1   8   36.80    4.10
  -5  -1   8   37.60    3.60
   5  -1   9   71.19    5.60
  -5   1   9   70.39    4.40
   5  -1   9   75.69    5.20
   5   1  -9   67.79    5.30
  -5  -1  -9   73.59    5.40
   5  -1   9   72.59    5.60
  -5   1   9   77.19    5.10
  -5   1   9   61.39    5.50
   5   1  -9   68.19    4.60
  -5  -1  -9   78.39    5.20
   5   1   9   64.29    5.30
   5   1   9   69.69    5.20
  -5   1  -9   59.59    5.50
  -5   1  -9   79.19    5.00
   5  -1  -9   67.79    5.20
   5  -1  -9   73.59    4.60
  -5  -1   9   68.59    4.80
   5   1   9   66.19    5.40
  -5  -1   9   66.69    5.00
  -5   1  10    4.10    2.40
  -5   1  10    6.60    2.50
   5   1 -10    4.60    2.30
   5  -1  10    6.60    2.70
   5  -1  10    5.00    2.60
  -5   1  10    6.30    2.80
  -5  -1 -10    0.90    2.60
   5   1 -10    1.00    2.40
   5  -1  10    8.50    3.20
  -5  -1  10    6.50    2.80
   5   1  10    1.40    2.50
   5   1  10    5.60    2.80
   5   1  10    4.70    2.70
   5  -1 -10    3.40    2.40
  -5   1 -10    1.90    2.80
  -5  -1  10    3.80    2.60
   5  -1 -10    2.40    2.20
  -5  -1  10    2.00    2.30
   5  -1  11    5.50    3.10
   5   1 -11    6.40    3.20
  -5   1  11    5.90    3.20
   5  -1  11    7.90    3.70
  -5  -1 -11    4.10    3.20
   5  -1  11    5.30    2.90
  -5   1  11    7.00    2.80
   5  -1 -11    5.50    2.80
  -5  -1  11    6.90    3.20
  -5  -1  11    4.30    3.20
   5   1  11    2.80    3.10
  -5   1 -11    4.90    3.10
   5   1  11    7.00    3.30
   5   1  11    3.90    2.90
   5   1 -12    3.00    3.00
  -5   1  12    6.30    3.60
   5  -1  12    4.50    3.70
  -5  -1 -12    4.40    3.40
  -5   1  12   -0.70    2.80
   5  -1  12    6.10    3.50
   5  -1  12   -1.40    3.10
   5   1  12    3.20    3.30
   5   1  12    5.00    3.40
   5   1  12    5.70    3.40
  -5  -1  12    0.40    3.00
   5  -1 -12    0.70    2.70
  -5   1 -12   10.30    3.80
  -5  -1  12    1.40    3.00
   5  -1  13    3.60    3.80
  -5   1  13   -0.50    3.10
  -5   1  13   -0.80    3.60
  -5  -1 -13   -2.50    3.70
   5  -1  13   -1.10    3.50
   5   1 -13    6.00    3.70
   5  -1  13    2.10    3.60
   5  -1 -13   -1.00    3.00
   5   1  13   -2.70    3.40
  -5  -1  13    2.40    3.30
  -5   1 -13    1.10    3.80
   5   1  13   -6.40    3.80
  -5  -1  13    1.00    3.30
   5   1  13    4.20    3.80
   6   1   0    0.90    0.80
   6   1   0   -0.60    0.70
  -6   1   0   -0.70    0.70
   6  -1   0   -0.50    0.90
  -6  -1   0   -0.30    0.70
  -6  -1   0    0.60    1.00
   6  -1   0    0.70    0.70
   6  -1   0   -0.30    0.60
  -6  -1   0    1.00    0.90
  -6   1   0   -0.70    0.70
  -6   1   0   -0.40    0.80
   6   1   0    0.50    0.80
   6   1  -1  614.54   17.50
   6  -1   1  606.74   17.50
   6   1  -1  623.04   17.00
   6  -1   1  618.54   16.60
   6  -1   1  604.14   17.10
  -6   1   1  598.34   17.30
  -6  -1  -1  619.34   16.80
  -6   1   1  615.24   17.20
  -6  -1  -1  594.84   17.50
  -6  -1  -1  619.54   17.50
  -6   1   1  609.94   17.10
   6   1  -1  608.54   16.90
  -6  -1   1  621.04   17.40
   6  -1  -1  605.54   17.60
  -6  -1   1  610.84   17.20
   6  -1  -1  622.74   16.70
  -6   1  -1  611.64   17.60
  -6   1  -1  638.74   16.90
  -6   1  -1  620.54   17.50
  -6  -1   1  633.04   17.30
   6   1   1  625.24   17.30
   6   1   1  608.24   16.90
   6   1   1  621.34   17.40
  -6  -1  -2    0.30    0.70
   6  -1   2    0.20    0.70
  -6  -1  -2    0.20    0.70
   6   1  -2    0.20    0.90
  -6   1   2    0.90    0.90
   6   1  -2    1.40    1.00
  -6   1   2    0.00    0.80
  -6  -1  -2    1.30    1.00
   6  -1   2    2.40    1.10
  -6  -1  -2    1.20    1.00
  -6   1   2   -0.30    0.80
   6  -1   2    1.10    0.90
  -6   1   2    0.10    0.80
  -6   1  -2    0.80    0.90
   6  -1  -2    1.20    1.10
  -6   1  -2   -0.40    0.80
   6  -1  -2   -0.80    0.70
  -6  -1   2   -2.10    0.70
   6   1   2    1.00    0.90
  -6  -1   2    1.50    0.90
  -6  -1   2    0.10    1.00
   6   1   2    3.10    1.10
  -6   1  -2    0.20    0.70
   6   1   2    0.50    0.90
  -6   1  -2    2.90    0.90
  -6   1   3    5.90    1.40
  -6  -1  -3    6.60    1.70
  -6   1   3    4.10    1.30
   6   1  -3    7.20    1.50
  -6  -1  -3    7.40    1.20
   6  -1   3    5.40    1.50
   6  -1   3    8.90    1.70
   6  -1   3    6.90    1.20
  -6  -1  -3    5.50    1.50
  -6   1   3    6.20    1.30
  -6   1   3    4.40    1.20
   6  -1  -3    4.60    1.50
  -6   1  -3    7.80    1.70
   6   1   3    4.80    1.50
  -6  -1   3    4.50    1.10
  -6  -1   3    5.90    1.40
  -6  -1   3    5.40    1.60
   6   1   3    5.60    1.40
  -6   1  -3    4.30    1.40
   6  -1  -3    5.20    1.30
  -6  -1   3    5.10    1.40
  -6   1  -3    7.90    1.30
   6   1   3    5.20    1.40
  -6  -1   3    4.40    1.40
  -6  -1  -4  198.68    7.50
  -6   1   4  207.38    7.00
  -6   1   4  204.78    6.70
  -6   1   4  191.48    6.50
  -6   1   4  194.38    7.50
   6  -1   4  202.38    7.70
  -6  -1  -4  199.78    6.90
   6   1  -4  210.08    7.30
   6  -1   4  197.58    6.90
   6  -1   4  197.08    7.50
  -6  -1  -4  203.48    7.70
  -6   1   4  215.78    7.90
   6   1   4  199.28    7.40
   6  -1  -4  198.58    7.10
  -6   1  -4  202.08    7.60
  -6  -1   4  195.78    6.90
  -6   1  -4  200.98    6.90
   6   1   4  200.68    7.60
  -6  -1   4  200.08    6.60
  -6  -1   4  183.78    7.40
  -6  -1   4  202.68    7.70
   6   1   4  186.28    7.00
  -6   1  -4  210.18    7.70
  -6  -1   4  202.88    7.10
   6  -1   5  269.57   10.10
   6  -1   5  289.47    9.40
  -6   1   5  284.27   10.00
  -6  -1  -5  283.07    9.50
  -6  -1  -5  299.07   10.30
  -6   1   5  266.17    8.70
  -6   1   5  293.97    9.20
  -6   1   5  298.47    9.00
  -6   1   5  282.57   10.30
   6  -1   5  286.67   10.10
   6   1  -5  283.17    9.80
   6   1   5  288.17    9.60
   6  -1  -5  300.47    9.60
  -6   1  -5  281.07    9.40
  -6  -1   5  291.47   10.10
  -6   1  -5  296.27   10.20
  -6  -1   5  294.67   10.30
  -6  -1   5  299.57    9.50
  -6  -1   5  278.57    8.70
  -6   1  -5  288.57   10.00
   6   1   5  295.67   10.20
   6   1   5  291.57   10.00
   6  -1   6  120.79    5.50
  -6   1   6  114.69    5.80
  -6   1   6  125.69    6.30
   6  -1   6  140.59    6.40
  -6  -1  -6  116.89    5.60
  -6  -1  -6  123.99    6.10
   6  -1   6  121.89    6.20
  -6   1   6  133.19    5.10
  -6   1   6  126.79    5.00
   6   1  -6  123.39    5.80
   6   1   6  117.39    5.60
  -6   1  -6  124.99    6.00
  -6  -1   6  124.59    6.10
   6   1   6  133.29    6.20
  -6  -1   6  120.19    6.20
  -6   1  -6  120.69    5.60
   6   1   6  125.39    6.00
  -6  -1   6  119.19    5.40
   6  -1  -6  115.59    5.70
  -6   1   7    5.90    2.20
  -6   1   7    4.60    1.60
   6  -1   7    5.50    2.30
   6   1  -7    2.80    1.90
  -6   1   7    8.70    2.50
   6  -1   7    3.80    2.00
  -6  -1  -7    4.70    1.90
  -6  -1  -7    7.80    2.30
   6  -1   7    5.50    1.90
   6  -1  -7    4.20    2.00
  -6  -1   7    3.40    1.90
   6   1   7   -1.20    1.40
   6   1   7    6.80    2.10
  -6   1  -7    3.20    2.00
   6   1   7    5.60    2.30
  -6  -1   7    3.30    2.20
  -6   1  -7    5.60    1.90
  -6  -1   7    2.50    1.60
  -6  -1  -8    8.40    2.40
  -6   1   8   10.60    2.20
   6   1  -8    4.40    2.20
   6  -1   8    9.10    2.60
   6  -1   8    9.20    2.60
  -6   1   8    6.60    2.20
   6  -1   8    7.10    2.60
  -6   1   8    3.90    2.40
  -6  -1  -8    7.70    2.40
  -6  -1   8    6.10    2.40
  -6   1  -8    9.90    2.50
   6   1   8    8.10    2.60
   6  -1  -8    7.30    2.40
  -6  -1   8    6.50    2.30
  -6  -1   8    6.00    2.20
   6   1   8    8.20    2.40
  -6   1  -8    6.50    2.20
   6   1   8    8.30    2.70
   6   1  -9   75.09    5.60
   6  -1   9   84.69    5.70
  -6  -1  -9   85.69    5.90
   6  -1   9   83.19    6.00
  -6   1   9   71.89    6.00
   6  -1   9   81.89    5.90
  -6   1   9   76.69    5.40
  -6  -1  -9   82.19    5.60
  -6   1   9   80.89    4.80
   6   1   9   85.69    6.10
   6  -1  -9   73.89    5.50
   6   1   9   68.69    5.60
  -6  -1   9   81.29    6.30
   6   1   9   79.59    5.60
  -6   1  -9   91.39    5.60
  -6   1  -9   71.49    5.60
  -6  -1   9   83.39    5.30
  -6  -1   9   69.89    5.30
   6  -1  10   40.00    5.50
   6  -1  10   45.30    4.90
  -6   1  10   40.90    4.10
  -6   1  10   36.30    5.10
  -6   1  10   38.50    4.50
   6  -1  10   36.30    5.00
   6   1 -10   34.30    4.50
  -6  -1 -10   37.50    4.80
  -6  -1 -10   32.80    5.10
   6   1  10   43.30    5.00
  -6   1 -10   45.00    5.10
   6   1  10   35.60    4.80
  -6  -1  10   34.90    4.30
   6   1  10   49.00    5.10
  -6  -1  10   27.60    4.50
   6  -1 -10   31.80    4.40
  -6  -1  10   38.50    4.30
   6   1 -11   17.40    3.80
   6  -1  11   23.50    4.30
  -6   1  11   16.20    4.00
   6  -1  11   22.90    4.80
   6  -1  11   20.60    4.60
  -6   1  11   19.60    3.40
  -6  -1 -11   16.50    4.00
  -6  -1  11    9.70    3.70
   6   1  11   13.60    3.80
   6   1  11   13.90    3.90
   6   1  11   16.00    3.70
  -6  -1  11   16.10    3.70
  -6   1 -11   16.50    3.70
   6  -1 -11   12.40    3.60
  -6  -1  11   13.20    4.60
  -6  -1 -12    2.80    3.80
   6   1 -12    3.70    2.90
   6  -1  12    2.60    3.10
   6  -1  12    0.50    3.10
  -6   1  12    1.70    3.20
   6  -1  12    0.60    3.70
  -6   1  12    2.00    3.00
  -6  -1  12    5.20    4.00
   6   1  12    0.10    3.40
   6  -1 -12    0.90    3.00
  -6   1 -12    4.80    3.70
   6   1  12    7.20    4.00
  -6  -1  12    0.70    3.10
   6   1  12   -0.80    3.30
   6  -1  13    9.10    4.40
   6  -1  13   12.90    4.70
   6   1 -13   14.20    4.20
  -6   1  13    3.90    3.40
  -6  -1 -13   13.60    4.60
  -6   1  13    2.60    3.80
   6  -1  13   10.60    4.60
   6   1  13    5.70    3.90
   6   1  13   15.70    4.60
  -6   1 -13   12.70    4.70
  -6  -1  13   10.70    4.60
   6  -1 -13    5.30    3.40
   6   1  13    9.70    4.80
  -6  -1  13    9.90    4.00
   7   1   0   65.29    3.50
   7   1   0   66.09    3.40
  -7  -1   0   70.19    3.60
   7  -1   0   71.99    4.00
  -7  -1   0   65.09    3.80
  -7   1   0   70.19    3.60
   7  -1   0   72.39    3.30
  -7   1   0   69.09    3.80
   7   1   0   63.09    3.70
   7  -1   0   68.29    3.40
  -7   1   0   66.79    3.80
  -7  -1   0   69.39    3.90
   7   1  -1   23.50    2.90
   7  -1   1   26.40    3.00
   7   1  -1   20.60    2.30
  -7   1   1   21.40    2.60
   7   1  -1   23.40    2.40
  -7  -1  -1   23.70    2.30
   7  -1   1   18.70    2.30
  -7  -1  -1   22.20    2.70
  -7   1   1   23.60    2.70
  -7   1   1   24.00    2.60
  -7  -1  -1   19.60    2.60
   7  -1   1   25.80    2.30
  -7   1  -1   24.10    2.70
  -7  -1   1   20.00    2.40
   7   1   1   26.30    2.50
   7  -1  -1   23.10    2.20
   7   1   1   25.30    2.70
   7  -1  -1   18.80    2.50
  -7  -1   1   27.10    2.80
   7   1   1   25.40    2.80
  -7   1  -1   21.40    2.20
  -7  -1   1   21.00    2.40
  -7   1  -1   24.40    2.80
   7  -1   2   52.99    3.30
  -7  -1  -2   55.09    3.60
  -7   1   2   56.79    3.40
   7  -1   2   51.39    3.40
  -7   1   2   53.89    3.10
  -7  -1  -2   57.69    2.80
  -7   1   2   55.19    3.40
   7  -1   2   50.79    2.80
   7   1  -2   51.09    3.50
   7   1  -2   52.59    3.20
  -7  -1  -2   57.49    3.60
  -7   1   2   50.99    3.20
  -7   1  -2   57.19    2.90
  -7  -1   2   55.49    3.40
  -7   1  -2   53.29    3.50
   7   1   2   47.50    3.20
   7  -1  -2   54.19    3.70
   7   1   2   49.90    3.00
   7   1   2   51.69    3.30
  -7  -1   2   56.59    3.50
  -7  -1   2   55.19    3.20
  -7   1  -2   51.09    3.50
   7  -1  -2   56.99    3.10
  -7   1   3   46.10    3.30
  -7  -1  -3   49.50    3.60
  -7  -1  -3   46.70    3.40
  -7   1   3   46.10    2.90
  -7  -1  -3   40.00    2.60
   7  -1   3   42.50    3.20
   7  -1   3   49.00    2.80
   7   1  -3   49.20    3.20
   7  -1   3   48.90    3.40
  -7   1   3   43.20    3.00
  -7   1   3   43.90    2.90
   7   1  -3   39.00    3.30
  -7   1  -3   45.60    2.70
   7   1   3   45.10    3.30
  -7   1  -3   40.40    3.30
   7   1   3   40.00    3.10
  -7   1  -3   43.40    3.30
  -7  -1   3   44.50    3.30
  -7  -1   3   49.50    3.20
   7   1   3   45.00    3.00
   7  -1  -3   39.20    2.80
   7  -1  -3   40.20    3.30
  -7  -1   3   48.80    3.00
  -7   1   4   11.40    2.10
  -7  -1  -4   17.50    2.70
  -7   1   4   13.00    2.00
  -7   1   4   14.30    2.00
  -7  -1  -4   13.30    1.90
   7  -1   4   10.90    2.10
   7  -1   4   13.00    2.30
  -7  -1  -4   11.80    2.20
   7  -1   4   13.40    2.00
   7   1  -4   13.40    2.20
  -7  -1   4   13.90    2.00
   7  -1  -4   10.10    1.90
   7   1   4   10.90    2.10
  -7  -1   4   17.60    2.30
   7   1   4   16.10    2.20
   7   1   4   14.70    2.30
  -7   1  -4   15.60    2.50
  -7  -1   4   19.50    2.90
   7  -1  -4   12.30    2.20
  -7   1  -4   15.40    2.40
  -7  -1   4   17.10    2.50
  -7   1  -4   16.10    2.00
   7  -1   5   26.00    3.20
   7   1  -5   20.80    2.80
  -7   1   5   32.30    2.60
  -7   1   5   24.70    2.50
   7  -1   5   18.70    2.80
   7  -1   5   27.90    2.80
  -7  -1  -5   25.80    2.80
  -7   1   5   18.10    2.80
  -7  -1  -5   26.60    3.30
  -7   1   5   25.00    3.10
  -7  -1   5   25.20    3.20
   7   1   5   25.00    3.30
  -7  -1   5   23.90    2.70
   7   1   5   26.70    2.90
  -7  -1   5   24.40    3.10
  -7   1  -5   26.60    2.80
  -7  -1   5   25.80    2.30
   7  -1  -5   29.60    3.10
   7   1   5   22.00    2.90
  -7   1  -5   24.80    3.10
  -7  -1  -6  193.68    8.30
  -7   1   6  191.98    8.40
  -7  -1  -6  183.58    7.50
  -7   1   6  193.98    7.20
   7  -1   6  182.48    8.10
   7   1  -6  204.88    8.00
   7  -1   6  186.88    8.20
  -7   1   6  184.78    6.90
  -7   1   6  186.88    8.00
   7  -1   6  182.78    7.40
  -7  -1   6  182.78    8.20
  -7   1  -6  197.98    7.60
   7   1   6  187.98    8.00
   7  -1  -6  187.38    7.60
   7   1   6  202.78    8.30
  -7  -1   6  191.58    8.10
  -7  -1   6  187.38    7.40
  -7   1  -6  197.68    8.20
   7   1   6  190.88    7.60
  -7  -1  -7    2.00    1.90
  -7   1   7    5.20    1.80
   7  -1   7    3.50    2.10
   7   1  -7    5.60    2.20
   7  -1   7    2.30    1.90
  -7   1   7    5.80    2.20
  -7  -1  -7    0.00    1.70
  -7   1   7    7.30    2.30
   7  -1   7    2.10    2.20
  -7   1  -7    2.20    1.80
  -7  -1   7    4.40    2.20
  -7  -1   7    2.70    2.20
   7   1   7    5.80    2.10
  -7   1  -7    2.60    1.90
  -7  -1   7    5.30    1.90
   7  -1  -7    6.00    2.00
   7   1   7    7.00    2.20
   7   1   7    4.10    2.20
  -7   1   8   28.70    3.80
   7   1  -8   22.30    3.40
  -7   1   8   24.30    3.90
  -7  -1  -8   22.80    3.60
   7  -1   8   24.80    3.60
   7  -1   8   23.50    3.80
  -7  -1  -8   22.10    3.60
   7  -1   8   21.10    3.60
  -7   1   8   22.90    2.80
  -7   1  -8   19.80    3.10
  -7  -1   8   20.40    3.60
  -7   1  -8   15.70    3.20
   7  -1  -8   26.60    3.80
  -7  -1   8   20.80    3.20
   7   1   8   21.80    3.50
   7   1   8   23.30    3.70
  -7  -1   8   20.70    3.40
   7   1   8   27.10    3.60
   7  -1   9   14.30    2.90
  -7  -1  -9   11.10    3.10
  -7   1   9    5.10    2.70
  -7   1   9   12.90    3.20
   7  -1   9   14.00    3.40
  -7  -1  -9   13.30    2.90
   7  -1   9   12.60    3.30
   7   1  -9   12.00    3.00
  -7   1   9   12.30    2.80
  -7  -1   9   13.10    2.90
  -7  -1   9    8.70    2.70
   7   1   9    7.30    2.80
  -7   1  -9    8.50    2.60
   7   1   9   13.10    3.40
  -7  -1   9   13.50    3.50
  -7   1  -9   14.30    3.20
   7  -1  -9    4.70    2.50
   7   1   9   15.60    3.30
   7  -1  10    0.50    2.80
   7   1 -10    3.00    2.50
   7  -1  10    1.60    2.60
  -7   1  10   -4.00    2.30
   7  -1  10   -3.30    2.20
  -7  -1 -10   -3.30    2.40
  -7   1  10    0.00    2.20
  -7   1  10   -3.00    2.10
  -7  -1 -10    0.10    2.20
   7  -1 -10   -1.80    2.10
   7   1  10   -3.40    2.20
   7   1  10    2.20    2.50
  -7  -1  10    3.20    2.70
  -7   1 -10    2.00    2.70
   7   1  10   -1.80    2.50
  -7  -1  10    6.00    3.00
  -7  -1  10   -1.80    2.30
   7  -1  11    5.00    3.50
   7   1 -11   -0.30    2.60
  -7   1  11    4.60    2.90
  -7   1  11    1.40    3.30
  -7  -1 -11   -1.60    2.90
   7  -1  11    2.80    3.20
  -7   1  11    1.40    2.70
   7  -1  11   -2.70    2.70
   7   1  11   -2.90    2.80
  -7  -1  11    0.30    2.50
   7  -1 -11   -0.70    2.60
  -7  -1  11    2.20    3.00
  -7  -1  11   -2.10    2.80
   7   1  11   -3.40    2.60
  -7   1 -11    0.70    3.10
   7   1  11   -0.20    3.10
   7  -1  12   58.79    6.30
   7   1 -12   36.90    5.30
   7  -1  12   46.80    6.20
  -7   1  12   39.40    4.80
  -7   1  12   26.60    5.20
   7  -1  12   44.80    6.50
  -7  -1 -12   47.20    6.10
   7   1  12   49.10    6.10
  -7  -1  12   45.20    6.20
  -7   1 -12   47.40    6.20
   7  -1 -12   41.90    5.60
   7   1  12   53.09    6.20
  -7  -1  12   46.40    5.40
   7   1  12   61.99    7.40
   8   1   0   -0.40    0.90
   8   1   0    0.10    0.80
  -8   1   0    0.90    1.00
   8  -1   0    0.80    1.20
  -8   1   0    0.70    1.00
   8  -1   0   -0.10    0.80
  -8  -1   0   -0.50    0.80
   8   1   0   -0.60    0.90
   8  -1   0    0.00    0.90
  -8  -1   0   -2.30    0.90
  -8   1   0   -0.20    1.00
  -8  -1   0    2.50    1.30
  -8   1   1  100.19    5.00
   8  -1   1  100.29    4.80
   8   1  -1   97.09    4.50
  -8   1   1   93.99    4.90
   8   1  -1   96.89    4.60
   8  -1   1   99.19    5.10
   8   1  -1  100.19    5.10
  -8  -1  -1  100.89    5.10
  -8  -1  -1  101.19    5.20
  -8  -1  -1  106.49    4.60
  -8   1   1   99.09    4.90
   8  -1   1   96.89    4.20
   8  -1  -1  102.59    5.30
  -8  -1   1  102.79    4.90
   8   1   1   97.29    4.50
  -8   1  -1   95.69    4.40
   8   1   1  110.19    4.90
   8  -1  -1  109.09    4.50
   8   1   1  103.29    5.10
  -8   1  -1   92.79    5.00
  -8   1  -1   97.59    5.10
  -8  -1   1   98.39    4.90
  -8  -1   1  102.89    5.20
   8  -1   2  324.97   10.00
  -8   1   2  335.87   10.80
  -8  -1  -2  335.27   10.10
  -8   1   2  302.57   10.70
   8  -1   2  329.17   11.20
   8   1  -2  323.97   11.20
  -8  -1  -2  331.77   11.20
  -8   1   2  334.17   11.00
   8  -1   2  334.47   10.90
  -8  -1  -2  311.87   11.20
   8   1  -2  309.87   10.40
   8   1   2  324.37   10.40
  -8   1  -2  334.07   10.20
   8   1   2  311.17   10.80
   8  -1  -2  320.67   11.30
  -8  -1   2  313.27   10.80
  -8  -1   2  320.57   10.70
  -8  -1   2  324.87   10.90
   8   1   2  319.37   10.90
  -8   1  -2  328.67   11.20
  -8   1  -2  334.87   11.40
   8  -1  -2  328.97   10.20
  -8  -1  -3   48.60    2.90
  -8   1   3   43.30    3.20
   8  -1   3   54.79    3.80
   8  -1   3   47.60    3.60
   8   1  -3   55.09    3.90
   8  -1   3   46.40    3.00
  -8   1   3   49.40    3.60
  -8  -1  -3   48.50    3.70
  -8   1   3   48.20    3.50
  -8  -1  -3   51.89    3.80
   8   1  -3   48.80    3.40
  -8  -1   3   49.10    3.60
   8  -1  -3   44.10    3.70
  -8   1  -3   45.70    3.60
  -8   1  -3   50.79    3.80
   8   1   3   52.99    3.70
  -8  -1   3   45.80    3.40
   8   1   3   45.50    3.20
  -8  -1   3   52.59    3.40
   8   1   3   46.60    3.50
  -8   1  -3   50.49    2.90
   8  -1  -3   51.39    3.30
  -8   1   4    7.20    1.90
   8  -1   4    6.40    1.60
  -8  -1  -4    8.20    2.00
   8  -1   4   10.40    2.30
  -8   1   4    4.80    1.50
   8   1  -4    5.60    1.90
   8   1  -4    5.70    1.90
  -8  -1  -4    5.10    1.70
   8  -1   4    7.10    2.00
  -8   1   4    7.30    1.60
  -8  -1  -4    7.50    1.60
   8   1   4    5.90    1.70
   8   1   4    5.60    1.90
  -8  -1   4    4.60    1.80
  -8   1  -4    4.90    1.70
   8   1   4    5.50    1.80
   8  -1  -4    7.40    2.00
  -8   1  -4    5.70    1.50
  -8  -1   4    5.60    1.60
  -8   1  -4    8.90    2.10
  -8  -1   4    9.70    1.80
   8  -1  -4    4.70    1.60
  -8  -1  -5   44.10    3.90
   8  -1   5   43.30    4.00
   8  -1   5   40.50    3.30
   8  -1   5   41.50    4.20
  -8   1   5   40.20    3.10
  -8   1   5   50.99    3.50
  -8  -1  -5   44.50    3.60
  -8   1   5   46.40    3.80
   8   1  -5   46.80    4.10
  -8  -1   5   36.50    4.00
   8   1   5   45.10    3.60
   8  -1  -5   33.10    3.90
  -8  -1   5   46.30    3.50
   8   1   5   46.70    4.00
   8  -1  -5   43.40    3.50
  -8  -1   5   52.49    3.70
  -8   1  -5   43.90    3.90
   8   1   5   43.50    3.80
  -8  -1   5   42.60    4.30
  -8   1  -5   43.00    3.40
   8  -1   6  219.38    9.10
   8  -1   6  203.58    8.00
   8   1  -6  208.18    8.50
  -8   1   6  191.18    7.60
  -8  -1  -6  196.78    8.80
  -8   1   6  209.48    7.70
   8  -1   6  203.18    8.90
  -8   1   6  214.98    9.20
  -8   1   6  210.98    8.80
  -8  -1  -6  195.58    8.00
   8   1   6  209.78    8.20
   8  -1  -6  197.58    8.20
   8   1   6  204.88    8.80
  -8  -1   6  216.78    9.20
  -8   1  -6  213.48    9.00
  -8  -1   6  204.68    8.80
  -8   1  -6  194.68    8.00
   8   1   6  208.88    8.70
  -8  -1   6  206.88    8.10
  -8   1   7   12.30    2.40
  -8  -1  -7   11.10    2.60
  -8  -1  -7   11.80    2.80
   8  -1   7   14.80    3.30
  -8   1   7   17.20    3.30
   8  -1   7   14.20    2.70
   8  -1   7   14.40    3.10
   8   1  -7   11.40    2.70
  -8   1   7   14.70    2.90
  -8   1  -7   12.10    2.80
   8   1   7   15.40    3.00
  -8   1  -7   18.30    3.00
  -8  -1   7   13.80    3.00
  -8  -1   7   14.50    2.60
   8   1   7   15.80    3.30
  -8  -1   7   14.10    3.00
   8  -1  -7    9.40    2.50
   8   1   7   21.60    3.60
  -8  -1  -8   80.69    5.80
   8  -1   8   71.59    5.30
  -8   1   8   77.09    5.70
  -8  -1  -8   88.59    5.70
  -8   1   8   73.49    6.00
   8  -1   8   78.69    6.00
  -8   1   8   78.69    4.70
   8  -1   8   81.09    6.00
   8   1  -8   76.59    5.70
  -8   1  -8   94.19    6.10
  -8  -1   8   85.69    5.30
   8  -1  -8   85.49    5.70
  -8  -1   8   77.29    5.70
  -8  -1   8   75.09    6.00
   8   1   8   74.49    5.70
  -8   1  -8   78.89    5.40
   8   1   8   74.39    5.50
   8   1   8   80.79    6.00
  -8  -1  -9   -0.10    2.10
   8  -1   9    0.30    2.50
   8  -1   9    0.60    2.50
  -8   1   9    0.20    2.10
   8  -1   9    0.40    2.10
  -8   1   9    4.90    2.70
  -8  -1  -9    3.10    2.60
  -8   1   9    3.50    2.70
   8   1  -9   -4.10    1.70
   8   1   9   -0.30    2.40
  -8  -1   9    0.30    2.30
   8   1   9    0.50    2.30
  -8   1  -9   -1.10    2.10
  -8  -1   9    0.70    2.40
   8  -1  -9   -0.10    2.00
  -8  -1   9    0.90    2.30
  -8   1  -9   -0.90    2.00
   8   1   9   -2.50    2.50
  -8   1  10   15.50    3.20
   8  -1  10   18.50    4.30
  -8  -1 -10    9.20    3.40
  -8   1  10   17.50    3.90
  -8   1  10    8.50    3.20
  -8  -1 -10   16.70    3.60
   8  -1  10   16.30    3.80
   8   1 -10   14.80    3.70
   8  -1  10   24.80    4.50
   8   1  10   15.50    3.70
  -8  -1  10   13.90    3.50
   8  -1 -10   21.50    4.00
  -8  -1  10   15.40    3.90
   8   1  10   19.10    4.20
   8   1  10   17.50    3.80
  -8   1 -10   15.10    3.80
  -8  -1  10   12.00    3.50
   8  -1  11    6.20    3.50
  -8   1  11   11.20    3.40
   8  -1  11    8.60    3.80
   8  -1  11   13.10    4.10
  -8   1  11   10.40    3.70
  -8  -1 -11    5.20    3.50
  -8   1  11   11.60    3.40
   8   1 -11    3.10    3.10
   8  -1 -11    8.10    3.30
   8   1  11    5.60    3.40
  -8   1 -11    8.50    3.60
   8   1  11    9.90    3.80
   8   1  11   11.70    4.00
  -8  -1  11    8.50    3.40
  -8  -1  11    8.90    3.40
  -8  -1  11    4.40    3.70
   8   1 -12   11.60    3.80
   8  -1  12    4.20    3.70
  -8   1  12    4.30    3.30
   8  -1  12   -0.20    4.40
  -8  -1 -12    9.00    4.10
   8  -1  12   11.50    4.40
  -8   1  12   17.80    4.70
  -8  -1  12    9.80    3.80
  -8  -1  12    4.60    4.10
   8  -1 -12   13.20    3.90
   8   1  12    5.80    4.00
   8   1  12    7.00    4.20
  -8   1 -12    8.30    4.00
   8   1  12   10.30    4.10
   9   1   0  110.99    5.60
  -9  -1   0  108.79    5.60
   9   1   0  102.79    4.90
  -9   1   0  106.79    5.10
   9  -1   0  106.49    5.60
  -9  -1   0  110.79    5.70
   9  -1   0  105.39    4.70
  -9   1   0  106.99    5.60
  -9   1   0  112.09    5.60
  -9  -1   0  110.39    5.20
   9   1  -1   21.20    2.60
   9   1  -1   16.00    2.70
  -9  -1  -1   21.20    3.00
   9  -1   1   16.30    2.10
  -9  -1  -1   14.30    2.60
  -9  -1  -1   18.60    2.50
  -9   1   1   19.70    2.60
  -9   1   1   13.00    2.50
  -9   1   1   14.10    2.40
   9  -1   1   21.10    3.10
  -9   1  -1   14.00    2.50
   9  -1  -1   16.40    2.20
   9   1   1   17.90    2.40
  -9  -1   1   22.30    3.10
   9   1   1   14.00    2.60
   9   1   1   19.40    2.60
   9  -1  -1   15.70    2.80
  -9   1  -1   15.60    2.60
  -9   1  -1   16.20    2.30
  -9  -1   1   16.10    2.60
  -9  -1   1   13.50    2.40
  -9   1   2    1.10    1.30
  -9   1   2    4.00    1.60
   9   1  -2    1.80    1.50
   9  -1   2    2.30    1.40
   9  -1   2    3.50    2.00
  -9  -1  -2    4.30    1.70
   9   1  -2    0.10    1.20
  -9   1   2    2.10    1.40
  -9  -1  -2    3.10    1.70
  -9  -1  -2    1.90    1.10
   9  -1   2    2.20    1.20
   9   1   2    1.40    1.30
  -9  -1   2    0.80    1.30
   9   1   2    2.90    1.50
  -9   1  -2    3.40    1.60
  -9   1  -2    1.40    1.40
  -9  -1   2    1.80    1.40
  -9   1  -2    3.10    1.30
   9  -1  -2    2.10    1.20
   9   1   2    1.80    1.30
  -9  -1   2    1.40    1.50
   9  -1  -2    1.40    1.50
  -9  -1  -3  144.79    7.00
  -9  -1  -3  147.09    6.90
   9  -1   3  144.89    6.70
  -9   1   3  143.79    6.50
   9  -1   3  146.19    5.90
  -9   1   3  148.09    6.40
   9  -1   3  152.88    7.00
  -9   1   3  144.79    6.70
   9   1  -3  138.69    6.30
   9   1  -3  145.39    7.00
  -9  -1   3  154.18    6.70
   9   1   3  135.49    6.50
  -9  -1   3  142.69    6.70
  -9   1  -3  144.99    5.70
  -9  -1   3  139.19    6.30
   9  -1  -3  133.79    6.90
  -9   1  -3  155.28    7.10
   9   1   3  139.79    6.10
  -9   1  -3  151.18    7.00
   9   1   3  149.29    6.80
   9  -1  -3  151.48    6.20
   9   1  -4   16.70    2.50
  -9   1   4   14.00    2.40
   9  -1   4   13.50    2.70
  -9  -1  -4   14.20    2.10
  -9   1   4   12.90    2.40
  -9   1   4   13.80    2.60
   9  -1   4   11.40    2.60
  -9  -1  -4   12.30    2.60
   9   1  -4   14.00    2.70
   9  -1   4   17.30    2.40
   9   1   4   16.40    2.60
  -9   1  -4   11.50    1.90
  -9  -1   4   16.60    2.70
   9   1   4   20.20    3.30
  -9   1  -4   16.40    2.90
   9  -1  -4   10.60    2.10
  -9   1  -4    8.60    2.30
   9   1   4   14.90    2.80
   9  -1  -4   15.20    2.90
  -9  -1   4   16.20    2.60
  -9  -1   4   13.60    2.20
   9  -1   5    6.70    2.30
  -9   1   5    9.50    2.20
  -9  -1  -5    8.70    2.40
   9   1  -5   10.30    2.70
  -9  -1  -5    9.60    2.10
  -9   1   5    7.00    2.30
   9  -1   5    9.30    2.10
   9   1  -5    9.90    2.20
  -9   1   5    6.50    1.90
   9  -1   5   11.10    2.90
  -9   1  -5    8.80    2.40
  -9  -1   5    8.40    2.10
  -9  -1   5   10.70    2.20
  -9  -1   5    9.70    2.40
   9  -1  -5    6.80    1.90
  -9   1  -5    6.20    1.80
   9   1   5    7.30    2.20
   9  -1  -5    7.50    2.20
   9   1   5    8.80    2.40
   9   1   5    4.90    2.20
   9  -1   6    9.10    2.80
   9   1  -6    7.80    2.30
   9  -1   6    6.20    2.00
   9  -1   6    7.20    2.40
  -9   1   6    5.90    1.80
  -9  -1  -6    3.20    2.00
  -9  -1  -6    9.80    2.60
  -9   1   6    7.40    2.40
   9  -1  -6    6.40    2.10
   9  -1  -6    3.20    2.10
  -9  -1   6    3.90    2.20
   9   1   6    5.50    2.20
  -9  -1   6    2.50    2.30
  -9  -1   6    8.60    2.40
  -9   1  -6    7.80    2.00
   9   1   6    6.10    2.20
  -9   1  -6    3.20    2.10
   9   1   6    7.90    2.40
  -9   1   7  126.89    6.20
   9   1  -7  135.59    6.90
   9  -1   7  125.49    6.50
   9  -1   7  142.89    7.70
  -9   1   7  124.69    7.10
  -9  -1  -7  131.99    6.70
   9  -1   7  125.59    7.40
  -9  -1  -7  131.89    7.40
  -9   1   7  129.49    7.60
  -9  -1   7  128.59    6.60
   9   1   7  128.59    7.20
  -9   1  -7  130.39    6.50
  -9  -1   7  127.19    7.20
  -9  -1   7  126.39    7.50
   9   1   7  132.59    6.70
   9  -1  -7  119.29    6.70
  -9   1  -7  129.19    7.30
   9   1   7  130.69    7.50
  -9  -1  -8   48.40    4.80
   9   1  -8   41.90    4.90
   9  -1   8   48.80    5.40
   9  -1   8   53.99    5.60
  -9   1   8   46.40    5.50
  -9   1   8   48.00    4.30
  -9   1   8   52.29    5.40
   9  -1   8   56.49    5.00
  -9   1  -8   45.90    5.10
   9  -1  -8   38.90    4.40
  -9   1  -8   44.50    4.70
  -9  -1   8   51.59    5.00
   9   1   8   49.40    5.40
   9   1   8   56.89    5.40
   9   1   8   51.39    5.50
  -9  -1   8   39.20    4.90
  -9  -1   8   46.30    5.20
  -9  -1  -9    3.60    2.80
   9  -1   9    8.70    3.00
   9   1  -9    4.60    3.00
  -9   1   9    3.60    2.60
  -9  -1  -9    2.00    2.40
  -9   1   9   -1.00    2.30
   9  -1   9    5.60    3.10
   9  -1   9    1.00    3.00
  -9   1   9    5.80    3.00
  -9   1  -9    3.20    2.60
   9   1   9    2.10    2.70
  -9   1  -9    9.70    2.90
   9   1   9    3.20    3.00
  -9  -1   9    5.90    3.30
   9  -1  -9    3.60    2.60
  -9  -1   9    4.10    2.80
   9   1   9    0.20    2.50
  -9  -1   9   -0.60    2.50
  -9  -1 -10   -0.10    2.80
   9  -1  10    0.70    3.30
  -9   1  10    0.20    2.90
   9   1 -10   -1.10    2.70
   9  -1  10    5.10    3.10
  -9   1  10   -3.70    2.50
  -9  -1 -10   -2.30    2.20
  -9   1  10   -3.70    2.60
   9  -1  10    1.40    3.40
  -9   1 -10   -0.80    2.70
   9  -1 -10   -1.60    2.70
   9   1  10    2.60    3.00
  -9   1 -10   -0.80    2.70
  -9  -1  10    4.20    3.10
  -9  -1  10    3.50    3.00
  -9  -1  10   -4.20    2.70
   9   1  10    3.70    3.10
   9   1  10    1.30    2.60
   9  -1  11    3.30    3.10
  -9   1  11   -1.70    3.20
   9  -1  11    0.90    3.70
  -9   1  11    1.10    3.10
   9  -1  11   -1.00    3.10
  -9   1  11   -4.50    2.90
   9   1 -11    0.50    3.30
  -9  -1 -11    0.50    3.20
  -9   1 -11    2.60    3.40
  -9  -1  11    5.00    3.40
   9  -1 -11   -2.20    2.80
   9   1  11   -0.10    3.00
   9   1  11   -1.60    3.10
  -9  -1  11    1.70    3.00
   9   1  11   -5.90    3.30
  -9  -1  11   -2.40    3.20
  -9  -1 -12    7.60    4.00
   9   1 -12   16.80    4.50
   9  -1 -12    2.80    3.80
  -9   1 -12    9.10    4.60
  10  -1   0    0.00    1.00
 -10  -1   0   -1.90    1.60
  10   1   0    0.60    1.30
 -10  -1   0    1.10    1.20
  10  -1   0   -0.40    1.30
 -10   1   0   -0.10    1.20
  10   1   0   -1.30    1.10
 -10   1   0   -0.90    1.00
 -10  -1   0    0.60    1.40
 -10   1   0   -0.40    1.40
 -10   1   1   29.80    3.60
  10  -1   1   37.00    4.50
  10   1  -1   39.50    4.20
  10  -1   1   30.10    3.00
  10   1  -1   33.70    3.40
 -10   1   1   25.10    3.30
 -10  -1  -1   28.80    3.80
 -10   1   1   33.20    4.00
 -10  -1  -1   37.90    3.70
 -10  -1  -1   32.60    4.10
  10  -1  -1   30.20    3.90
  10  -1  -1   33.30    3.10
 -10   1  -1   27.00    3.80
 -10  -1   1   31.70    3.70
 -10  -1   1   28.40    3.40
 -10   1  -1   26.60    3.10
 -10  -1   1   37.60    4.40
 -10   1  -1   31.90    4.00
  10   1   1   35.20    3.40
  10   1   1   30.60    3.80
 -10   1   2   17.50    3.10
  10   1  -2   19.90    2.80
  10   1  -2   22.00    3.50
  10  -1   2   26.90    3.80
 -10  -1  -2   24.60    2.80
  10  -1   2   16.50    2.40
 -10   1   2   18.00    3.00
 -10   1   2   16.20    2.70
 -10  -1  -2   18.50    3.10
 -10  -1  -2   16.80    2.90
  10  -1  -2   17.20    2.40
  10   1   2   19.90    2.70
  10  -1  -2   20.20    3.40
 -10  -1   2   18.00    3.10
 -10   1  -2   21.90    3.50
 -10  -1   2   16.60    2.80
 -10  -1   2   19.00    2.90
 -10   1  -2   16.10    3.00
 -10   1  -2   14.60    2.30
  10   1   2   23.60    3.30
 -10   1   3    0.30    1.50
  10   1  -3   -2.00    1.30
 -10   1   3    2.50    1.70
  10   1  -3    0.80    1.30
 -10  -1  -3    1.10    1.70
  10  -1   3    1.70    1.30
 -10  -1  -3    0.90    1.10
  10  -1   3    1.10    1.70
 -10   1   3    2.90    1.60
 -10  -1  -3    1.20    1.50
 -10   1  -3    0.00    1.40
 -10  -1   3    1.50    1.80
  10  -1  -3   -2.50    1.50
 -10   1  -3    2.00    1.60
  10   1   3    3.20    1.50
  10  -1  -3    1.70    1.40
  10   1   3    1.50    1.50
 -10  -1   3    0.10    1.50
 -10   1  -3    0.90    1.00
 -10  -1   3    1.00    1.60
 -10   1   4    4.90    2.00
 -10  -1  -4    7.00    1.80
  10   1  -4    5.90    1.90
 -10   1   4    7.20    2.10
 -10  -1  -4    6.80    2.20
  10  -1   4    7.30    2.00
 -10   1   4    6.70    2.10
  10  -1   4    5.10    2.50
  10   1  -4    5.00    2.20
 -10  -1   4    8.10    2.30
  10   1   4    6.20    2.20
 -10  -1   4    5.00    2.10
  10  -1  -4    0.30    1.70
 -10   1  -4    7.70    1.90
  10  -1  -4    7.80    2.00
  10   1   4    4.40    1.90
 -10   1  -4    9.10    2.50
  10   1   4   10.50    2.60
 -10  -1   4    5.00    2.00
 -10   1   5    0.50    1.70
  10   1  -5    2.20    1.90
  10  -1   5    1.10    1.50
  10   1  -5   -1.60    1.40
 -10  -1  -5    2.20    2.00
 -10   1   5    1.10    1.70
  10  -1   5    0.80    1.90
 -10   1   5   -0.70    1.40
 -10  -1  -5    2.10    1.50
 -10   1  -5    2.10    1.60
  10  -1  -5    1.60    2.00
  10   1   5    1.30    2.00
  10   1   5    2.40    1.90
 -10  -1   5    1.30    1.60
 -10   1  -5    0.80    1.60
 -10  -1   5    0.10    1.70
  10  -1  -5    0.80    1.50
 -10  -1   5    1.50    1.80
  10   1   5    2.90    2.00
  10  -1   6    5.40    2.10
 -10  -1  -6    5.00    2.10
 -10   1   6    5.30    2.10
  10  -1   6    3.90    2.30
  10   1  -6    3.50    2.00
 -10   1   6    4.10    2.40
  10   1  -6   -1.00    1.90
 -10  -1  -6    6.20    2.40
  10  -1  -6    4.10    2.10
  10  -1  -6    3.00    2.20
 -10  -1   6    2.90    2.10
  10   1   6   10.10    2.50
  10   1   6    6.60    2.50
 -10  -1   6    7.40    2.40
 -10   1  -6    0.90    1.80
  10   1   6    7.00    2.70
 -10   1  -6   10.60    2.70
 -10   1   7    5.90    2.80
 -10   1   7    2.70    2.10
  10   1  -7    2.80    2.40
  10  -1   7    4.70    2.20
  10   1  -7    6.20    3.00
 -10  -1  -7    6.20    2.20
 -10  -1  -7    2.10    2.30
  10  -1   7    3.10    2.40
  10  -1  -7    1.10    1.90
  10   1   7    2.60    2.40
 -10  -1   7    1.40    2.30
  10  -1  -7    1.40    2.30
  10   1   7    2.90    2.20
 -10   1  -7    4.20    2.10
 -10  -1   7   -1.10    2.00
  10   1   7    2.40    2.50
 -10   1  -7    5.20    2.50
  10  -1   8    9.30    2.80
  10   1  -8    7.10    2.80
 -10  -1  -8    3.70    2.70
 -10   1   8   11.30    2.80
 -10   1   8    5.60    3.00
  10  -1   8    4.80    3.10
 -10  -1  -8    6.60    2.60
 -10   1  -8    7.30    2.60
 -10  -1   8    7.40    3.00
 -10  -1   8    5.50    2.90
  10  -1  -8    2.20    2.20
  10   1   8    3.60    2.90
 -10  -1   8    3.00    2.80
  10   1   8    4.70    2.80
 -10   1  -8   10.00    3.00
  10  -1  -8    5.40    2.70
  10   1   8    4.30    2.80
  10  -1   9    2.30    3.00
 -10   1   9    2.40    2.90
  10   1  -9    2.90    2.50
 -10   1   9   -0.50    2.50
 -10  -1  -9    3.90    2.90
  10  -1   9    2.90    2.80
 -10  -1  -9    3.50    2.60
 -10  -1   9    4.40    3.50
 -10   1  -9    2.50    2.50
 -10  -1   9    4.40    3.00
  10  -1  -9    0.60    2.50
  10   1   9    4.00    3.20
 -10   1  -9    2.80    2.90
  10   1   9   -0.20    3.30
 -10  -1   9   -2.00    2.50
  10   1   9   -0.50    2.60
  10   1 -10    8.20    3.50
  10  -1  10    4.80    3.20
 -10  -1 -10    2.80    3.00
 -10  -1 -10    8.40    3.70
 -10   1  10    3.30    2.80
 -10   1  10   -1.40    2.90
 -10   1  10    3.10    3.70
  10  -1  10   -0.70    3.10
 -10  -1  10    1.90    3.00
  10   1  10    8.70    3.60
 -10   1 -10    3.00    3.10
 -10  -1  10   -0.10    3.10
 -10   1 -10   -2.20    2.50
  10   1  10    6.80    3.30
  10  -1 -10   -1.20    2.90
 -10  -1  10    0.60    3.50
  10   1  10    0.80    3.20
  10  -1  11    1.60    3.30
 -10   1  11    1.50    3.80
  10   1 -11    4.90    3.50
 -10  -1 -11    2.80    3.30
 -10   1  11    3.70    3.50
  10  -1  11    5.00    3.70
 -10   1  11    3.70    3.20
  10   1  11    2.10    4.50
  10  -1 -11    5.90    3.70
 -10  -1  11    3.90    3.60
  10   1  11   -0.80    3.30
 -10   1 -11    4.50    3.70
 -10  -1  11   -1.50    3.20
 -10  -1  11   -2.30    3.30
  10   1  11    6.40    3.60
 -11   1   0   84.09    5.60
 -11  -1   0   91.49    5.90
  11   1   0   92.49    5.00
  11  -1   0   81.99    5.60
 -11   1   0   87.39    5.80
 -11  -1   0   83.89    5.00
 -11   1   0   89.79    5.10
  11  -1   0   89.49    4.60
 -11  -1   0   80.19    5.50
  11   1   0   83.09    5.50
  11  -1   1    5.00    2.20
  11  -1   1    3.60    1.50
 -11   1   1    5.30    2.20
 -11   1   1    4.50    2.20
 -11  -1  -1    5.20    2.10
  11   1  -1    4.00    1.60
 -11  -1  -1    4.70    2.20
  11   1  -1    6.30    2.20
 -11   1   1    4.20    2.00
 -11  -1  -1    6.30    1.90
 -11  -1   1    4.80    2.00
 -11   1  -1    4.20    1.70
  11  -1  -1    2.40    1.50
 -11  -1   1    5.50    2.30
 -11  -1   1    3.50    1.80
  11  -1  -1    3.10    2.00
  11   1   1    3.20    1.70
  11   1   1    4.20    2.10
 -11   1  -1    3.10    1.80
 -11   1  -1    0.00    1.60
  11  -1   2  389.36   13.90
 -11  -1  -2  392.66   14.10
  11   1  -2  393.96   14.00
 -11  -1  -2  361.26   13.80
 -11   1   2  392.16   13.70
  11   1  -2  375.86   12.80
 -11  -1  -2  380.16   12.50
  11  -1   2  384.56   12.30
 -11   1   2  376.76   13.40
 -11   1   2  374.76   13.50
 -11   1  -2  389.66   12.60
 -11   1  -2  387.16   14.00
  11  -1  -2  383.96   14.00
  11   1   2  393.16   12.80
  11   1   2  361.46   13.50
 -11  -1   2  378.46   13.40
 -11  -1   2  381.86   13.50
  11  -1  -2  387.16   12.50
 -11   1  -2  370.86   13.90
 -11  -1   2  386.16   13.80
  11   1  -3    0.10    1.70
 -11   1   3   -0.20    1.50
  11  -1   3    1.80    1.80
 -11  -1  -3    1.00    1.70
  11  -1   3    0.70    1.30
 -11   1   3    0.20    1.60
 -11  -1  -3   -0.10    1.10
 -11   1   3    4.30    2.10
  11   1  -3    0.30    1.40
  11  -1  -3   -0.20    1.30
  11  -1  -3   -0.40    1.60
 -11  -1   3   -1.20    1.50
 -11   1  -3    2.10    2.00
  11   1   3   -0.20    1.60
 -11   1  -3   -0.90    1.20
 -11  -1   3    1.40    1.60
 -11   1  -3    0.40    1.20
 -11  -1   3    0.90    1.80
  11   1   3    1.10    1.70
  11  -1   4  117.89    7.10
 -11   1   4  120.99    6.80
 -11  -1  -4  115.29    7.00
  11   1  -4  121.59    7.20
  11   1  -4  126.29    6.40
 -11   1   4  129.19    6.70
 -11   1   4  117.79    6.60
  11  -1   4  122.79    5.90
  11   1   4  118.39    6.80
 -11  -1   4  126.89    6.50
  11  -1  -4  124.39    6.10
 -11   1  -4  110.19    6.90
  11   1   4  133.29    6.30
  11  -1  -4  105.59    7.00
 -11  -1   4  118.19    6.80
 -11  -1   4  115.99    6.80
  11  -1   5   31.50    3.50
  11  -1   5   21.20    3.90
  11   1  -5   27.70    3.70
 -11   1   5   33.00    3.90
  11   1  -5   16.20    3.30
 -11  -1  -5   34.20    3.40
 -11   1   5   30.10    4.00
 -11  -1  -5   30.80    4.40
 -11   1   5   27.30    4.00
  11   1   5   36.60    4.50
  11   1   5   35.90    4.00
 -11  -1   5   26.40    3.90
 -11   1  -5   26.40    3.10
  11  -1  -5   29.90    4.30
  11  -1  -5   25.20    3.30
 -11   1  -5   27.20    4.10
 -11  -1   5   37.70    4.50
  11  -1   6   40.30    5.20
  11  -1   6   44.70    4.20
  11   1  -6   29.70    3.70
 -11   1   6   38.00    4.70
 -11   1   6   34.80    4.30
 -11  -1  -6   25.90    3.40
 -11  -1  -6   32.70    4.60
  11   1  -6   35.40    5.10
  11   1   6   28.00    4.30
 -11  -1   6   31.80    4.60
  11  -1  -6   39.60    5.30
  11   1   6   43.00    4.50
 -11  -1   6   40.60    4.70
  11  -1  -6   25.70    3.70
 -11   1  -6   37.90    3.90
 -11   1  -6   43.90    5.20
  11   1  -7   13.00    3.70
  11  -1   7   16.10    3.20
  11   1  -7    9.90    2.70
 -11  -1  -7   13.10    3.00
  11  -1   7   18.70    4.00
 -11   1   7   20.90    3.60
 -11   1   7   13.40    3.60
 -11  -1  -7   18.70    3.90
  11  -1  -7   10.50    2.80
 -11  -1   7   17.70    3.90
  11   1   7    9.30    3.10
 -11   1  -7   13.40    3.50
  11   1   7   18.50    3.40
  11  -1  -7    7.90    3.30
 -11   1  -7   12.50    2.80
 -11  -1   7   14.80    3.50
 -11  -1  -8    3.60    2.70
  11  -1   8    8.20    3.60
 -11   1   8    6.00    2.90
 -11  -1  -8   -1.90    2.30
  11   1  -8    0.60    2.30
  11  -1   8    2.80    2.50
 -11   1   8    5.70    2.80
  11   1  -8    5.00    3.60
  11   1   8    3.50    2.80
 -11   1  -8    5.80    2.80
 -11  -1   8    6.70    3.10
 -11  -1   8    7.10    3.20
  11  -1  -8    1.20    2.30
 -11   1  -8    5.20    3.00
  11  -1  -8    6.20    3.30
  11   1   8    4.10    3.20
  11   1  -9   -1.50    2.50
  11  -1   9    1.80    3.20
 -11   1   9    4.10    2.90
 -11  -1  -9    3.50    2.80
  11   1  -9    1.30    3.10
  11  -1   9   -1.50    2.80
 -11  -1  -9    2.50    2.90
 -11   1   9    0.10    3.00
 -11   1  -9    3.00    3.70
  11   1   9    1.50    2.90
 -11   1  -9    2.90    2.80
 -11  -1   9   -0.80    3.00
  11   1   9   -2.20    2.90
 -11  -1   9    4.60    3.00
  11  -1  -9    0.00    2.50
  11  -1  -9    1.00    3.20
  11   1 -10    6.70    3.20
 -11  -1 -10   -0.60    2.90
 -11   1  10    2.90    3.20
 -11  -1 -10    1.30    2.80
 -11   1  10    4.50    3.10
  11  -1  10   -3.50    3.20
  11  -1  10    4.50    3.20
 -11   1 -10   -0.30    2.70
 -11   1 -10    4.80    3.30
  11  -1 -10    0.90    3.70
  11   1  10    2.90    3.40
  11  -1 -10    1.10    2.60
 -11  -1  10    0.80    3.30
 -11  -1  10    1.30    3.10
  11   1  10   -2.60    3.20
 -12   1   0    0.40    1.40
  12  -1   0    0.50    1.10
 -12  -1   0   -1.30    1.50
 -12  -1   0   -0.60    1.80
 -12   1   0   -0.90    1.70
  12   1   0    0.30    1.60
  12  -1   0    1.30    1.70
  12   1   0   -1.60    1.30
 -12  -1   0    0.70    1.40
 -12   1   0    0.30    1.50
  12  -1   1   86.39    6.00
  12  -1   1   84.89    4.70
 -12  -1  -1   86.39    6.00
 -12   1   1   87.29    6.00
 -12  -1  -1   78.29    5.90
 -12   1   1   76.19    5.60
 -12   1   1   78.99    5.20
 -12  -1  -1   84.09    5.10
  12   1  -1   77.79    5.70
  12   1  -1   73.79    4.80
 -12  -1   1   92.49    5.50
 -12  -1   1   77.99    5.50
  12   1   1   77.99    4.90
  12   1   1   80.99    5.80
  12  -1  -1   82.89    5.90
 -12  -1   1   74.99    5.90
 -12   1  -1   74.09    5.80
  12  -1  -1   77.09    4.60
 -12   1  -1   81.29    5.80
 -12   1  -1   81.39    5.00
 -12  -1  -2   20.50    2.90
 -12   1   2   25.10    4.30
 -12   1   2   18.60    3.60
 -12  -1  -2   25.40    4.70
  12   1  -2   18.00    2.90
 -12  -1  -2   18.80    3.50
  12  -1   2   25.00    3.10
 -12   1   2   16.50    3.10
  12  -1   2   18.20    3.60
  12   1  -2   14.80    3.20
 -12  -1   2   30.70    4.60
 -12   1  -2   22.70    3.10
  12   1   2   20.60    3.80
 -12  -1   2   19.10    3.20
 -12  -1   2   23.30    3.70
  12  -1  -2   20.90    2.80
  12  -1  -2   17.70    3.50
 -12   1  -2   19.00    3.60
 -12   1  -2   20.60    3.70
  12   1   2   25.90    3.70
 -12  -1  -3   48.20    5.60
  12  -1   3   61.09    6.20
 -12   1   3   58.09    5.20
 -12   1   3   43.30    4.90
  12  -1   3   49.90    3.80
  12   1  -3   50.99    4.80
  12   1  -3   56.19    5.80
 -12   1   3   54.89    5.40
 -12   1  -3   53.69    5.60
 -12  -1   3   57.49    5.70
  12   1   3   61.59    5.80
  12  -1  -3   50.69    4.10
  12   1   3   52.69    4.30
 -12  -1   3   51.49    4.60
  12  -1  -3   53.99    5.60
 -12  -1   3   43.70    4.90
 -12  -1  -4   12.40    3.10
  12   1  -4    9.90    2.60
 -12   1   4   11.20    2.80
 -12   1   4    5.10    2.30
  12   1  -4   18.10    3.70
  12  -1   4   19.30    4.10
 -12   1   4   13.70    3.10
  12  -1   4   13.80    2.70
  12  -1  -4   12.00    2.40
 -12  -1   4   16.50    3.40
 -12   1  -4   12.80    3.30
  12   1   4    9.20    3.00
 -12  -1   4   10.30    2.70
  12   1   4   12.50    2.80
 -12  -1   4    8.10    2.40
  12  -1  -4   11.10    3.20
 -12   1   5   72.69    5.70
  12   1  -5   69.39    6.90
 -12  -1  -5   69.39    6.00
 -12   1   5   77.19    5.60
  12  -1   5   67.09    4.80
 -12   1   5   65.69    5.50
  12  -1   5   79.19    6.20
  12   1  -5   71.09    5.40
  12  -1  -5   59.09    6.30
  12   1   5   70.39    5.20
 -12  -1   5   75.99    6.10
 -12   1  -5   73.09    6.10
  12  -1  -5   72.89    5.10
  12   1   5   65.79    5.70
 -12  -1   5   69.19    6.60
 -12   1   6   21.20    3.80
  12  -1   6   34.50    3.90
  12   1  -6   22.70    3.80
  12   1  -6   19.50    4.00
 -12   1   6   27.10    4.20
  12  -1   6   31.60    5.00
 -12  -1  -6   21.20    4.20
  12   1   6   33.00    4.90
 -12   1  -6   26.30    4.60
  12   1   6   30.50    4.20
 -12  -1   6   27.10    4.40
  12  -1  -6   15.70    3.20
  12  -1  -6   15.20    3.70
 -12  -1   6   26.50    4.40
  12  -1   7    1.60    2.70
  12  -1   7   -1.70    2.20
 -12   1   7   -4.30    2.70
 -12   1   7    0.50    2.40
  12   1  -7    1.50    2.70
 -12  -1  -7    0.70    2.40
  12   1  -7   -1.30    2.30
 -12  -1   7    0.40    2.90
  12   1   7    0.40    2.30
  12   1   7    2.90    2.80
 -12  -1   7    2.80    2.70
  12  -1  -7    2.00    2.20
 -12   1  -7   -0.10    2.30
  12  -1  -7    1.90    3.00
  12   1  -8   53.79    5.90
 -12  -1  -8   55.09    6.50
 -12   1   8   74.49    6.30
  12  -1   8   81.59    6.80
  12  -1   8   73.29    7.50
 -12  -1  -8   57.09    6.90
  12   1  -8   45.60    6.10
 -12   1   8   70.59    6.90
  12  -1  -8   46.70    5.30
 -12   1  -8   66.49    7.00
  12   1   8   78.39    7.40
  12  -1  -8   59.89    7.20
 -12  -1   8   57.89    6.60
 -12   1  -8   34.40    5.90
  12   1   8   78.29    6.80
 -12  -1   8   70.59    6.70
 -12  -1  -9   -0.30    2.60
 -12   1   9    1.00    3.10
  12   1  -9    2.70    3.30
  12  -1   9    3.10    3.30
 -12  -1  -9    3.60    2.90
  12   1  -9   -0.90    2.80
 -12   1   9    3.30    3.20
  12   1   9    1.30    3.10
 -12  -1   9    3.30    3.50
 -12   1  -9    2.60    2.90
  12   1   9    0.60    3.20
 -12   1  -9    1.60    2.80
 -12  -1   9    0.40    3.40
  12  -1  -9    3.40    3.90
  12  -1  -9   -0.80    2.50
  12  -1  10   -2.10    3.50
 -12   1  10    1.70    3.10
 -12   1  10    3.60    3.50
 -12  -1 -10    4.00    3.10
 -12  -1 -10    0.20    3.10
  12   1 -10    3.00    4.10
  12   1 -10   -1.40    3.00
  12   1  10   -1.00    3.30
  12   1  10   -1.30    3.50
 -12   1 -10    0.70    3.20
 -12  -1  10   -0.30    3.40
  12  -1 -10   -3.00    2.60
  12  -1 -10    3.60    4.00
 -12  -1  10   -0.50    3.50
 -12   1 -10    2.60    3.20
 -13  -1   0   53.49    4.60
 -13  -1   0   64.39    6.70
 -13   1   0   70.69    6.90
  13  -1   0   52.89    4.00
 -13  -1   0   55.89    5.90
  13   1   0   61.59    5.30
 -13   1   0   78.19    7.00
 -13   1   0   56.79    4.70
  13   1   0   62.49    5.40
  13  -1   0   74.39    7.30
 -13   1   1   15.60    3.60
 -13  -1  -1   12.50    3.40
  13   1  -1    8.40    3.00
 -13   1   1   11.00    2.90
 -13   1   1    7.30    2.90
 -13  -1  -1    6.60    2.50
  13   1  -1    5.80    2.20
  13  -1   1   10.30    3.20
  13  -1   1   11.80    2.70
 -13  -1  -1   10.50    2.40
 -13  -1   1   12.80    3.10
 -13   1  -1   16.90    3.80
 -13  -1   1    7.30    2.40
 -13  -1   1   15.60    3.80
 -13   1  -1   10.80    2.50
  13  -1  -1   10.80    2.30
  13  -1  -1   10.90    3.10
  13   1   1    4.90    2.50
 -13   1  -1    8.60    2.90
  13   1   1   12.20    2.80
  13  -1   2    1.40    1.60
 -13   1   2   -2.70    1.60
  13   1  -2    0.00    1.90
 -13   1   2    1.00    2.40
  13  -1   2   -0.90    2.00
 -13  -1  -2    1.10    1.90
 -13  -1  -2    0.30    1.30
  13   1  -2    0.60    1.50
 -13   1   2    0.10    1.60
 -13  -1   2   -0.30    1.60
 -13   1  -2   -0.50    1.30
  13   1   2   -0.90    1.60
 -13  -1   2    0.00    2.40
 -13  -1   2   -2.00    1.70
  13  -1  -2   -0.60    1.40
  13   1   2    0.90    2.00
 -13   1  -2    0.20    2.00
 -13   1  -2   -1.30    1.70
  13  -1  -2   -1.00    2.00
 -13  -1  -3    1.00    2.00
  13   1  -3   -0.30    2.00
 -13   1   3   -0.60    1.80
  13  -1   3    1.40    1.70
  13   1  -3   -1.10    1.70
 -13   1   3    0.20    1.90
  13  -1   3   -0.50    2.10
 -13   1   3    1.40    2.60
 -13  -1   3   -1.00    2.40
 -13  -1   3   -0.70    1.60
  13   1   3   -0.40    1.90
 -13  -1   3   -0.80    1.70
  13  -1  -3   -0.60    1.50
 -13   1  -3    1.00    2.10
  13  -1  -3   -1.70    2.00
  13   1   3   -2.60    1.60
 -13  -1  -4    0.50    2.00
 -13   1   4    0.60    2.60
 -13   1   4    1.60    1.80
  13  -1   4   -1.00    1.70
 -13   1   4    0.30    2.10
  13   1  -4    1.00    1.90
  13   1  -4   -0.80    1.80
  13  -1   4    1.10    2.60
  13  -1  -4    2.50    2.40
 -13  -1   4   -0.20    2.00
  13   1   4   -1.40    1.90
 -13   1  -4    1.60    2.30
 -13  -1   4    4.00    2.20
 -13  -1   4   -0.20    2.60
  13   1   4   -1.10    2.20
  13  -1  -4   -2.70    1.70
 -13   1   5   10.90    3.10
  13  -1   5   22.30    4.40
  13  -1   5   27.10    4.70
  13   1  -5    8.40    3.70
 -13  -1  -5   23.50    4.30
 -13   1   5   19.10    4.00
  13   1  -5   11.70    2.90
  13  -1  -5   20.00    4.30
  13   1   5   26.70    4.00
 -13  -1   5   17.20    3.80
  13   1   5   17.10    3.90
  13  -1  -5   18.70    3.30
 -13   1  -5   20.60    4.20
 -13  -1   5   31.00    4.90
  13   1  -6    4.00    3.20
  13   1  -6    4.60    2.70
  13  -1   6    3.40    3.00
 -13  -1  -6    9.30    3.10
 -13   1   6    3.60    2.70
 -13   1   6    8.70    3.50
 -13  -1   6    2.30    2.60
  13   1   6    4.30    2.80
 -13   1  -6    5.30    3.00
  13  -1  -6    2.90    2.40
 -13  -1   6    9.80    3.70
  13   1   6    7.50    3.30
  13  -1  -6    5.60    3.40
 -13   1   7    0.50    2.50
 -13   1   7    0.80    3.00
 -13  -1  -7    1.20    2.30
  13   1  -7    2.00    2.60
  13  -1   7    1.60    3.10
  13   1  -7   -0.30    3.00
  13  -1  -7    1.80    2.50
 -13  -1   7    0.60    2.70
 -13  -1   7    2.20    3.60
  13   1   7    6.20    3.40
  13  -1  -7   -5.10    2.80
  13   1   7   -2.00    2.50
 -13   1  -7    0.50    2.70
  13   1  -8    1.00    2.80
 -13   1   8    4.00    3.00
 -13  -1  -8    1.30    2.80
  13   1  -8   -3.80    2.90
  13  -1   8    2.90    3.30
 -13   1   8    0.90    3.30
  13  -1  -8    6.60    3.90
  13  -1  -8    2.10    3.00
 -13   1  -8    0.20    3.00
  13   1   8   -3.60    3.10
 -13  -1   8    5.20    3.50
  13   1   8   -2.70    3.00
 -13  -1   8   -0.30    3.00
 -13  -1  -9    7.10    3.50
 -13   1   9   12.00    4.00
  13   1  -9    1.30    3.20
  13   1  -9    6.10    4.20
  13  -1   9    6.50    4.10
 -13   1   9    2.60    3.70
 -13  -1   9    1.80    3.50
  13   1   9    6.00    3.90
 -13  -1   9    5.90    4.00
 -13   1  -9    4.10    3.30
  13  -1  -9    2.70    3.00
  13  -1  -9    6.90    4.30
  13   1   9    7.80    3.80
 -14  -1   0   -2.20    2.10
 -14  -1   0    0.80    1.80
 -14   1   0    0.50    1.70
  14   1   0    3.10    2.20
 -14   1   0   -0.50    2.40
 -14   1   0    0.90    2.50
 -14  -1   0   -1.10    1.90
  14  -1   0    2.20    2.20
  14   1   0   -0.70    1.60
 -14   1   1   13.80    3.80
 -14  -1  -1   19.60    4.10
 -14   1   1    8.90    3.10
  14   1  -1   16.70    3.20
  14  -1   1   22.30    4.20
 -14   1   1   19.70    3.80
  14   1  -1   11.00    3.40
 -14  -1  -1   21.30    3.60
 -14   1  -1   17.60    4.20
 -14   1  -1   14.40    3.00
 -14  -1   1   16.30    4.10
 -14  -1   1   15.30    3.70
  14   1   1   21.10    3.60
  14  -1  -1   16.10    3.80
 -14   1  -1   15.40    3.80
 -14  -1   1   15.10    3.30
  14  -1  -1   18.80    4.10
  14   1   1   17.80    3.80
 -14  -1  -2    2.40    2.30
 -14   1   2    5.80    2.60
 -14   1   2    2.20    2.90
  14   1  -2    2.60    2.00
  14  -1   2    7.80    3.10
 -14   1   2    2.40    2.00
  14   1  -2    3.60    2.50
 -14  -1   2    2.00    2.20
  14  -1  -2    3.20    2.70
  14   1   2    9.90    2.80
 -14  -1   2    3.00    2.40
  14  -1  -2    3.00    2.20
 -14  -1   2    6.50    3.30
 -14   1  -2    6.40    2.90
  14   1   2    6.20    2.80
  14  -1   3    3.40    2.90
  14   1  -3    7.50    2.40
  14   1  -3    4.50    2.60
 -14   1   3   10.70    3.80
 -14  -1  -3    9.80    3.20
 -14   1   3    4.70    2.60
 -14   1   3    3.40    2.30
 -14  -1   3    3.40    2.50
  14  -1  -3    7.20    3.40
  14  -1  -3    4.00    2.20
  14   1   3    8.50    3.30
 -14  -1   3    5.90    2.70
 -14  -1   3    7.00    3.30
 -14   1  -3    7.00    3.10
  14   1   3    4.60    2.50
  14   1  -4    8.80    2.70
 -14   1   4    0.70    3.00
  14  -1   4    4.70    3.50
 -14   1   4    2.60    2.60
  14   1  -4    1.30    2.40
 -14   1   4    2.20    2.10
 -14  -1  -4    3.40    2.70
 -14  -1   4    3.40    3.40
  14  -1  -4    4.90    2.40
  14   1   4   -1.10    2.50
  14  -1  -4    8.30    3.40
  14   1   4    1.70    2.40
 -14  -1   4    4.80    2.70
 -14   1  -4    2.70    2.90
 -14   1   5   -0.60    2.80
  14   1  -5    0.40    2.40
 -14  -1  -5   -1.70    2.40
 -14   1   5   -0.80    2.20
  14   1  -5   -2.00    2.40
  14  -1   5   -2.10    2.50
  14  -1  -5    1.60    3.00
  14   1   5   -1.90    2.40
  14  -1  -5    0.30    2.10
 -14   1  -5   -2.90    2.30
 -14  -1   5   -3.50    3.00
 -14  -1   5    1.70    2.60
  14   1   5    1.20    2.50
 -14   1   6    7.10    3.80
 -14   1   6    8.20    3.30
  14   1  -6   10.70    2.90
  14   1  -6    2.60    3.20
  14  -1   6    8.90    3.70
 -14  -1  -6   13.40    4.00
 -14   1  -6    6.90    3.40
  14   1   6   12.30    3.50
  14   1   6    9.80    3.70
 -14  -1   6    3.90    3.30
  14  -1  -6    6.30    3.90
 -14  -1   6   11.40    4.20
  14  -1  -6    8.70    2.80
  14   1  -7    6.90    4.10
  14   1  -7    1.50    2.80
 -14   1   7    5.90    4.00
 -14  -1  -7    2.90    3.30
  14  -1   7   -0.20    3.10
 -14   1   7   10.50    3.60
 -14  -1   7   10.90    3.90
 -14  -1   7   11.50    4.00
  14  -1  -7    6.80    4.20
  14   1   7   12.70    3.80
  14  -1  -7    6.20    3.30
 -14   1  -7    3.20    3.30
  14   1   7    4.20    3.40
 -14   1   8    2.00    3.50
 -14  -1  -8   -0.90    3.10
  14   1  -8   -2.80    2.80
  14  -1   8    6.50    4.00
  14   1  -8    2.20    4.10
 -14   1   8    2.30    3.40
  14  -1  -8   -3.80    3.60
 -14   1  -8   -1.60    3.00
  14   1   8    1.60    3.70
 -14  -1   8    4.30    3.20
  14  -1  -8    2.30    5.00
 -14  -1   8    0.60    3.70
 -15  -1   0    6.40    3.10
 -15   1   0   11.70    3.80
  15   1   0   11.00    3.00
 -15  -1   0   15.90    3.40
  15  -1   0   13.40    4.10
 -15   1   0   11.40    3.00
  15   1   0    9.90    3.40
 -15   1   0    9.70    4.10
  15  -1   1    8.40    3.60
 -15   1   1    6.90    2.70
 -15  -1  -1   11.30    3.20
 -15   1   1   12.40    4.00
 -15   1   1    6.10    3.20
  15   1  -1    8.20    3.00
  15   1  -1    8.00    2.80
 -15  -1  -1    9.10    3.40
 -15   1  -1   11.70    3.80
 -15  -1   1    8.30    3.70
  15   1   1   13.20    3.40
 -15   1  -1   13.10    3.10
  15   1   1    9.80    3.50
  15  -1  -1   14.90    4.10
 -15  -1   1    3.80    2.50
 -15  -1   1   10.10    3.50
 -15   1   2   -3.40    2.80
 -15   1   2    2.10    2.30
 -15  -1  -2   -1.00    2.40
  15   1  -2    2.10    2.70
  15   1  -2   -2.50    2.00
 -15   1   2    2.40    2.50
  15  -1   2   -1.90    2.60
 -15  -1   2    4.20    3.30
  15   1   2    0.40    2.40
  15   1   2   -0.30    2.20
 -15  -1   2    2.50    2.20
 -15   1  -2   -3.00    2.30
 -15  -1   2   -1.90    2.10
  15  -1  -2    0.60    2.80
 -15   1   3   44.40    6.30
  15  -1   3   41.50    6.10
 -15   1   3   42.10    5.50
 -15  -1  -3   40.70    5.80
  15   1  -3   33.10    4.30
 -15   1   3   35.70    5.20
  15   1  -3   28.10    5.00
 -15  -1   3   44.10    6.10
 -15  -1   3   36.70    5.20
 -15   1  -3   34.70    5.50
  15   1   3   39.20    5.60
  15  -1  -3   30.40    5.40
  15   1   3   52.19    5.50
 -15  -1   3   31.10    4.90
 -15   1   4    8.20    4.00
  15  -1   4    7.10    3.90
 -15   1   4   11.20    3.80
 -15   1   4   10.40    3.40
 -15  -1  -4    5.40    3.30
  15   1  -4    7.10    2.70
  15   1  -4    5.80    3.30
  15   1   4   12.60    4.00
 -15   1  -4    2.10    2.90
  15   1   4    9.20    3.70
  15  -1  -4    8.90    3.80
 -15  -1   4    7.20    2.90
 -15  -1   4   11.50    4.20
 -15   1   5    1.50    2.50
 -15   1   5    2.10    3.70
 -15  -1  -5   -1.00    2.80
  15   1  -5    0.30    3.00
  15  -1   5    0.60    3.30
  15   1  -5    2.10    2.60
  15  -1  -5   -0.70    3.30
 -15  -1   5    3.80    2.80
 -15  -1   5   -0.80    3.60
  15   1   5    4.30    3.20
 -15   1  -5    1.90    3.20
 -15   1   6   11.80    3.80
 -15  -1  -6    7.20    4.00
 -15   1   6   13.30    4.50
  15  -1   6   14.20    4.50
  15   1  -6    6.80    3.70
  15   1  -6    7.30    3.40
  15   1   6   16.40    4.50
 -15   1  -6   20.00    5.10
  15  -1  -6   11.60    4.60
 -15  -1   6   14.50    4.10
 -15  -1   6    9.10    4.10
 -15  -1  -7   -1.60    3.20
  15   1  -7    4.30    3.00
  15   1  -7   -4.60    3.40
  15  -1   7   -1.50    3.50
 -15   1   7   -0.90    3.20
 -15   1   7   -1.60    3.80
 -15  -1   7   -0.50    3.20
 -15  -1   7   -0.20    4.00
 -15   1  -7   -0.70    2.80
  15  -1  -7   -1.90    4.00
  15   1   7    2.70    3.40
  16  -1   0   -2.20    2.60
 -16  -1   0   -1.60    2.60
 -16  -1   0    1.30    2.30
 -16   1   0    0.70    1.90
 -16   1   0    0.00    2.50
  16   1   0    2.80    2.80
 -16   1   1   -3.80    3.00
 -16   1   1   -1.30    2.30
 -16   1   1   -2.70    2.10
  16  -1   1    4.20    3.20
 -16  -1  -1   -1.60    2.60
  16   1  -1    2.00    2.60
 -16   1  -1   -1.60    2.80
 -16  -1   1   -0.40    2.30
 -16  -1   1   -1.60    2.50
  16   1   1    4.20    3.10
  16  -1  -1   -2.40    2.80
 -16   1   2    0.90    2.30
  16  -1   2   -0.30    3.00
 -16   1   2    2.50    2.70
 -16   1   2   -3.10    3.30
 -16  -1  -2    1.40    3.10
  16   1  -2    4.80    3.10
  16   1   2   -0.10    2.90
 -16  -1   2    0.50    2.10
  16  -1  -2    0.90    3.20
 -16  -1   2   -1.80    2.40
 -16  -1   2   -0.10    3.30
 -16   1  -2    0.00    3.00
 -16  -1  -3    2.10    3.30
 -16   1   3    6.80    3.10
 -16   1   3    4.40    3.90
 -16   1   3    3.30    3.10
  16   1  -3    2.40    3.00
  16  -1   3    4.90    3.40
 -16  -1   3    6.70    3.90
 -16   1  -3    2.60    3.50
  16   1   3    6.40    3.60
 -16  -1   3    5.70    3.40
  16  -1  -3    2.50    3.30
 -16  -1   3   -2.20    2.30
  16   1  -4    0.60    3.10
 -16   1   4    0.80    2.50
  16  -1   4    1.70    3.30
 -16  -1  -4    3.50    3.50
 -16   1   4   -0.60    3.50
  16   1   4    0.60    3.20
 -16  -1   4    6.20    3.00
 -16   1  -4    5.40    4.00
  16  -1  -4    0.50    3.30
 -16  -1   4    1.50    3.80
  16   1  -5    9.70    4.10
 -16   1   5    6.20    3.30
 -16  -1  -5    0.40    3.40
  16  -1   5   11.80    4.80
 -16   1   5   10.20    4.50
 -16  -1   5    9.60    3.60
 -16  -1   5    8.10    4.50
  16   1   5    5.50    3.80
 -16   1  -5    8.50    4.30
  16  -1  -5    6.80    4.30
  17  -1   0   24.00    5.40
 -17   1   0   23.20    5.00
 -17   1   0   28.90    6.90
  17   1   0   18.60    5.10
 -17  -1   0   21.20    5.00
 -17   1   1    8.80    7.70
 -17   1   1   -0.30    2.80
 -17   1   1    3.30    2.70
  17   1  -1    2.10    3.00
 -17  -1  -1   -1.20    3.00
  17  -1   1    1.80    3.20
 -17  -1   1   -0.10    2.40
 -17   1  -1    1.60    3.30
 -17  -1   1    2.90    3.00
  17   1   1    5.00    3.40
  17  -1  -1   -0.80    3.20
  17   1  -2    7.80    4.00
 -17   1   2    7.20    4.10
 -17   1   2    8.80    3.60
 -17  -1  -2   -0.60    3.30
  17  -1   2    3.30    3.80
 -17   1   2    2.50    2.70
 -17  -1   2    3.10    3.20
 -17  -1   2    2.00    2.90
 -17   1  -2    3.30    3.60
  17  -1  -2    9.90    4.50
  17   1   2    4.30    3.50
   0   2   0  113.89    3.30
   0   2   0  112.89    3.30
   0   2   0  114.49    3.30
   0   2   0  114.69    3.40
   0  -2   0  114.69    3.30
   0  -2   0  117.59    3.40
   0   2   0  113.29    3.10
   0   2  -1    0.30    0.30
   0   2  -1    0.40    0.40
   0   2   1    0.20    0.40
   0  -2   1    0.50    0.50
   0  -2  -1    0.80    0.40
   0  -2   1   -0.20    0.50
   0   2  -1    0.50    0.50
   0   2   1    0.70    0.50
   0  -2   1    0.40    0.40
   0   2  -1    0.90    0.50
   0   2   1    0.60    0.40
   0  -2   2   69.89    2.70
   0  -2   2   66.49    2.50
   0   2  -2   66.79    2.70
   0   2   2   67.79    2.40
   0   2   2   67.99    2.30
   0   2  -2   71.29    2.60
   0   2   2   63.99    2.50
   0  -2   2   66.89    2.70
   0  -2  -2   67.29    2.70
   0   2   2   68.29    2.60
   0  -2   3    0.40    0.70
   0  -2  -3   -0.30    0.70
   0  -2   3   -0.90    0.60
   0   2  -3   -0.60    0.70
   0  -2   3   -0.40    0.60
   0   2   3    0.90    0.60
   0   2  -3   -0.70    0.50
   0  -2   3   -0.20    0.70
   0   2   3   -1.10    0.60
   0   2   3   -0.80    0.60
   0  -2  -4 3105.49   78.19
   0   2   4 3111.09   78.29
   0  -2   4 3131.89   78.29
   0  -2   4 3161.38   78.69
   0  -2   4 3119.29   77.89
   0  -2  -4 3220.38   78.19
   0   2  -4 3113.59   78.19
   0   2   4 3118.29   78.29
   0  -2   4 3142.59   78.29
   0   2   5    0.20    1.00
   0  -2   5    1.00    0.80
   0  -2   5    0.30    1.00
   0  -2  -5   -0.10    0.80
   0   2   5    0.20    0.90
   0  -2  -5    0.40    1.00
   0  -2   5   -1.30    1.00
   0  -2   5    0.20    1.00
   0  -2   5   -0.40    0.90
   0   2  -5    0.80    1.10
   0  -2   6 1327.77   33.30
   0   2   6 1260.77   34.00
   0  -2  -6 1353.86   33.60
   0   2  -6 1296.67   34.00
   0  -2   6 1283.07   34.70
   0   2   6 1259.27   33.10
   0   2   6 1252.77   33.00
   0  -2   6 1269.07   34.00
   0  -2   6 1304.47   33.90
   0  -2  -6 1293.77   34.00
   0   2   6 1292.67   34.30
   0   2   7   -0.60    1.00
   0  -2  -7   -1.20    1.00
   0   2  -7   -0.80    1.20
   0  -2  -7    1.20    1.30
   0  -2   7    1.10    1.40
   0   2   7    0.60    1.30
   0   2   7    0.30    1.10
   0   2   7   -1.30    1.40
   0  -2   7    1.10    1.40
   0  -2   7   -0.50    1.20
   0   2   8    1.80    1.40
   0   2   8    3.30    1.80
   0  -2   8    3.10    1.90
   0  -2  -8    4.10    2.00
   0  -2  -8    2.00    1.50
   0  -2   8    0.10    1.50
   0   2   8    0.30    1.70
   0  -2   8    3.20    1.80
   0   2  -8   -0.80    1.60
   0   2   9    0.50    1.70
   0  -2   9    1.00    1.90
   0  -2   9   -1.00    1.80
   0   2  -9    0.90    1.90
   0  -2  -9   -0.70    1.90
   0   2   9   -0.30    1.80
   0  -2   9   -2.80    1.60
   0   2   9   -0.80    1.70
   0  -2  10   54.09    5.50
   0  -2  10   65.29    5.10
   0   2 -10   53.39    5.00
   0   2  10   53.39    5.10
   0  -2  10   66.89    5.20
   0  -2 -10   64.89    5.50
   0   2  10   59.79    5.30
   0   2  10   62.19    4.70
   0  -2  11    2.10    2.70
   0   2  11    2.80    2.60
   0   2 -11    1.00    2.50
   0  -2 -11   -1.50    2.50
   0  -2  11   -1.80    2.70
   0   2 -11   -2.40    2.30
   0   2  11   -0.80    2.40
   0   2  11   -2.30    2.20
   0   2  12   26.80    4.10
   0  -2 -12   36.70    5.10
   0   2  12   32.80    4.80
   0   2  12   38.40    5.50
   0   2 -12   37.10    5.40
   0  -2  12   35.70    5.20
   0   2 -12   38.80    5.00
   0  -2  12   43.50    5.60
   0  -2  13    7.90    4.00
   0   2  13    8.60    3.10
   0  -2  13   -2.30    3.20
   0   2  13    2.60    3.60
   0   2 -13    4.20    3.70
   0  -2 -13    1.30    3.50
   0   2  13    0.70    3.20
   0   2 -13    1.10    3.30
   0   2 -14    4.10    4.20
   1   2   0    0.40    0.50
   1   2   0   -0.40    0.30
  -1  -2   0   -0.40    0.40
   1  -2   0    0.90    0.40
  -1   2   0    0.40    0.40
  -1  -2   0    0.10    0.40
  -1  -2   0   -0.30    0.40
  -1   2   0   -0.20    0.40
  -1   2   0    0.00    0.40
   1  -2   0   -0.40    0.40
   1   2   0   -0.50    0.40
   1  -2   0    0.20    0.40
  -1   2   0    0.50    0.40
  -1   2   1  172.08    5.10
   1  -2   1  176.38    4.60
  -1   2   1  170.98    4.70
   1  -2   1  174.28    5.10
   1  -2   1  177.58    5.00
  -1  -2  -1  183.18    5.20
   1   2  -1  167.38    4.90
   1  -2   1  168.68    4.90
  -1   2   1  173.08    5.00
  -1   2   1  162.28    4.80
   1   2  -1  163.78    5.00
  -1   2   1  166.78    4.90
  -1  -2  -1  170.98    4.70
   1   2  -1  175.08    4.80
   1   2   1  168.38    4.90
   1   2   1  175.08    4.90
  -1   2  -1  179.28    4.90
   1   2   1  167.38    4.90
  -1  -2   1  168.08    4.90
  -1   2  -1  167.78    5.10
  -1  -2   1  169.48    4.70
   1   2   1  174.88    4.80
  -1  -2   1  175.38    5.00
  -1   2  -1  187.68    5.00
  -1  -2   1  166.48    5.00
   1  -2   2  112.29    3.90
   1  -2   2  114.49    3.60
  -1   2   2  115.39    3.70
   1  -2   2  117.29    3.70
  -1   2   2  120.19    3.80
   1   2  -2  113.29    3.80
  -1   2   2  111.39    3.80
  -1   2   2  117.59    3.70
   1   2  -2  111.39    3.80
   1  -2   2  113.79    4.00
  -1   2   2  115.09    3.70
   1   2  -2  120.19    3.70
  -1  -2  -2  117.99    4.00
   1   2   2  122.39    3.80
  -1   2  -2  117.69    3.60
  -1  -2   2  113.79    3.90
  -1   2  -2  122.69    3.90
  -1   2  -2  111.89    4.00
  -1  -2   2  115.89    3.80
  -1  -2   2  119.79    3.90
   1   2   2  117.09    3.60
   1   2   2  115.59    3.60
   1   2   2  115.79    3.80
   1   2   2  112.09    3.50
   1  -2   3  558.04   14.80
  -1   2   3  556.04   14.30
   1   2  -3  543.35   14.50
   1   2  -3  554.84   14.30
  -1   2   3  527.35   14.30
   1  -2   3  534.75   14.00
   1  -2   3  533.25   14.20
  -1   2   3  560.64   14.30
  -1   2   3  540.35   14.50
  -1   2   3  520.45   14.30
   1  -2   3  522.05   14.50
  -1  -2  -3  547.15   14.60
  -1   2  -3  525.95   14.00
  -1   2  -3  544.05   14.40
  -1  -2   3  535.15   14.70
  -1   2  -3  544.65   14.60
  -1  -2   3  533.15   14.30
  -1  -2   3  544.45   14.40
   1   2   3  521.65   14.40
   1   2   3  530.05   14.30
   1   2   3  542.35   14.10
   1   2   3  530.15   14.40
   1   2   3  502.25   14.00
   1  -2   4  178.78    6.30
  -1   2   4  176.58    5.50
  -1  -2  -4  174.68    5.90
   1   2  -4  173.68    6.00
  -1   2   4  168.98    5.80
  -1  -2  -4  175.38    5.90
   1  -2   4  175.28    6.00
   1   2  -4  176.48    5.70
   1  -2   4  180.78    5.80
  -1   2   4  178.68    6.00
  -1   2  -4  179.78    5.90
   1   2   4  174.58    5.40
  -1   2  -4  175.18    5.30
   1   2   4  176.08    5.90
  -1  -2   4  171.08    5.70
   1   2   4  169.58    5.90
  -1  -2   4  170.58    5.90
  -1  -2   4  172.18    5.80
  -1   2  -4  176.18    5.90
   1  -2  -4  176.98    5.70
   1   2   4  168.18    5.40
  -1  -2   4  177.08    6.20
   1  -2   5  772.22   21.10
  -1   2   5  768.52   21.20
  -1   2   5  766.62   21.00
  -1  -2  -5  786.12   21.10
  -1  -2  -5  767.52   20.80
   1  -2   5  805.22   21.60
  -1   2   5  777.12   20.40
   1  -2   5  739.93   20.90
   1   2  -5  781.92   20.80
  -1  -2   5  783.62   21.00
   1   2   5  768.12   20.50
   1   2   5  804.52   21.20
   1   2   5  743.83   20.40
  -1  -2   5  789.02   20.90
  -1   2  -5  754.82   21.00
  -1  -2   5  779.02   20.70
   1  -2  -5  775.42   20.80
  -1   2  -5  769.12   20.10
  -1  -2   5  772.62   21.50
   1  -2  -5  798.52   20.70
   1   2   5  783.52   21.10
  -1   2   6    2.50    1.40
   1  -2   6    1.10    1.20
   1  -2   6    3.00    1.30
  -1  -2  -6    2.10    1.20
  -1   2   6    2.10    1.30
  -1  -2  -6    1.70    1.40
   1  -2   6   -0.60    1.20
   1   2  -6    2.40    1.30
  -1  -2   6    1.90    1.40
  -1  -2   6    1.30    1.10
  -1  -2   6    4.70    1.50
   1   2   6    2.80    1.40
  -1  -2   6    1.30    1.30
   1  -2  -6   -1.60    0.90
   1   2   6    2.10    1.20
   1   2   6    2.00    1.30
   1  -2  -6    3.90    1.50
  -1  -2   6    2.80    1.40
  -1   2  -6    1.30    1.30
  -1   2  -6    2.00    0.90
   1   2   6    3.10    1.20
   1  -2   7    3.10    1.50
  -1  -2  -7    3.00    1.70
  -1   2   7    4.80    1.70
   1  -2   7    5.60    1.80
  -1  -2  -7    4.60    1.50
  -1   2   7    6.50    1.90
   1   2  -7    4.40    1.60
   1  -2   7    5.40    1.90
  -1  -2   7    5.00    1.80
   1  -2  -7    9.70    2.00
   1   2   7    5.00    1.80
  -1   2  -7    1.70    1.50
  -1  -2   7    4.80    1.70
   1   2   7    6.70    1.80
  -1  -2   7    7.10    1.70
   1   2   7    0.70    1.20
  -1  -2   7    9.90    2.10
   1  -2  -7    5.00    1.40
   1  -2   8    5.10    2.10
   1  -2   8   11.60    2.50
  -1  -2  -8    9.80    2.30
  -1   2   8    6.00    2.10
   1   2  -8    8.20    2.10
  -1  -2  -8    8.80    2.00
  -1   2   8   10.20    1.80
  -1   2   8    9.10    2.10
   1  -2   8   10.30    2.30
   1   2   8   10.30    2.40
  -1  -2   8    9.00    2.40
  -1   2  -8   13.00    2.50
   1  -2  -8    8.50    1.80
   1   2   8    9.20    2.20
   1  -2  -8    8.60    2.20
  -1  -2   8   10.10    2.20
  -1  -2   8   10.00    2.10
   1   2   8   10.10    2.00
  -1  -2  -9   30.70    4.90
  -1   2   9   28.80    3.70
   1   2  -9   30.20    3.90
   1  -2   9   30.20    4.10
  -1   2   9   33.60    4.10
   1  -2   9   38.10    4.00
   1  -2   9   26.90    3.60
  -1   2   9   27.90    3.00
   1   2  -9   33.60    3.70
  -1  -2  -9   36.80    4.10
   1   2   9   29.10    3.80
   1   2   9   31.10    3.70
  -1   2  -9   32.10    3.70
   1  -2  -9   30.10    3.60
  -1  -2   9   33.40    3.80
   1   2   9   27.00    3.10
  -1  -2   9   29.00    4.00
   1   2 -10    0.20    2.30
  -1   2  10   -1.10    1.80
   1  -2  10    5.60    2.60
  -1   2  10    2.70    2.30
   1  -2  10    1.60    2.30
  -1  -2 -10   -2.40    2.10
   1  -2  10    1.40    2.30
  -1   2  10   -0.20    2.00
   1   2 -10   -0.30    2.20
   1  -2 -10    2.60    2.40
  -1  -2  10    3.00    2.40
   1   2  10    0.60    2.30
  -1  -2  10    0.90    2.40
  -1   2 -10    4.90    2.50
   1   2  10   -1.80    2.10
   1   2  10   -1.80    1.90
  -1   2  11    1.70    2.60
   1   2 -11    2.50    2.70
  -1   2  11    2.00    2.50
   1  -2  11    3.90    2.70
  -1  -2 -11    5.80    3.00
  -1   2  11    4.80    3.10
   1  -2  11    6.50    3.10
   1  -2  11    3.30    2.60
   1   2 -11    3.40    2.50
   1   2  11    2.10    2.60
  -1  -2  11   -1.70    2.40
   1   2  11    7.80    3.00
  -1  -2  11    3.80    2.80
   1   2  11    3.70    2.50
  -1   2 -11    3.30    2.70
   1  -2 -11    3.60    2.90
  -1   2  12   -3.30    2.70
  -1   2  12    5.20    2.90
  -1   2  12    3.50    3.00
   1   2 -12    3.70    3.00
   1  -2  12    0.50    3.20
  -1  -2 -12   -1.90    2.80
   1   2 -12    1.50    3.00
   1  -2  12    3.40    3.10
   1   2  12    2.80    3.00
  -1   2 -12   -2.30    2.70
  -1  -2  12   -0.90    3.00
   1   2  12    0.00    3.10
   1  -2 -12    2.00    3.00
  -1  -2  12    9.30    3.60
   1   2  12   -3.40    2.60
  -1   2  13   30.50    5.40
   1   2 -13   25.40    4.60
   1  -2  13   25.80    5.20
   1   2 -13   26.80    5.00
   1  -2  13   21.40    4.80
  -1  -2 -13   21.60    4.50
   1   2  13   29.50    5.00
   1   2  13   28.80    5.00
  -1  -2  13   22.90    4.70
  -1   2 -13   22.90    4.60
  -1   2 -13   25.50    5.00
  -1  -2  13   26.60    5.10
   1   2  13   28.30    4.90
  -2  -2   0    2.70    0.70
   2   2   0    1.40    0.70
   2   2   0    2.40    0.60
  -2  -2   0    0.80    0.60
   2   2   0    2.10    0.60
  -2   2   0    1.60    0.60
   2  -2   0    0.90    0.70
  -2   2   0    2.20    0.70
  -2  -2   0    2.50    0.80
   2  -2   0    2.50    0.80
  -2   2   0    0.70    0.60
   2   2   0    1.90    0.70
  -2   2   0    2.20    0.60
  -2   2   0    1.50    0.60
   2   2  -1    2.00    0.80
   2  -2   1    0.70    0.70
  -2   2   1    1.20    0.70
  -2   2   1    1.30    0.60
   2  -2   1    2.00    0.80
   2   2  -1    1.30    0.60
  -2  -2  -1    1.10    0.80
  -2  -2  -1    1.10    0.70
   2  -2   1    1.40    0.70
   2   2   1    1.10    0.50
  -2   2  -1    0.10    0.70
  -2  -2   1    2.40    0.80
   2   2   1    1.00    0.60
   2   2   1    2.50    0.70
   2  -2  -1    2.40    0.60
  -2  -2   1    1.10    0.60
  -2   2  -1    1.50    0.70
   2   2   1    2.00    0.80
   2  -2  -1    0.90    0.70
  -2   2  -1    1.30    0.70
  -2  -2   1    1.20    0.60
  -2  -2   1    0.00    0.60
   2  -2   2  104.99    3.90
   2   2  -2   99.89    3.60
   2  -2   2  107.29    3.80
  -2   2   2  104.99    3.70
   2  -2   2  106.09    3.40
   2   2  -2  105.59    3.40
  -2   2   2  106.59    3.80
  -2  -2  -2  101.79    3.80
  -2   2   2  107.99    3.40
   2   2  -2  100.29    3.70
  -2  -2  -2  108.29    3.90
  -2   2   2  102.69    3.50
  -2   2   2  107.99    3.80
   2  -2   2  110.19    3.50
  -2  -2   2  107.69    3.80
   2   2   2  105.49    3.50
   2   2   2  109.89    3.70
  -2  -2   2  105.39    3.70
  -2  -2   2  109.39    3.80
  -2   2  -2  106.49    3.90
  -2   2  -2  101.89    3.60
   2   2   2  102.19    3.60
   2   2   2  103.69    3.70
   2   2   2  119.19    3.70
  -2   2  -2  108.69    3.70
  -2   2   3    4.00    0.80
   2  -2   3    4.20    0.90
  -2  -2  -3    2.40    0.90
   2  -2   3    3.70    1.00
  -2   2   3    2.60    0.80
   2  -2   3    2.10    0.90
   2   2  -3    1.40    0.90
  -2   2   3    5.80    1.00
  -2   2   3    4.20    1.00
   2   2  -3    3.60    0.90
  -2   2   3    4.00    1.00
   2   2   3    3.70    0.90
   2   2   3    3.00    0.90
   2   2   3    3.40    0.90
  -2  -2   3    3.20    1.00
   2   2   3    0.60    0.70
   2   2   3    2.80    1.00
  -2  -2   3    4.80    1.20
  -2   2  -3    2.60    0.90
  -2   2  -3    2.70    0.80
  -2   2  -3    3.90    1.00
  -2  -2   3    3.10    0.90
   2  -2   4   35.90    2.50
  -2  -2  -4   35.70    2.40
  -2   2   4   35.60    2.30
   2   2  -4   38.60    2.30
   2  -2   4   36.10    2.60
  -2   2   4   37.60    2.10
  -2  -2  -4   39.80    2.50
  -2   2   4   32.70    2.50
   2   2  -4   37.10    2.50
  -2   2   4   35.50    2.30
   2  -2   4   39.70    2.30
  -2  -2   4   34.10    2.20
  -2  -2   4   37.80    2.40
  -2   2  -4   32.20    2.00
  -2  -2   4   38.80    2.40
   2   2   4   34.70    2.30
   2   2   4   35.60    2.30
  -2   2  -4   31.30    2.30
   2   2   4   36.20    2.20
   2   2   4   39.90    2.50
  -2  -2   4   34.70    2.60
  -2   2  -4   34.00    2.30
  -2  -2  -5  402.46   12.00
   2   2  -5  402.66   11.70
   2  -2   5  390.86   11.80
   2  -2   5  409.46   12.20
  -2   2   5  407.16   12.00
  -2  -2  -5  408.16   12.10
   2  -2   5  408.56   12.50
   2   2  -5  414.36   12.20
  -2   2   5  406.76   11.60
  -2   2   5  419.96   11.80
  -2   2   5  408.06   12.40
   2   2   5  404.76   11.80
  -2   2  -5  397.86   12.00
   2   2   5  405.66   12.10
  -2  -2   5  416.76   11.90
   2  -2  -5  418.66   11.70
  -2   2  -5  391.76   11.90
   2   2   5  408.56   12.10
   2   2   5  395.76   11.70
  -2   2  -5  409.06   11.50
  -2  -2   5  412.46   12.50
  -2  -2   5  400.06   11.90
  -2  -2   5  400.36   11.90
   2  -2   6   10.40    1.80
   2   2  -6    9.00    2.00
  -2   2   6    9.70    1.80
  -2   2   6    9.60    1.90
  -2   2   6   12.40    1.70
   2  -2   6   12.90    2.20
   2  -2   6    8.90    1.80
  -2  -2  -6   10.10    1.70
  -2  -2  -6    9.20    1.90
   2   2  -6   10.70    1.70
   2   2   6    5.30    1.60
   2  -2  -6   10.40    1.80
  -2  -2   6    5.80    1.60
   2   2   6    9.60    1.90
   2   2   6   10.10    1.90
  -2  -2   6    8.50    1.70
  -2   2  -6   11.70    1.60
  -2  -2   6   11.00    1.70
   2  -2  -6   10.20    1.60
  -2  -2   6    9.90    2.00
   2   2   6    8.60    1.60
  -2   2   7    0.60    1.30
  -2  -2  -7   -1.70    1.30
  -2   2   7    1.10    1.30
  -2  -2  -7   -3.60    1.00
   2  -2   7   -0.10    1.30
   2   2  -7    1.20    1.50
   2  -2   7    2.00    1.70
   2  -2   7    0.50    1.30
   2   2  -7   -2.00    1.20
  -2   2   7   -0.60    1.20
   2   2   7    0.00    1.20
   2   2   7    1.60    1.50
  -2   2  -7    0.40    1.50
  -2  -2   7   -0.10    1.20
   2  -2  -7    1.60    1.20
  -2   2  -7   -0.50    1.00
   2   2   7   -0.30    1.30
  -2  -2   7    0.70    1.40
  -2  -2   7   -1.30    1.40
   2  -2  -7   -0.50    1.40
  -2   2   8    1.10    1.40
   2  -2   8   -3.90    1.40
   2  -2   8    1.60    1.80
   2   2  -8    0.50    1.60
   2  -2   8    0.90    1.90
  -2  -2  -8   -0.90    1.50
  -2  -2  -8   -1.10    1.50
  -2   2   8   -1.00    1.50
   2   2  -8    0.30    1.70
  -2   2   8    0.40    1.40
  -2  -2   8    0.80    1.60
   2  -2  -8    1.20    1.50
  -2  -2   8   -0.20    1.90
  -2  -2   8   -0.60    1.50
  -2   2  -8    4.70    1.90
   2   2   8    3.20    1.80
   2   2   8   -0.30    1.40
   2  -2  -8   -0.40    1.70
   2   2   8   -0.30    1.40
  -2   2   9   36.70    4.20
   2   2  -9   30.20    3.80
  -2   2   9   33.00    4.10
   2   2  -9   29.90    3.50
  -2  -2  -9   34.00    3.50
   2  -2   9   31.00    3.90
  -2  -2  -9   34.60    3.90
   2  -2   9   24.50    3.40
   2  -2   9   25.60    3.80
  -2  -2   9   31.30    4.30
   2  -2  -9   33.70    3.80
   2   2   9   27.20    3.60
  -2  -2   9   36.30    3.50
   2   2   9   30.90    3.80
   2   2   9   38.40    3.80
  -2   2  -9   31.70    3.70
  -2  -2   9   32.00    3.70
   2  -2  10    3.60    2.40
  -2   2  10    3.20    2.00
  -2   2  10    4.40    2.50
   2   2 -10    2.00    2.50
  -2  -2 -10    1.40    2.50
   2   2 -10    6.10    2.50
   2  -2  10    5.80    2.60
   2  -2  10    5.90    2.70
  -2   2  10    6.70    2.60
   2   2  10    0.80    2.20
   2   2  10    0.30    2.40
  -2  -2  10    2.20    2.60
   2   2  10    3.50    2.50
  -2   2 -10    1.80    2.40
  -2  -2  10    7.70    2.80
   2  -2 -10    2.70    2.30
  -2   2  11    6.10    2.90
   2  -2  11    9.10    3.10
  -2   2  11    7.60    3.30
   2  -2  11    5.10    3.00
  -2  -2 -11    4.90    3.10
   2   2 -11    5.10    2.70
   2   2 -11    5.50    2.90
   2  -2  11   14.10    3.30
  -2   2  11    8.30    2.50
  -2  -2  11   13.60    3.60
   2  -2 -11   12.40    3.40
  -2  -2  11    7.80    3.00
  -2   2 -11    8.10    3.20
   2   2  11    6.80    3.00
   2   2  11    6.00    3.00
   2   2  11    6.50    3.20
  -2   2  12   14.00    3.80
   2  -2  12   24.10    4.60
   2   2 -12   24.70    4.20
   2  -2  12   32.90    5.00
  -2  -2 -12   29.00    4.90
   2   2 -12   13.60    3.80
   2  -2  12   14.90    4.40
  -2   2  12   20.40    3.60
   2   2  12   34.50    5.00
   2   2  12   29.40    4.60
   2  -2 -12   25.20    4.10
  -2  -2  12   22.10    4.20
  -2  -2  12   22.30    4.40
   2   2  12   17.40    4.10
   2  -2 -12   22.30    4.50
  -2   2 -12   22.10    4.50
   2   2 -13   12.30    4.00
  -2  -2 -13    9.30    3.90
   2   2 -13    9.70    3.70
   2  -2  13    6.50    4.20
  -2   2  13    8.80    4.10
  -2   2  13    7.10    3.40
   2  -2  13    8.10    4.10
   2  -2  13    9.10    4.00
  -2  -2  13   11.50    4.10
  -2   2 -13    9.30    4.00
  -2  -2  13   11.20    4.30
   2   2  13    4.00    3.70
   2  -2 -13    6.70    3.80
   2   2  13   10.90    3.90
   2   2  13    3.80    3.40
   2  -2 -13    8.50    3.80
   3  -2   0    0.00    0.70
  -3   2   0    0.30    0.60
   3   2   0    0.60    0.60
  -3  -2   0    0.40    0.60
  -3   2   0    0.40    0.60
  -3   2   0   -0.10    0.60
  -3  -2   0   -0.50    0.70
   3   2   0   -0.40    0.70
  -3  -2   0    0.30    0.70
   3  -2   0    0.40    0.60
   3   2   0    0.50    0.60
  -3   2   0    0.40    0.60
   3  -2   1  243.98    7.40
  -3   2   1  226.98    6.70
   3  -2   1  238.58    7.10
   3   2  -1  240.98    7.10
  -3  -2  -1  234.08    7.20
  -3   2   1  240.18    7.20
  -3  -2  -1  247.28    7.30
   3   2  -1  239.48    7.10
   3  -2   1  233.48    6.50
  -3  -2  -1  253.57    6.70
  -3   2   1  235.18    6.60
  -3   2   1  229.78    7.20
  -3   2  -1  233.58    7.20
  -3  -2   1  245.28    7.20
   3   2   1  242.68    6.70
   3  -2  -1  244.98    7.30
  -3  -2   1  238.88    7.00
  -3  -2   1  247.48    7.20
   3   2   1  234.48    6.90
  -3  -2   1  243.28    6.90
  -3   2  -1  238.98    7.20
   3  -2  -1  241.08    6.60
   3   2   1  238.88    7.10
   3   2   1  245.48    7.10
  -3   2  -1  248.08    6.70
  -3   2  -1  246.58    6.90
  -3  -2  -2  823.82   21.60
   3  -2   2  840.52   21.90
  -3  -2  -2  851.81   21.90
  -3   2   2  821.42   21.60
   3   2  -2  796.12   21.40
   3  -2   2  809.72   21.70
  -3   2   2  831.72   21.70
   3  -2   2  841.52   21.20
   3   2  -2  827.72   21.60
   3  -2   2  823.92   21.00
  -3   2   2  805.32   21.70
  -3  -2   2  821.52   21.70
   3  -2  -2  826.62   21.20
  -3  -2   2  813.62   21.70
  -3   2  -2  818.82   21.70
   3   2   2  841.72   21.30
  -3   2  -2  845.02   21.40
   3   2   2  837.92   21.60
   3   2   2  827.02   21.60
  -3  -2   2  825.62   21.00
  -3   2  -2  833.02   21.90
  -3  -2   2  818.12   21.60
   3   2   2  805.52   21.30
  -3   2   3   21.60    1.70
  -3  -2  -3   25.20    1.80
   3  -2   3   25.80    2.00
   3  -2   3   28.10    1.80
   3   2  -3   27.40    2.00
  -3   2   3   24.80    2.10
   3  -2   3   27.70    2.20
  -3   2   3   24.20    1.90
  -3  -2  -3   28.70    2.20
  -3   2  -3   22.40    1.90
   3   2   3   25.30    1.90
   3   2   3   23.20    1.80
  -3  -2   3   20.10    1.70
  -3   2  -3   24.40    1.90
  -3  -2   3   27.00    2.00
  -3  -2   3   24.20    2.00
  -3  -2   3   26.50    2.00
   3  -2  -3   26.10    1.90
  -3   2  -3   24.30    1.90
   3   2   3   25.60    2.00
  -3   2   4 1052.29   27.40
   3   2  -4 1064.89   26.70
   3   2  -4 1031.10   27.40
  -3  -2  -4 1017.10   27.20
  -3   2   4 1063.29   27.70
   3  -2   4 1048.90   27.00
   3  -2   4 1041.70   27.80
   3  -2   4  999.80   27.50
  -3   2   4 1049.59   27.00
  -3  -2  -4 1042.00   27.60
   3   2   4 1026.80   27.20
  -3  -2   4 1063.19   27.20
   3  -2  -4 1039.20   26.70
  -3  -2   4 1058.59   27.80
  -3   2  -4 1026.40   27.60
   3   2   4 1010.20   27.20
  -3  -2   4 1045.70   27.40
  -3   2  -4 1030.70   27.30
  -3  -2   4 1012.70   27.10
   3   2   4 1046.90   27.40
  -3   2  -4 1040.20   27.20
   3   2  -5    0.40    1.00
   3  -2   5    0.90    1.10
  -3  -2  -5   -0.30    1.10
   3  -2   5   -1.30    0.80
   3   2  -5   -0.30    1.10
  -3   2   5    1.90    1.10
  -3   2   5    0.40    1.00
  -3  -2  -5    0.90    1.20
   3  -2   5    0.70    1.10
  -3   2   5    1.10    1.10
  -3   2   5   -0.10    0.70
   3   2   5    0.10    1.00
  -3  -2   5    0.10    1.10
   3   2   5    2.00    1.20
  -3   2  -5    0.30    0.90
   3   2   5   -0.40    0.80
  -3   2  -5    0.20    1.10
   3   2   5    0.20    1.10
  -3   2  -5    0.90    0.90
  -3  -2   5   -0.40    0.90
   3  -2  -5   -0.10    0.90
  -3  -2   5    1.60    1.00
  -3  -2   5   -1.10    0.90
   3  -2   6   14.10    2.30
  -3  -2  -6    8.40    1.90
  -3   2   6    8.80    1.90
   3  -2   6    7.90    1.90
   3  -2   6   12.40    2.00
   3   2  -6    8.30    1.90
  -3   2   6   10.80    1.80
  -3  -2  -6   10.20    2.00
  -3   2   6   10.40    2.00
  -3   2   6    9.40    1.50
   3   2  -6   11.50    1.80
   3  -2  -6   10.20    1.80
   3   2   6    9.60    1.70
  -3  -2   6   10.90    1.80
  -3  -2   6   11.30    1.90
   3   2   6   13.90    2.20
  -3   2  -6    9.80    1.70
  -3   2  -6   10.50    2.00
  -3  -2   6    9.20    1.90
  -3  -2   6    7.20    1.80
   3   2   6    7.90    1.70
  -3  -2  -7    2.60    1.70
   3   2  -7    3.80    1.70
  -3   2   7    4.60    1.60
   3  -2   7    5.30    1.90
   3   2  -7    2.10    1.50
  -3   2   7    2.80    1.60
  -3   2   7    4.30    1.90
  -3  -2  -7    5.00    1.80
   3  -2   7    5.90    1.90
   3  -2   7    3.80    1.90
  -3  -2   7    5.10    1.80
   3   2   7    4.00    1.70
   3  -2  -7    3.90    1.30
  -3   2  -7    3.50    1.40
   3   2   7    3.60    1.60
  -3  -2   7    0.30    1.60
   3   2   7    2.10    1.50
  -3   2  -7    4.40    1.60
   3  -2  -7    6.00    1.80
  -3  -2   7    3.50    1.60
  -3   2   8   64.29    4.10
  -3   2   8   56.79    4.70
  -3  -2  -8   67.09    4.60
   3   2  -8   58.49    4.10
  -3  -2  -8   55.49    4.20
  -3   2   8   64.79    4.40
   3  -2   8   55.59    4.60
   3   2  -8   60.79    4.50
   3  -2   8   56.29    4.30
   3  -2   8   58.79    4.70
  -3  -2   8   57.49    4.30
   3   2   8   74.09    4.70
   3  -2  -8   67.59    4.30
   3   2   8   55.39    4.30
  -3   2  -8   58.89    3.70
  -3  -2   8   60.79    4.80
  -3  -2   8   58.29    4.20
   3   2   8   68.69    4.60
  -3   2  -8   63.89    4.50
  -3   2   9   40.80    3.60
  -3   2   9   30.50    4.00
   3   2  -9   28.70    3.40
   3  -2   9   28.00    3.50
   3  -2   9   40.10    4.50
  -3  -2  -9   31.70    3.70
   3  -2   9   31.90    4.10
   3   2  -9   33.20    4.10
  -3  -2  -9   30.40    3.90
   3  -2  -9   38.10    3.80
  -3  -2   9   33.80    3.80
  -3  -2   9   32.30    3.50
   3   2   9   28.70    3.70
   3   2   9   27.70    3.70
   3   2   9   34.60    4.00
  -3   2  -9   37.70    4.30
  -3  -2   9   28.80    4.00
   3  -2  10   12.30    3.00
   3  -2  10   12.30    3.20
   3   2 -10   10.70    2.70
   3   2 -10    5.30    2.40
  -3   2  10    5.10    2.70
   3  -2  10    5.30    2.80
  -3  -2 -10    7.10    2.90
   3   2  10    9.30    2.70
  -3  -2  10    9.20    2.90
   3  -2 -10    5.30    2.70
   3   2  10    9.40    2.80
   3  -2 -10    5.50    2.70
  -3   2 -10    6.20    2.70
   3   2  10    6.50    2.70
  -3  -2  10    6.50    2.60
   3  -2  11   11.70    3.80
  -3   2  11   10.70    3.40
  -3   2  11   17.80    3.10
   3   2 -11   13.50    3.50
  -3  -2 -11   18.20    3.90
   3   2 -11    4.80    2.80
   3  -2  11   16.00    3.70
   3  -2  11    9.10    3.20
   3   2  11   15.00    3.50
   3  -2 -11    7.70    3.10
  -3  -2  11   10.70    3.50
   3   2  11   11.90    3.40
  -3  -2  11   11.40    3.30
   3   2  11   17.40    3.80
   3  -2 -11    9.80    3.20
  -3   2 -11   14.20    3.60
   3  -2  12   40.10    5.60
   3  -2  12   32.50    5.20
  -3  -2 -12   44.70    5.80
  -3   2  12   38.40    4.40
   3   2 -12   33.70    4.50
   3   2 -12   33.50    5.10
   3  -2  12   30.60    5.10
  -3   2  12   27.50    5.00
   3   2  12   32.80    4.90
  -3  -2  12   30.40    4.80
   3   2  12   36.20    5.50
  -3  -2  12   33.10    5.50
   3  -2 -12   34.40    5.00
   3   2  12   37.30    5.20
   3  -2 -12   38.10    4.60
  -3   2 -12   29.40    4.80
  -3   2  13   50.39    6.30
   3   2 -13   54.59    5.80
   3  -2  13   59.59    7.40
   3  -2  13   62.99    6.70
   3  -2  13   52.89    6.40
   3   2 -13   41.20    5.80
   3  -2 -13   52.39    6.40
  -3  -2  13   54.79    6.50
  -3   2 -13   47.30    6.20
   3   2  13   56.39    6.40
   3  -2 -13   54.39    5.90
  -3  -2  13   46.90    6.50
   3   2  13   50.79    6.30
   4   2   0  349.47   10.00
  -4  -2   0  344.57   10.20
  -4  -2   0  361.46    9.90
  -4   2   0  363.36   10.00
   4   2   0  338.87    9.90
  -4  -2   0  355.66   10.10
  -4   2   0  342.97   10.20
   4  -2   0  351.36    9.30
   4   2   0  351.46   10.10
   4  -2   0  344.67    9.70
  -4   2   0  327.17    9.90
   4  -2   0  351.96   10.30
   4  -2   1  663.43   17.70
  -4  -2  -1  733.93   18.80
  -4  -2  -1  698.63   18.00
   4   2  -1  684.03   18.40
   4  -2   1  686.13   18.70
  -4  -2  -1  692.93   18.60
  -4   2   1  699.23   18.00
  -4   2   1  693.53   18.50
  -4   2   1  696.43   18.60
   4   2  -1  694.93   18.30
   4   2  -1  688.73   18.40
   4  -2   1  680.13   18.30
  -4   2   1  659.53   18.00
  -4  -2   1  686.73   18.30
   4   2   1  696.23   17.80
  -4   2  -1  685.13   17.80
  -4  -2   1  666.93   18.50
  -4   2  -1  703.23   18.60
  -4  -2   1  695.53   18.40
  -4   2  -1  685.73   18.70
   4  -2  -1  694.03   17.80
   4   2   1  685.43   18.40
   4   2   1  679.73   18.50
   4  -2  -1  697.53   18.70
   4   2   1  682.53   18.20
  -4   2  -1  708.23   18.20
  -4  -2  -2  183.38    6.30
  -4   2   2  184.68    5.40
   4   2  -2  189.78    5.80
   4   2  -2  173.38    5.90
   4  -2   2  175.78    5.40
  -4   2   2  179.38    6.10
  -4   2   2  179.28    6.00
   4  -2   2  180.88    6.30
   4  -2   2  174.08    6.10
  -4  -2  -2  182.78    6.10
  -4   2   2  178.98    5.40
   4   2   2  173.28    5.90
  -4   2  -2  181.08    6.20
  -4  -2   2  187.68    6.10
   4   2   2  186.38    6.10
  -4   2  -2  181.58    5.60
   4   2   2  172.78    5.80
   4  -2  -2  183.28    6.30
  -4  -2   2  190.28    6.20
  -4   2  -2  183.08    6.30
   4  -2  -2  180.88    5.60
   4   2   2  184.88    5.60
  -4  -2   2  178.98    6.10
  -4  -2   2  178.88    5.60
   4  -2   3  412.76   11.70
   4   2  -3  442.36   12.40
  -4  -2  -3  419.76   12.30
  -4   2   3  421.86   12.40
  -4  -2  -3  422.66   12.60
  -4  -2  -3  416.56   12.00
   4  -2   3  426.06   12.50
  -4   2   3  441.16   12.70
   4  -2   3  415.66   12.60
  -4   2   3  435.76   12.20
  -4   2  -3  439.56   12.70
  -4   2  -3  427.06   12.50
   4  -2  -3  426.56   12.00
  -4  -2   3  432.96   12.50
   4   2   3  427.86   12.30
  -4  -2   3  412.76   11.50
  -4  -2   3  424.16   12.60
  -4   2  -3  429.46   12.00
  -4  -2   3  435.26   12.20
   4   2   3  429.16   12.10
  -4  -2   3  419.56   12.80
   4   2   3  443.56   12.50
  -4  -2  -4   33.90    2.70
  -4   2   4   39.40    2.90
   4  -2   4   35.50    2.60
   4   2  -4   34.30    2.60
  -4   2   4   38.40    2.30
  -4   2   4   36.90    2.60
  -4  -2  -4   38.80    2.40
   4  -2   4   36.30    2.80
  -4  -2  -4   33.50    2.40
   4  -2   4   33.20    2.30
  -4  -2   4   34.90    2.60
  -4  -2   4   37.80    2.50
  -4  -2   4   37.00    2.50
   4   2   4   40.30    2.60
  -4   2  -4   37.60    2.70
   4   2   4   40.40    2.70
  -4  -2   4   35.20    2.90
   4  -2  -4   37.10    2.50
   4   2   4   36.40    2.60
  -4   2  -4   34.60    2.50
  -4   2  -4   37.90    2.60
  -4   2   5   77.19    4.30
   4  -2   5   79.19    4.40
   4  -2   5   84.79    3.90
  -4   2   5   80.29    4.00
   4   2  -5   84.29    4.20
  -4  -2  -5   77.69    4.00
   4   2  -5   83.79    3.50
  -4   2   5   78.49    3.60
  -4  -2  -5   76.29    4.20
   4  -2   5   79.99    4.20
   4   2   5   77.79    4.00
  -4  -2   5   76.69    3.80
   4  -2  -5   84.49    3.50
   4   2   5   84.19    4.10
   4   2   5   84.79    4.10
  -4   2  -5   82.69    4.00
  -4  -2   5   75.19    4.00
  -4   2  -5   79.79    4.00
   4  -2  -5   75.99    4.00
  -4  -2   5   73.09    3.70
  -4   2  -5   77.49    4.00
  -4  -2   5   76.09    4.30
   4   2  -6  225.18    7.50
  -4   2   6  223.78    8.10
  -4  -2  -6  229.78    8.20
   4  -2   6  230.68    8.50
  -4   2   6  226.78    7.50
  -4  -2  -6  230.58    8.40
   4  -2   6  218.78    7.90
   4   2  -6  218.98    8.20
   4  -2   6  226.28    8.70
  -4   2   6  226.28    8.60
   4   2   6  230.28    8.20
   4   2   6  231.38    8.30
  -4   2  -6  232.68    8.00
  -4  -2   6  228.38    8.30
   4  -2  -6  224.78    7.50
   4   2   6  227.78    8.30
  -4  -2   6  229.28    8.80
  -4  -2   6  232.08    8.00
  -4   2  -6  221.78    8.20
   4  -2  -6  225.68    8.20
  -4  -2  -7   58.79    4.10
   4  -2   7   64.39    4.10
   4   2  -7   61.09    4.10
   4   2  -7   56.99    3.60
  -4   2   7   57.09    4.40
   4  -2   7   53.29    4.20
  -4   2   7   63.19    4.00
  -4  -2  -7   49.99    3.90
  -4   2   7   54.29    3.20
   4  -2   7   50.29    4.20
   4   2   7   55.89    4.10
   4   2   7   56.79    4.10
  -4   2  -7   54.29    4.00
  -4  -2   7   54.79    4.50
  -4  -2   7   59.49    3.90
   4  -2  -7   57.49    4.00
   4   2   7   60.09    4.10
  -4   2  -7   66.89    3.90
   4  -2  -7   58.39    3.70
  -4  -2   7   61.39    4.10
  -4   2   8    2.10    1.70
   4  -2   8    1.70    2.10
   4  -2   8    2.90    1.90
   4  -2   8    6.60    2.10
  -4  -2  -8    0.20    1.90
  -4   2   8    1.00    1.90
   4   2  -8    1.70    1.70
   4   2  -8    2.10    1.80
  -4  -2  -8    1.90    1.90
   4  -2  -8    2.20    1.90
  -4  -2   8    0.00    1.90
  -4   2  -8    0.40    1.90
  -4  -2   8    2.10    1.90
   4   2   8    1.80    1.60
   4  -2  -8    1.50    1.90
   4   2   8    1.60    1.90
  -4   2  -8   -1.20    1.40
   4   2   8    2.30    1.90
  -4  -2   8    2.10    2.10
  -4   2   9   18.60    2.90
   4   2  -9   16.40    3.00
  -4  -2  -9   25.80    3.80
   4  -2   9   19.70    3.40
  -4  -2  -9   20.50    3.10
   4  -2   9   29.00    3.70
  -4   2   9   27.80    3.90
   4  -2   9   26.90    4.00
   4   2  -9   28.50    3.40
   4  -2  -9   22.10    3.20
   4  -2  -9   26.60    3.70
  -4  -2   9   32.50    3.90
   4   2   9   28.40    3.80
   4   2   9   22.00    3.50
  -4  -2   9   24.80    3.40
  -4   2  -9   28.20    3.60
  -4  -2   9   14.90    3.30
   4   2   9   19.80    3.30
   4   2 -10   26.30    3.90
   4   2 -10   27.70    3.50
   4  -2  10   29.70    4.50
  -4   2  10   27.60    4.30
   4  -2  10   25.20    3.90
  -4  -2 -10   32.70    4.30
   4  -2  10   29.10    4.40
   4   2  10   22.30    3.90
  -4  -2  10   30.40    3.80
   4  -2 -10   23.90    3.80
  -4  -2  10   24.10    4.30
   4  -2 -10   31.60    3.80
   4   2  10   28.40    4.10
   4   2  10   27.30    3.90
  -4   2 -10   28.60    4.20
  -4  -2  10   29.60    4.00
  -4  -2 -11   18.60    4.10
   4  -2  11   14.50    3.70
   4  -2  11    8.60    3.30
   4   2 -11   11.80    3.30
   4   2 -11    9.30    2.90
   4  -2  11   15.50    4.10
  -4   2  11    7.60    3.20
   4  -2 -11   17.80    3.90
  -4  -2  11    8.20    3.40
   4   2  11    8.90    3.30
  -4   2 -11   14.90    3.70
   4   2  11   16.00    3.60
   4   2  11   20.50    4.00
   4  -2 -11   14.20    3.20
  -4  -2  11   14.40    3.70
  -4  -2 -12   24.10    4.80
   4   2 -12   22.60    4.10
   4   2 -12   20.30    4.40
   4  -2  12   16.60    4.40
  -4   2  12   27.00    4.00
   4  -2  12   28.50    4.70
  -4   2  12   19.70    4.50
   4  -2  12   27.90    5.00
  -4  -2  12   23.30    4.60
  -4   2 -12   25.30    4.90
   4   2  12   29.10    4.90
   4  -2 -12   29.40    4.50
   4  -2 -12   17.00    3.80
  -4  -2  12   23.50    4.50
   4   2  12   22.00    4.50
   4   2  12   23.60    4.70
  -4   2  13   17.00    4.40
   4  -2  13    8.20    4.20
  -4  -2 -13    6.60    3.90
  -4   2  13    4.40    3.40
   4   2 -13   12.30    4.10
   4  -2  13   13.60    4.60
   4  -2  13   12.10    4.10
  -4  -2  13    5.80    3.80
  -4   2 -13    4.60    3.90
   4   2  13    9.10    3.90
   4   2  13    9.50    4.20
  -4  -2  13    8.20    4.30
   4  -2 -13   12.80    3.70
   4   2  13    5.10    3.80
  -5  -2   0   -0.80    0.60
  -5  -2   0   -0.80    0.70
   5   2   0    0.40    0.70
  -5   2   0    0.30    0.70
   5  -2   0    0.70    0.70
   5   2   0   -0.30    0.70
  -5   2   0    0.00    0.80
   5  -2   0   -0.50    0.50
  -5   2   0    0.40    0.70
   5  -2   0   -0.20    0.80
   5   2   0   -0.10    0.80
  -5  -2   0   -0.40    0.90
   5   2  -1  277.77    8.50
  -5   2   1  261.37    8.10
  -5  -2  -1  279.67    8.00
   5  -2   1  255.57    7.60
  -5  -2  -1  276.47    8.60
  -5   2   1  260.27    8.40
   5  -2   1  268.87    8.30
   5   2  -1  277.67    8.30
  -5   2   1  260.37    8.50
  -5   2   1  264.37    8.00
   5   2  -1  261.57    8.20
  -5  -2  -1  254.57    8.50
   5  -2   1  271.87    8.70
   5  -2  -1  277.47    8.80
  -5  -2   1  269.77    8.30
  -5   2  -1  261.57    8.50
   5   2   1  261.67    8.20
  -5   2  -1  275.97    8.10
   5   2   1  268.17    8.30
  -5   2  -1  263.47    8.60
  -5  -2   1  261.47    8.50
   5   2   1  265.67    8.40
  -5  -2   1  266.97    8.30
   5  -2  -1  276.87    7.70
  -5   2   2   78.49    3.30
   5  -2   2   81.39    3.20
  -5   2   2   85.99    3.90
   5  -2   2   87.89    4.10
   5   2  -2   77.99    3.50
  -5  -2  -2   88.29    4.10
  -5   2   2   80.59    3.40
  -5   2   2   86.79    3.90
   5   2  -2   90.09    3.90
   5  -2   2   88.59    3.90
  -5  -2  -2   88.69    4.00
  -5   2  -2   87.09    4.00
  -5  -2   2   89.09    4.00
   5   2   2   83.19    3.70
  -5   2  -2   87.59    3.40
  -5  -2   2   81.19    3.80
  -5   2  -2   81.89    4.00
   5  -2  -2   82.49    4.10
  -5  -2   2   87.49    3.90
   5  -2  -2   86.79    3.40
   5   2   2   88.09    3.90
  -5  -2   2   86.49    3.60
  -5   2  -2   89.59    3.40
   5   2   2   78.19    3.60
  -5  -2  -3  867.61   23.10
  -5   2   3  869.61   22.80
  -5   2   3  850.61   22.70
   5  -2   3  823.62   22.90
  -5  -2  -3  884.51   23.90
  -5  -2  -3  881.21   24.20
   5  -2   3  902.11   24.20
   5   2  -3  895.01   23.70
  -5   2   3  867.91   23.90
  -5   2   3  907.21   23.70
   5  -2   3  884.11   23.90
   5   2   3  892.41   23.90
   5   2   3  867.71   23.50
   5   2   3  878.61   23.60
  -5   2  -3  858.91   23.90
  -5  -2   3  876.01   23.90
  -5  -2   3  895.51   23.00
  -5   2  -3  886.31   23.20
  -5   2  -3  890.71   24.10
   5  -2  -3  896.21   23.20
  -5  -2   3  893.01   23.90
  -5  -2   3  870.51   23.50
   5   2  -4   49.40    3.20
  -5  -2  -4   52.09    3.40
   5  -2   4   54.39    3.50
  -5   2   4   54.39    3.30
  -5  -2  -4   51.29    3.00
  -5   2   4   54.39    3.00
   5  -2   4   54.19    2.90
  -5  -2  -4   49.80    3.10
  -5   2   4   52.99    3.50
   5  -2   4   52.39    3.40
  -5  -2   4   54.59    3.40
  -5   2  -4   54.89    3.10
  -5  -2   4   55.09    3.20
   5  -2  -4   56.69    3.10
  -5   2  -4   50.69    3.30
   5   2   4   51.79    3.30
   5   2   4   54.99    3.30
   5   2   4   53.09    3.10
  -5  -2   4   50.09    3.50
  -5   2  -4   55.29    3.40
  -5  -2   4   54.69    3.10
  -5  -2   4   51.29    2.50
  -5   2   5   29.40    3.20
  -5  -2  -5   27.10    3.80
   5  -2   5   31.50    2.90
  -5  -2  -5   37.90    3.10
   5  -2   5   33.90    2.60
  -5  -2  -5   38.90    3.20
   5   2  -5   31.70    3.10
  -5   2   5   32.00    2.50
   5  -2   5   28.80    3.30
  -5   2   5   28.20    2.90
   5  -2  -5   34.40    3.10
  -5   2  -5   32.90    2.80
   5   2   5   32.10    3.00
  -5  -2   5   36.30    3.20
  -5  -2   5   26.70    2.90
   5   2   5   32.10    2.90
  -5   2  -5   33.00    2.80
  -5   2  -5   31.40    2.90
  -5  -2   5   26.60    2.70
   5   2   5   31.00    3.00
  -5  -2   5   30.90    2.60
  -5  -2  -6   70.89    4.30
  -5  -2  -6   86.79    4.90
   5  -2   6   85.39    4.30
  -5   2   6   79.69    4.90
   5  -2   6   87.19    4.80
   5   2  -6   83.69    4.70
  -5   2   6   82.89    4.60
  -5   2   6   76.99    3.90
   5  -2   6   82.89    5.00
   5  -2  -6   82.89    4.50
   5   2   6   79.49    4.40
   5   2   6   78.99    4.60
   5   2   6   82.99    4.50
  -5   2  -6   84.39    4.60
  -5  -2   6   76.69    4.30
  -5   2  -6   81.19    4.50
  -5  -2   6   85.89    5.00
  -5  -2   6   82.69    4.70
  -5  -2  -7  141.59    6.60
   5  -2   7  148.19    7.00
   5  -2   7  144.29    6.40
  -5   2   7  146.29    7.10
  -5   2   7  136.69    5.70
  -5   2   7  164.88    6.80
   5  -2   7  148.89    7.20
   5   2  -7  156.18    5.90
   5   2  -7  152.78    6.80
  -5  -2  -7  150.08    6.90
  -5  -2   7  129.19    7.00
   5   2   7  151.28    6.70
  -5  -2   7  141.79    6.70
   5   2   7  142.29    6.70
   5  -2  -7  146.59    5.90
  -5   2  -7  150.98    6.60
  -5   2  -7  146.99    6.70
   5   2   7  144.29    6.70
  -5  -2   7  157.78    6.40
   5  -2  -7  143.39    6.50
   5  -2   8   57.99    4.40
  -5   2   8   57.69    4.90
   5  -2   8   57.69    4.90
  -5  -2  -8   52.89    4.70
   5  -2   8   63.09    5.00
   5   2  -8   53.79    3.90
  -5   2   8   59.79    4.40
  -5  -2  -8   63.09    4.60
   5   2  -8   55.49    4.50
  -5  -2   8   54.69    4.60
   5  -2  -8   53.09    4.40
  -5   2  -8   58.89    4.30
   5  -2  -8   54.39    4.00
   5   2   8   49.50    4.60
  -5  -2   8   64.09    4.30
   5   2   8   56.89    4.50
   5   2   8   49.60    4.60
  -5   2  -8   51.09    4.60
  -5  -2   8   61.49    5.10
  -5  -2  -9   15.60    3.00
   5   2  -9   15.90    2.70
  -5  -2  -9   15.40    3.10
  -5   2   9   13.30    3.20
   5  -2   9   18.90    3.60
   5  -2   9   15.40    3.00
   5  -2   9   15.30    3.30
  -5   2   9    9.40    2.70
   5   2  -9   12.10    2.90
   5   2   9   20.20    3.40
  -5   2  -9   19.20    3.50
   5  -2  -9   11.40    2.80
   5   2   9   25.90    3.90
  -5  -2   9   18.80    3.10
  -5  -2   9   15.30    3.20
   5  -2  -9   22.80    3.10
  -5  -2   9    9.50    3.00
   5   2   9   15.10    3.00
   5  -2  10   15.30    3.40
   5   2 -10   11.70    3.00
   5  -2  10    5.90    2.80
  -5  -2 -10   10.60    3.50
  -5   2  10   11.70    3.30
   5  -2  10   10.10    3.50
  -5  -2 -10   10.50    3.10
  -5   2  10   12.00    2.80
   5   2 -10   11.10    2.60
   5  -2 -10   10.90    3.10
   5   2  10   12.40    3.20
   5   2  10    8.90    3.10
  -5   2 -10    7.30    3.00
   5   2  10    7.40    3.30
  -5  -2  10    7.30    2.60
  -5  -2  10    6.20    3.10
   5  -2 -10   16.40    2.90
  -5  -2  10    7.60    2.80
  -5  -2 -11    1.10    3.00
   5   2 -11    0.80    2.60
   5  -2  11    0.70    3.20
  -5   2  11    0.60    2.80
   5  -2  11    1.30    2.80
   5  -2  11   -0.40    2.70
  -5   2 -11   -1.70    2.60
   5   2  11    2.60    2.80
  -5  -2  11   -2.10    2.50
   5   2  11    1.30    2.80
   5  -2 -11    4.20    2.80
   5   2  11   -1.20    2.70
  -5  -2  11    3.50    3.10
   5   2 -12   24.70    4.60
  -5   2  12   26.30    4.90
   5  -2  12   18.20    4.50
   5  -2  12   29.90    5.20
  -5  -2 -12   19.20    4.50
   5  -2  12   32.80    5.10
  -5  -2  12   33.30    5.60
  -5   2 -12   26.90    4.90
   5   2  12   24.80    4.80
   5  -2 -12   27.90    4.70
   5   2  12   26.60    4.70
   5   2  12   24.30    4.80
  -5  -2  12   16.90    4.10
   5  -2  13   -4.10    3.20
  -5   2  13    0.40    3.20
  -5  -2 -13    2.70    3.70
   5   2 -13    2.80    3.40
   5  -2  13    6.60    3.90
   5  -2  13    9.80    4.50
  -5   2  13    0.30    3.80
  -5  -2  13    3.80    3.80
  -5  -2  13    1.00    3.40
   5   2  13    0.00    3.90
  -5   2 -13    4.60    4.00
   5   2  13   -1.90    3.40
   5  -2 -13    1.80    3.10
   5   2  13    0.00    3.80
  -6  -2   0  349.27   11.00
   6  -2   0  347.27   11.00
   6   2   0  344.97   10.60
   6  -2   0  349.96    9.90
  -6  -2   0  343.47   10.80
  -6   2   0  346.57   10.60
   6   2   0  344.17   10.70
  -6  -2   0  363.16   10.50
  -6   2   0  360.76   11.00
   6   2   0  357.26   10.60
  -6   2   0  346.87   10.70
   6  -2   0  339.37   10.30
  -6   2   1   78.89    3.70
  -6  -2  -1   80.89    4.00
   6  -2   1   73.69    3.10
  -6   2   1   72.59    3.80
  -6   2   1   80.09    3.60
  -6  -2  -1   72.99    3.90
  -6   2   1   79.29    3.80
   6   2  -1   79.69    3.80
  -6  -2  -1   79.59    3.50
   6  -2   1   79.39    4.10
   6  -2   1   81.49    3.70
   6   2  -1   81.89    3.80
   6   2  -1   71.09    3.60
  -6   2  -1   79.49    3.60
  -6   2  -1   73.79    4.00
  -6  -2   1   79.99    3.80
   6   2   1   83.99    3.90
   6   2   1   86.19    4.00
   6  -2  -1   84.99    4.20
  -6   2  -1   80.19    4.00
   6  -2  -1   82.89    3.30
   6   2   1   79.29    3.70
  -6  -2   1   82.09    3.80
  -6  -2   1   81.29    4.00
  -6  -2  -2  122.09    4.30
  -6   2   2  115.19    4.50
   6  -2   2  117.49    5.20
  -6   2   2  109.79    4.80
   6  -2   2  112.29    4.20
   6   2  -2  113.19    4.60
  -6   2   2  116.19    5.00
  -6   2   2  118.89    4.60
   6  -2   2  119.99    5.00
   6   2  -2  127.19    4.90
   6   2  -2  116.59    5.00
  -6  -2  -2  110.59    5.10
  -6  -2  -2  119.59    5.20
  -6   2  -2  125.39    4.50
   6  -2  -2  116.29    4.40
   6   2   2  118.49    4.80
   6   2   2  115.79    5.00
  -6   2  -2  124.89    5.30
  -6   2  -2  116.99    5.10
   6   2   2  101.49    4.60
  -6  -2   2  118.89    5.00
   6  -2  -2  119.89    5.30
  -6   2  -2  114.49    4.20
  -6  -2   2  122.59    4.80
  -6  -2   2  109.59    4.90
  -6  -2  -3  104.49    4.20
  -6  -2  -3  103.59    5.00
   6  -2   3  111.49    5.10
  -6   2   3   93.89    4.70
   6  -2   3   99.49    4.70
  -6   2   3  107.29    4.60
   6  -2   3   98.89    4.00
   6   2  -3  112.59    4.80
  -6   2   3  106.19    4.10
  -6  -2  -3  109.69    4.90
  -6   2   3  101.29    4.10
  -6  -2   3  101.09    4.20
   6   2   3  106.49    4.80
  -6  -2   3  108.09    4.70
  -6   2  -3  102.39    4.90
   6   2   3  103.49    4.60
  -6   2  -3  109.69    5.00
  -6  -2   3  102.59    4.80
  -6   2  -3  104.79    4.20
  -6  -2   3  104.29    4.90
   6   2   3  108.89    4.60
   6  -2  -3  112.19    4.40
   6  -2  -3  104.29    5.10
  -6   2   4   11.40    2.20
  -6   2   4   10.20    1.60
  -6  -2  -4    4.50    1.60
  -6  -2  -4    8.10    1.60
  -6   2   4   10.90    1.50
  -6   2   4   11.90    1.80
   6  -2   4    9.30    1.90
   6   2  -4    6.50    1.70
   6  -2   4   10.70    1.60
  -6  -2  -4    8.40    1.70
   6  -2   4    6.70    1.70
  -6   2   4    7.30    1.70
  -6  -2   4    9.60    1.80
  -6   2  -4    8.40    1.70
   6   2   4   10.30    1.70
  -6  -2   4   11.00    2.10
   6  -2  -4   10.30    1.60
  -6  -2   4    8.20    1.40
   6   2   4   11.40    2.00
  -6  -2   4   12.70    2.00
  -6  -2   4   11.00    2.10
  -6   2  -4   12.70    2.10
   6   2   4   10.30    1.80
  -6   2  -4    9.40    1.90
   6  -2   5   97.89    5.10
  -6  -2  -5   81.69    4.80
  -6   2   5   86.79    4.30
  -6   2   5   87.09    5.00
  -6   2   5   91.79    4.80
   6  -2   5   90.69    5.10
   6   2  -5   84.79    4.70
   6  -2   5   93.09    4.40
  -6  -2  -5   94.59    4.60
  -6  -2   5   86.99    5.00
  -6   2  -5   92.79    5.00
   6  -2  -5   99.69    4.70
  -6  -2   5   94.29    5.00
  -6   2  -5   91.49    4.90
  -6  -2   5   90.69    4.60
  -6   2  -5   86.89    4.40
   6   2   5   95.79    4.70
   6   2   5   94.69    4.70
   6   2   5   99.89    5.00
   6  -2   6    0.20    1.30
   6  -2   6   -0.50    1.30
  -6   2   6    0.40    1.40
  -6  -2  -6   -0.80    1.40
   6  -2   6    2.30    1.60
  -6  -2  -6    1.20    1.50
   6   2  -6    1.50    1.50
  -6   2   6    0.10    1.50
  -6   2   6   -0.10    1.10
  -6  -2   6    1.30    1.80
  -6   2  -6   -0.30    1.30
   6  -2  -6   -0.20    1.30
   6   2   6    0.60    1.30
   6   2   6    0.80    1.40
  -6  -2   6   -1.70    1.30
  -6   2  -6    2.80    1.50
  -6  -2   6   -1.70    1.30
   6   2   6    3.10    1.60
  -6   2   7  793.92   25.20
   6  -2   7  810.42   22.50
  -6   2   7  780.62   23.50
  -6   2   7  776.02   22.90
  -6  -2  -7  778.72   23.20
   6  -2   7  764.92   23.40
   6   2  -7  763.22   22.80
  -6  -2  -7  786.32   22.80
   6  -2   7  816.42   23.50
   6   2   7  769.32   22.90
  -6  -2   7  784.52   23.10
   6   2   7  786.82   22.80
   6   2   7  781.22   23.10
  -6   2  -7  809.32   23.00
   6  -2  -7  795.52   22.80
  -6  -2   7  761.92   22.30
  -6  -2   7  788.12   23.70
   6  -2   8   57.89    4.40
  -6  -2  -8   44.90    4.60
   6  -2   8   45.90    4.90
  -6   2   8   49.10    4.90
   6   2  -8   40.80    4.20
  -6   2   8   50.99    4.70
   6  -2   8   49.50    4.90
  -6  -2  -8   44.70    4.50
  -6   2  -8   48.00    4.10
   6  -2  -8   42.90    4.30
  -6  -2   8   39.70    4.50
  -6   2  -8   47.90    4.60
  -6  -2   8   45.90    4.60
   6   2   8   47.50    4.70
   6   2   8   45.70    4.80
  -6  -2   8   45.70    4.10
   6   2   8   52.59    4.90
  -6   2   9   14.60    3.30
   6  -2   9   21.20    3.90
  -6   2   9   19.00    3.30
  -6  -2  -9   15.40    3.20
   6  -2   9   14.10    3.40
   6  -2   9   23.50    3.50
   6   2  -9   26.00    3.90
  -6  -2  -9   28.30    3.90
   6   2   9   25.70    3.90
   6   2   9   20.70    3.60
  -6  -2   9   22.40    3.60
  -6   2  -9   24.20    3.70
   6  -2  -9   26.90    3.70
  -6  -2   9   25.00    3.70
   6   2   9   19.60    3.40
  -6  -2   9   19.00    3.40
  -6   2  -9   29.10    3.60
   6   2 -10    8.00    3.00
  -6   2  10    7.60    2.70
  -6   2  10    3.00    2.70
  -6  -2 -10    6.90    2.60
   6  -2  10    5.70    3.00
   6  -2  10    6.90    3.20
  -6  -2 -10    3.60    3.00
   6  -2  10   12.60    3.20
  -6   2 -10    5.10    3.00
  -6  -2  10    5.70    2.90
   6   2  10    2.40    2.80
  -6  -2  10   10.50    2.90
  -6  -2  10    2.00    2.50
   6  -2 -10    5.90    2.60
   6   2  10    8.30    2.90
   6   2  10    0.40    2.40
   6  -2  11    1.10    3.00
   6   2 -11    3.30    2.80
   6  -2  11    4.90    3.20
  -6  -2 -11    5.40    3.30
   6  -2  11    3.50    3.50
  -6   2  11    6.30    3.20
  -6   2 -11    6.90    3.40
  -6  -2  11    3.30    3.00
   6   2  11    5.70    3.30
   6   2  11    4.50    3.10
   6   2  11    7.80    3.20
  -6  -2  11    6.30    3.20
  -6  -2  11    6.90    3.00
   6  -2 -11    8.80    3.20
   6  -2  12   -0.90    3.40
  -6   2  12   -2.40    3.00
   6  -2  12   -0.70    3.20
   6   2 -12   -3.00    2.80
   6  -2  12    3.40    3.40
  -6  -2 -12   -0.40    3.30
   6   2  12    0.40    3.30
   6   2  12    0.40    3.20
  -6  -2  12    0.10    3.30
  -6   2 -12    7.60    4.10
   6  -2 -12    3.30    2.90
  -6  -2  12   -3.20    3.30
   6   2  12    5.10    3.50
  -6  -2 -13    4.30    4.00
  -6   2  13    7.50    4.10
   6  -2  13    0.20    4.00
   6  -2  13    4.00    4.20
   6  -2  13    8.50    4.60
   6   2 -13    3.10    3.50
   6   2  13   13.00    4.30
   6   2  13    8.30    3.90
   6   2  13    5.60    4.10
  -6   2 -13    1.90    4.10
   6  -2 -13    4.80    3.40
  -6  -2  13    0.30    3.90
  -6  -2  13   11.40    4.30
  -7   2   0    0.80    1.00
   7  -2   0   -0.80    0.90
   7  -2   0    0.00    0.80
  -7  -2   0    0.40    0.90
   7   2   0   -0.90    0.90
   7   2   0   -1.10    0.90
  -7  -2   0    0.80    1.10
   7   2   0    0.90    0.90
   7  -2   0    1.00    0.70
  -7   2   0    0.40    1.00
  -7  -2   0   -0.80    0.80
  -7   2   0   -0.30    0.70
   7  -2   1  123.69    4.60
  -7  -2  -1  136.99    5.10
   7   2  -1  128.89    5.20
  -7   2   1  132.39    5.30
  -7  -2  -1  129.09    5.70
  -7   2   1  129.09    5.40
   7  -2   1  125.09    5.70
   7   2  -1  128.99    5.30
   7  -2   1  126.89    5.20
   7   2  -1  124.79    5.50
  -7  -2  -1  126.19    5.60
  -7   2   1  123.29    5.50
   7   2   1  119.69    5.30
  -7   2  -1  130.59    5.10
  -7   2  -1  128.79    5.60
  -7   2  -1  124.99    5.60
   7   2   1  130.79    5.20
  -7  -2   1  129.09    5.40
  -7  -2   1  124.09    5.60
   7  -2  -1  118.89    5.70
  -7  -2   1  128.19    5.40
   7   2   1  128.49    5.40
   7  -2  -1  138.19    4.80
   7  -2   2  169.68    6.90
   7   2  -2  176.38    6.50
  -7  -2  -2  189.58    7.10
   7  -2   2  168.08    5.70
  -7   2   2  167.68    6.60
  -7   2   2  168.18    6.30
   7   2  -2  164.88    6.10
  -7  -2  -2  174.38    5.90
  -7   2   2  168.18    6.10
  -7  -2  -2  156.18    6.80
   7   2  -2  167.48    6.70
  -7   2   2  170.18    6.70
   7  -2   2  170.88    6.60
  -7   2  -2  167.78    6.80
   7  -2  -2  163.58    6.90
  -7  -2   2  161.18    6.60
   7   2   2  163.78    6.30
  -7  -2   2  170.88    6.40
  -7  -2   2  161.28    6.60
  -7   2  -2  166.68    6.80
   7   2   2  179.98    6.70
  -7   2  -2  161.38    6.00
   7   2   2  173.48    6.60
   7  -2  -2  176.78    6.00
  -7  -2  -3   67.89    3.40
  -7  -2  -3   70.29    4.10
   7   2  -3   71.89    4.00
  -7   2   3   65.09    4.00
  -7   2   3   79.09    4.10
  -7  -2  -3   69.69    4.30
   7  -2   3   73.49    4.10
  -7   2   3   68.89    3.50
   7   2  -3   65.99    4.10
   7  -2   3   63.49    3.30
  -7   2   3   70.19    3.60
   7  -2   3   73.19    4.20
   7   2   3   68.69    4.10
  -7  -2   3   73.19    4.20
   7   2   3   70.79    3.90
  -7   2  -3   71.39    3.40
  -7   2  -3   75.79    4.30
   7  -2  -3   69.39    3.60
   7   2   3   65.19    3.70
  -7   2  -3   69.09    3.30
  -7   2  -3   70.09    4.20
  -7  -2   3   71.39    3.90
  -7  -2   3   69.89    3.70
   7  -2  -3   67.49    4.20
   7  -2   4  156.08    6.80
  -7  -2  -4  162.38    7.10
  -7   2   4  156.28    5.90
  -7  -2  -4  169.38    6.20
  -7   2   4  164.48    6.90
  -7   2   4  160.18    5.90
   7  -2   4  161.28    7.10
  -7   2   4  169.98    6.60
  -7  -2  -4  167.28    6.90
   7   2  -4  177.18    6.80
   7  -2   4  165.98    6.00
   7  -2  -4  169.08    7.20
  -7   2  -4  164.78    7.00
  -7  -2   4  171.88    6.10
  -7  -2   4  167.68    7.00
  -7   2  -4  167.28    6.20
   7  -2  -4  174.58    6.40
  -7   2  -4  163.08    7.00
   7   2   4  162.48    6.50
   7   2   4  154.48    6.50
   7   2   4  162.18    6.90
  -7  -2   4  164.78    7.10
  -7  -2   4  163.28    6.60
  -7   2   5    1.50    1.70
  -7  -2  -5    5.10    1.50
   7  -2   5    5.30    1.60
  -7   2   5    4.20    1.70
  -7   2   5    5.70    1.50
   7   2  -5    5.80    1.80
  -7  -2  -5    2.10    1.70
   7  -2   5    2.10    1.60
  -7   2   5    3.50    1.40
   7  -2   5    3.70    1.80
  -7  -2   5    4.20    1.60
   7   2   5    5.10    1.70
  -7  -2   5    4.90    1.30
   7   2   5    2.30    1.60
  -7   2  -5    2.50    1.50
  -7   2  -5    4.90    1.80
   7  -2  -5    5.80    1.80
  -7   2  -5    5.20    1.60
  -7  -2   5    4.70    1.90
   7   2   5    4.50    1.70
  -7  -2   5    4.20    1.70
  -7   2   6   -1.40    1.40
  -7   2   6   -0.50    1.20
   7  -2   6    0.40    1.60
   7   2  -6    1.70    1.60
   7  -2   6    1.40    1.50
  -7  -2  -6   -0.10    1.60
   7  -2   6    2.40    1.80
  -7  -2  -6    0.60    1.40
  -7   2   6    0.30    1.20
  -7   2   6    1.60    2.00
  -7   2  -6    3.50    1.70
  -7  -2   6    4.40    2.10
   7   2   6    2.00    1.60
  -7   2  -6    0.70    1.30
  -7  -2   6    1.10    1.60
   7  -2  -6    3.70    1.70
  -7  -2   6    0.10    1.60
   7   2   6    2.00    1.60
   7   2   6    1.70    1.50
   7  -2   7  273.47    9.70
   7  -2   7  256.47   10.70
  -7   2   7  256.17   10.70
  -7  -2  -7  264.57   10.50
   7   2  -7  252.47   10.10
  -7   2   7  256.37   10.20
  -7  -2  -7  266.47   10.00
   7  -2   7  277.87   10.70
  -7  -2   7  266.67   10.40
  -7  -2   7  272.67   10.80
   7   2   7  266.57   10.40
   7  -2  -7  251.97    9.80
   7   2   7  252.37   10.00
  -7  -2   7  254.87    9.70
  -7   2  -7  281.17   10.40
  -7   2  -7  267.77    9.90
   7   2   7  266.67   10.00
   7  -2   8    2.60    2.40
  -7   2   8    1.20    1.90
   7  -2   8    3.80    2.10
  -7   2   8    0.00    2.10
   7  -2   8   -0.40    1.80
  -7  -2  -8    1.40    1.90
   7   2  -8    1.60    2.10
  -7  -2  -8   -0.10    2.10
   7  -2  -8    2.00    2.00
   7   2   8    0.30    2.20
  -7  -2   8    1.20    2.00
   7   2   8    3.80    2.20
  -7   2  -8    0.70    1.90
  -7   2  -8   -0.20    1.90
   7   2   8    1.30    2.00
  -7  -2   8    0.80    2.00
  -7  -2   8    3.70    2.40
  -7   2   9    2.20    2.30
   7  -2   9   -2.00    2.50
  -7   2   9    1.90    2.30
   7  -2   9    1.90    2.40
  -7  -2  -9    1.00    2.00
  -7  -2  -9    0.90    2.30
   7  -2   9    1.50    2.30
   7   2  -9    3.60    2.30
   7   2   9    4.20    2.50
   7   2   9    5.40    2.90
  -7  -2   9    2.50    2.50
  -7   2  -9    2.50    2.40
  -7   2  -9    3.00    2.10
   7   2   9    3.20    2.20
   7  -2  -9    5.80    2.60
  -7  -2   9    1.00    2.10
  -7  -2   9    3.10    2.40
   7   2 -10   -0.30    2.20
   7  -2  10   -3.20    2.70
  -7  -2 -10    0.50    2.70
   7  -2  10    0.20    2.30
  -7   2  10   -1.60    2.40
  -7   2  10    0.10    2.20
  -7  -2 -10    1.30    2.30
   7  -2  10   -1.30    2.40
  -7   2 -10    4.40    2.90
  -7  -2  10    0.00    2.50
  -7  -2  10    0.50    2.60
   7   2  10    2.20    2.60
   7  -2 -10   -0.10    2.30
  -7  -2  10   -2.90    2.50
   7   2  10   -2.30    2.30
   7   2  10   -4.10    2.40
  -7   2  11    0.50    3.90
   7  -2  11    2.40    3.60
  -7   2  11   -0.90    2.90
   7   2 -11   -1.90    2.50
   7  -2  11   -1.00    3.00
   7  -2  11    1.00    3.30
  -7  -2 -11    1.00    3.10
  -7  -2  11    1.10    3.00
   7   2  11   -0.90    2.80
  -7  -2  11   -0.90    2.80
   7   2  11    1.80    3.10
  -7   2 -11   -4.40    2.90
  -7  -2  11    0.90    3.30
   7  -2 -11    0.30    2.60
   7   2  11    0.20    3.10
  -7   2  12    0.30    2.60
  -7   2  12    1.70    3.60
  -7  -2 -12    3.00    3.50
   7  -2  12    1.60    3.90
   7   2 -12    5.00    3.20
   7  -2  12   -2.00    3.50
   7  -2  12    3.60    3.60
   7   2  12    5.30    3.70
  -7  -2  12    1.30    3.50
  -7  -2  12   -2.50    3.40
  -7   2 -12    3.70    3.80
   7   2  12    5.90    3.80
   7   2  12    3.00    3.60
   7  -2 -12   -2.30    3.00
  -8  -2   0    1.80    1.10
   8   2   0    6.90    1.70
  -8   2   0    5.00    1.60
  -8  -2   0    4.50    1.50
   8  -2   0    3.30    1.00
  -8   2   0    4.60    1.60
   8   2   0    3.00    1.30
  -8   2   0    6.00    1.60
   8  -2   0    3.50    1.70
   8  -2   0    4.00    1.50
   8   2   0    0.90    1.10
  -8  -2   0    6.80    1.90
   8  -2   1   27.60    3.10
   8  -2   1   22.30    2.20
  -8   2   1   25.90    3.00
  -8  -2  -1   20.70    2.40
   8   2  -1   20.70    2.50
   8   2  -1   20.30    2.60
  -8  -2  -1   19.20    2.70
  -8   2   1   22.00    2.70
   8   2  -1   27.60    3.20
  -8  -2  -1   24.50    3.20
  -8   2   1   28.40    3.20
   8  -2   1   23.20    2.90
   8   2   1   24.30    2.90
   8   2   1   24.00    2.60
  -8  -2   1   24.50    2.80
  -8  -2   1   21.80    2.70
  -8   2  -1   18.70    2.40
   8  -2  -1   21.40    2.10
   8  -2  -1   20.50    2.90
  -8  -2   1   28.30    3.30
  -8   2  -1   18.50    2.70
  -8   2  -1   25.40    3.10
   8   2   1   24.50    2.90
   8   2  -2   61.79    3.70
  -8  -2  -2   62.69    4.10
  -8   2   2   58.59    3.90
   8  -2   2   59.19    3.10
  -8   2   2   57.09    3.60
  -8  -2  -2   59.89    3.20
   8  -2   2   59.99    3.80
   8   2  -2   55.19    3.90
  -8   2   2   60.49    3.80
  -8  -2  -2   55.29    4.00
   8  -2   2   59.29    4.00
  -8   2  -2   59.69    4.00
   8  -2  -2   61.29    4.20
  -8  -2   2   60.69    4.00
   8   2   2   55.09    3.80
  -8  -2   2   63.69    3.80
  -8  -2   2   60.39    3.90
   8   2   2   63.89    3.90
  -8   2  -2   58.49    3.30
  -8   2  -2   59.39    4.00
   8   2   2   63.69    3.70
   8  -2  -2   62.09    3.30
  -8   2   3   14.90    2.40
  -8   2   3   14.20    2.10
   8   2  -3   14.10    2.30
   8  -2   3   14.50    2.50
   8   2  -3   13.20    2.30
  -8  -2  -3   12.60    2.40
   8  -2   3   17.80    2.70
   8  -2   3   18.90    2.10
  -8  -2  -3   14.70    2.50
  -8  -2  -3   11.20    1.70
  -8   2   3   14.70    2.30
  -8   2  -3   17.00    2.70
  -8  -2   3   11.70    2.20
   8  -2  -3   13.80    2.50
  -8   2  -3   13.10    2.50
  -8  -2   3   15.20    2.50
  -8  -2   3   13.90    2.00
  -8   2  -3   13.10    1.80
   8   2   3   18.40    2.40
   8  -2  -3   12.80    1.90
   8   2   3   21.00    3.00
   8   2   3   15.90    2.50
  -8   2  -3   14.90    1.90
   8  -2   4   15.00    2.60
   8   2  -4   16.70    2.50
  -8  -2  -4   14.50    2.70
   8  -2   4   15.20    2.10
  -8   2   4   11.90    1.90
   8  -2   4   18.40    2.80
  -8   2   4   11.30    2.30
  -8   2   4   15.70    2.40
  -8  -2  -4   16.50    2.20
   8   2   4   17.10    2.70
   8  -2  -4   14.40    2.80
  -8   2  -4   15.10    2.60
  -8   2  -4   17.10    2.70
   8   2   4   12.80    2.30
   8   2   4   18.80    2.70
  -8  -2   4   15.50    2.50
  -8  -2   4   15.10    2.20
  -8  -2   4   12.20    2.30
   8  -2  -4   11.20    1.90
  -8   2  -4   11.90    2.00
  -8   2   5   -0.60    1.30
  -8  -2  -5   -0.40    1.30
   8  -2   5   -2.00    1.30
  -8   2   5   -0.90    1.10
   8  -2   5    0.00    1.40
   8  -2   5    0.00    1.50
   8   2  -5   -3.10    1.20
  -8  -2  -5    0.10    1.20
  -8   2   5    0.50    1.40
  -8  -2   5   -1.10    1.50
   8   2   5   -0.50    1.50
  -8   2  -5    0.90    1.40
  -8   2  -5    0.50    1.30
   8  -2  -5   -1.50    1.30
  -8  -2   5   -2.90    1.30
   8   2   5    1.90    1.60
  -8  -2   5    0.40    1.30
   8   2   5    1.90    1.60
  -8  -2   5    0.30    1.40
   8  -2  -5    1.70    1.50
  -8   2   6   10.20    2.10
  -8   2   6   12.90    2.70
  -8  -2  -6   10.60    2.70
  -8  -2  -6    7.50    2.10
   8  -2   6   11.50    2.40
   8  -2   6    9.20    2.60
   8   2  -6    8.70    2.30
  -8   2   6    7.40    1.80
   8  -2   6   12.30    2.80
   8   2   6   11.10    2.70
  -8   2  -6    6.70    2.10
   8  -2  -6    6.70    2.20
  -8   2  -6   12.30    2.30
   8   2   6   13.00    2.60
  -8  -2   6    7.10    2.50
   8   2   6    9.10    2.30
  -8  -2   6    5.70    2.20
  -8  -2   6    9.10    2.40
  -8   2   7   11.10    2.90
  -8  -2  -7   15.70    3.20
   8   2  -7   15.80    3.20
   8  -2   7   16.30    3.20
   8  -2   7   14.80    2.60
  -8   2   7   15.60    2.40
   8  -2   7   14.50    3.30
  -8  -2  -7   13.00    2.80
  -8   2   7   10.90    2.70
  -8  -2   7   18.30    3.10
  -8   2  -7   12.70    2.80
   8   2   7   10.50    2.70
   8  -2  -7   12.70    2.60
  -8   2  -7   11.20    2.50
   8   2   7   21.70    3.30
   8   2   7   23.80    3.60
  -8  -2   7   14.30    3.00
  -8  -2   7   19.10    3.30
  -8   2   8    5.80    2.10
  -8   2   8    7.90    2.80
   8  -2   8    5.70    2.90
   8  -2   8    4.10    2.30
   8  -2   8    5.40    2.40
   8   2  -8    5.00    2.50
  -8  -2  -8    5.90    2.40
  -8  -2  -8    3.90    2.30
  -8   2   8    3.40    2.40
  -8  -2   8    7.60    2.70
   8  -2  -8    5.30    2.30
  -8  -2   8    5.60    2.60
   8   2   8    2.20    2.70
  -8  -2   8    1.80    2.20
  -8   2  -8    3.30    2.10
   8   2   8    3.00    2.40
  -8   2  -8    6.20    2.60
   8   2   8    3.90    2.50
  -8  -2  -9   -2.50    1.90
  -8   2   9    2.80    2.80
   8   2  -9    0.30    2.40
   8  -2   9   -0.70    2.20
   8  -2   9    2.00    2.80
  -8  -2  -9   -3.40    2.10
  -8   2   9   -3.10    2.10
   8  -2   9   -0.50    2.70
   8   2   9    1.90    2.70
  -8  -2   9   -1.50    2.20
  -8  -2   9    1.30    2.60
   8   2   9   -0.40    2.30
  -8   2  -9    0.20    2.10
   8   2   9    1.40    2.60
  -8   2  -9    0.00    2.40
  -8  -2   9    0.70    2.50
   8  -2  -9    2.20    2.20
  -8  -2 -10    0.60    2.80
   8   2 -10   -0.90    2.70
  -8   2  10   -0.80    2.50
  -8   2  10    0.40    2.40
   8  -2  10    6.10    3.50
   8  -2  10    3.90    2.60
  -8  -2 -10   -0.20    2.10
   8  -2  10    0.30    2.80
   8   2  10   -0.80    2.90
   8  -2 -10    2.60    2.50
  -8  -2  10   -1.80    2.70
  -8  -2  10    3.00    3.10
   8   2  10    1.10    2.60
  -8  -2  10   -2.60    2.30
   8   2  10   -3.00    2.80
  -8   2 -10   -2.60    2.60
   8   2 -11   47.40    6.00
   8  -2  11  100.29    8.40
  -8   2  11   51.89    6.60
  -8   2  11   76.09    7.00
   8  -2  11   75.09    6.90
  -8  -2 -11   83.19    7.40
   8  -2  11   63.29    7.00
  -8  -2  11   68.69    6.80
   8   2  11   78.99    7.00
   8   2  11   90.29    7.40
  -8   2 -11   66.09    6.60
  -8  -2  11   60.79    7.30
   8  -2 -11   81.69    6.50
   8   2  11   76.79    7.00
  -8  -2  11   62.09    6.60
   8   2 -12    1.90    3.60
  -8  -2 -12   -2.40    3.30
   8  -2  12    5.30    3.70
   8  -2  12   -1.20    4.30
  -8   2  12    0.90    3.60
   8  -2  12    2.50    3.30
   8   2  12    8.30    4.40
   8  -2 -12    0.30    3.00
   8   2  12    1.10    3.80
  -8  -2  12   -1.80    3.70
  -8  -2  12   -4.10    3.20
   8   2  12    0.30    3.40
  -8   2 -12    1.50    3.60
  -9   2   0    0.30    1.00
   9  -2   0    0.00    1.20
  -9  -2   0   -1.30    1.00
   9  -2   0   -0.50    0.80
   9   2   0    0.10    1.20
   9   2   0   -1.20    1.10
  -9  -2   0   -0.10    1.50
  -9   2   0   -1.30    1.10
  -9  -2   0   -1.10    1.00
  -9   2   0   -0.80    0.90
   9  -2   1  315.87   10.10
   9  -2   1  336.37   11.80
  -9   2   1  325.17   11.20
   9   2  -1  319.67   11.40
  -9  -2  -1  339.27   11.80
  -9  -2  -1  311.47   11.50
  -9   2   1  343.57   11.40
  -9   2   1  307.27   11.40
   9   2  -1  330.27   10.90
  -9  -2  -1  333.07   10.70
   9   2   1  325.77   10.80
   9  -2  -1  323.07   11.60
  -9   2  -1  322.77   10.80
  -9   2  -1  335.17   11.60
   9   2   1  328.47   11.30
   9   2   1  329.27   11.20
  -9   2  -1  336.17   11.70
  -9  -2   1  326.87   11.30
   9  -2  -1  346.97   10.40
  -9  -2   1  306.07   11.00
  -9  -2   1  352.16   11.80
  -9  -2  -2    9.70    2.30
   9   2  -2   12.20    2.30
   9  -2   2    8.50    2.20
  -9  -2  -2    9.60    2.30
  -9   2   2    9.00    2.00
   9  -2   2   10.10    1.80
   9   2  -2    9.30    2.20
  -9  -2  -2    7.40    1.60
  -9   2   2   11.80    2.30
  -9   2   2   11.40    2.40
  -9  -2   2   10.80    2.10
   9   2   2    8.80    2.00
   9  -2  -2    8.40    2.10
  -9  -2   2    9.80    2.20
  -9  -2   2   10.90    2.50
  -9   2  -2   11.90    2.00
   9  -2  -2   11.30    1.80
   9   2   2   11.20    2.30
  -9   2  -2    8.70    2.10
   9   2   2   10.80    2.10
  -9   2  -2    8.80    2.30
  -9  -2  -3  224.48    9.10
  -9   2   3  217.78    8.30
   9   2  -3  220.48    8.90
  -9   2   3  229.18    8.70
   9   2  -3  229.58    8.50
   9  -2   3  212.68    8.90
  -9  -2  -3  222.78    9.00
  -9  -2  -3  223.28    7.40
  -9   2   3  200.88    8.50
   9  -2   3  204.18    7.50
  -9  -2   3  223.78    8.30
  -9  -2   3  210.28    8.70
  -9   2  -3  218.68    9.00
   9   2   3  203.68    8.30
   9   2   3  229.58    8.30
  -9   2  -3  213.58    8.90
  -9   2  -3  225.48    7.70
   9  -2  -3  218.98    7.90
   9   2   3  221.48    8.70
   9  -2  -3  206.48    9.00
  -9  -2   3  209.28    8.60
   9  -2   4    7.20    1.80
  -9  -2  -4    6.60    1.60
   9  -2   4    4.10    1.90
  -9   2   4    2.30    1.50
   9  -2   4    5.20    2.10
  -9   2   4    4.50    1.90
   9   2  -4    2.80    1.80
  -9  -2  -4    3.20    1.80
  -9   2   4    0.10    1.40
   9   2  -4    6.30    2.10
   9   2   4   10.80    2.50
  -9   2  -4    3.70    1.80
   9   2   4    5.80    1.80
  -9  -2   4    5.10    1.70
   9  -2  -4    5.60    1.60
  -9  -2   4    4.70    1.90
  -9  -2   4    1.90    1.70
  -9   2  -4    4.90    1.60
   9   2   4    3.50    1.70
  -9   2  -4    4.60    2.20
   9  -2  -4    2.70    1.70
  -9   2   5    2.80    1.70
   9  -2   5    0.30    1.70
   9  -2   5    2.80    2.00
  -9   2   5    0.20    1.50
  -9   2   5    0.60    1.30
   9  -2   5    2.90    1.60
   9   2  -5    1.80    1.60
  -9  -2  -5    1.10    1.60
  -9  -2  -5    1.10    1.50
   9   2  -5    2.60    1.70
  -9  -2   5    2.70    1.90
   9  -2  -5    1.80    1.40
  -9  -2   5    0.90    1.50
   9   2   5    3.20    1.80
   9   2   5    1.00    1.50
  -9   2  -5    3.10    1.60
   9  -2  -5    0.60    1.60
   9   2   5    0.40    1.70
  -9  -2   5    0.50    1.50
  -9   2  -5   -0.10    1.50
   9  -2   6   17.30    3.30
  -9  -2  -6   21.40    3.00
   9  -2   6   15.40    2.70
  -9   2   6   20.60    2.80
   9   2  -6   18.20    3.00
  -9   2   6   16.00    2.60
  -9   2   6    8.60    2.50
  -9  -2  -6   16.40    3.20
   9  -2   6   18.80    3.30
  -9   2  -6   20.00    3.50
   9  -2  -6   15.60    2.60
   9   2   6   17.20    3.20
  -9  -2   6   17.60    3.30
   9  -2  -6    9.40    2.80
   9   2   6   14.30    2.70
  -9  -2   6   18.20    3.30
  -9  -2   6   10.20    2.60
   9   2   6   16.30    3.10
  -9   2  -6   17.40    2.70
   9  -2   7    9.40    2.90
  -9   2   7    7.70    2.60
  -9  -2  -7    7.50    2.60
   9  -2   7   12.60    3.20
  -9   2   7   12.30    2.50
  -9  -2  -7    9.30    2.50
   9  -2   7   14.20    2.80
   9   2  -7   11.60    2.70
   9  -2  -7   16.00    3.40
   9  -2  -7   11.70    2.60
  -9   2  -7    7.60    2.30
  -9  -2   7   11.90    3.10
  -9  -2   7   12.10    3.10
  -9  -2   7    7.00    2.70
  -9   2  -7    9.20    2.60
   9   2   7   10.50    2.70
   9   2   7    9.20    2.60
   9   2   7   13.80    3.20
  -9  -2  -8   21.20    3.70
   9   2  -8    8.60    2.80
   9  -2   8   13.00    3.50
  -9  -2  -8   18.30    3.40
  -9   2   8    9.50    3.10
   9  -2   8   18.00    3.30
   9  -2   8   24.30    4.20
  -9   2   8   14.40    3.60
  -9   2   8   17.40    2.90
  -9  -2   8   13.30    3.30
   9  -2  -8    9.50    2.70
   9   2   8   24.00    4.00
   9   2   8   16.20    3.70
  -9   2  -8   22.30    3.50
  -9   2  -8    7.50    2.80
   9   2   8   17.60    3.50
  -9  -2   8   18.30    3.60
  -9  -2   8   15.20    3.70
   9  -2   9   81.59    7.60
  -9  -2  -9   67.29    6.30
   9  -2   9   75.89    7.20
  -9   2   9   70.39    6.00
   9  -2   9   69.19    5.40
  -9  -2  -9   70.59    5.90
   9   2  -9   67.69    6.40
  -9   2   9   65.59    6.40
  -9   2   9   67.19    4.90
   9   2   9   74.89    7.10
  -9  -2   9   66.89    5.80
   9  -2  -9   58.89    5.80
  -9  -2   9   45.00    5.70
   9   2   9   61.79    6.10
   9   2   9   73.79    6.30
  -9   2  -9   70.29    6.00
  -9   2  -9   62.89    5.90
  -9  -2   9   54.29    5.80
   9   2 -10    0.40    3.10
  -9   2  10   -1.70    3.00
  -9   2  10    2.50    2.90
  -9   2  10   -0.20    2.60
   9  -2  10   -1.30    2.90
  -9  -2 -10   -0.70    2.90
   9  -2  10    3.90    3.20
  -9  -2 -10   -3.50    2.40
  -9  -2  10    2.70    3.00
  -9  -2  10    4.50    3.00
   9   2  10    1.00    3.00
   9   2  10    3.60    3.40
   9   2  10    2.10    3.00
  -9   2 -10    3.10    3.00
  -9  -2  10    3.90    3.00
   9  -2 -10   -1.10    2.40
  -9   2  11    2.20    3.60
   9  -2  11    0.30    3.20
  -9   2  11    1.10    2.90
   9   2 -11   -3.50    2.90
  -9  -2 -11    5.80    3.60
   9  -2  11    6.00    3.50
  -9   2  11   -1.30    3.10
   9   2  11    2.10    3.40
   9  -2 -11    3.10    3.20
  -9   2 -11    2.80    3.40
  -9  -2  11    4.50    3.40
  -9  -2  11    4.70    3.30
  -9  -2  11    2.30    3.50
   9   2  11    2.80    3.50
   9   2  11   -0.50    3.30
 -10  -2   0   46.40    4.70
 -10  -2   0   42.60    4.00
 -10  -2   0   40.40    4.30
  10  -2   0   47.80    5.00
  10  -2   0   34.90    2.80
 -10   2   0   44.80    4.00
  10   2   0   39.40    4.10
 -10   2   0   39.10    4.30
 -10   2   0   48.70    4.50
  10   2   0   43.30    4.10
 -10   2   1  536.15   17.30
  10  -2   1  551.24   16.10
  10  -2   1  550.24   18.00
  10   2  -1  566.14   17.00
 -10  -2  -1  575.04   18.00
 -10  -2  -1  567.74   16.80
 -10   2   1  567.54   17.50
 -10   2   1  556.24   17.80
 -10  -2  -1  543.45   17.80
  10   2  -1  567.84   17.70
 -10   2  -1  572.24   17.90
 -10  -2   1  541.75   17.50
 -10   2  -1  533.65   17.80
 -10  -2   1  546.05   17.20
  10  -2  -1  565.64   18.10
  10  -2  -1  562.94   16.30
  10   2   1  544.15   16.80
 -10  -2   1  583.34   18.00
 -10   2  -1  577.24   17.10
  10   2   1  561.54   17.50
  10  -2   2   10.30    2.40
 -10  -2  -2   10.90    2.70
 -10   2   2    9.60    2.20
 -10   2   2   14.20    2.70
 -10  -2  -2   14.70    2.80
  10   2  -2    8.30    2.10
 -10   2   2   11.40    2.50
 -10  -2  -2    8.20    1.70
  10   2  -2   10.40    2.60
  10  -2   2   11.90    2.00
 -10  -2   2   13.90    2.90
  10  -2  -2   10.90    2.60
 -10   2  -2   10.90    2.50
  10   2   2   15.10    2.80
 -10   2  -2   11.00    2.50
 -10   2  -2   13.40    2.20
 -10  -2   2    9.90    2.30
  10   2   2   13.00    2.40
  10  -2  -2   10.20    1.90
 -10  -2   2   10.00    2.20
  10   2  -3    0.30    1.60
 -10   2   3   -1.50    1.40
 -10   2   3   -0.70    1.40
 -10   2   3    0.70    1.50
 -10  -2  -3   -1.90    1.30
  10  -2   3   -1.50    1.20
  10   2  -3    1.70    1.60
  10  -2   3    0.80    1.20
  10  -2  -3    0.80    1.30
 -10  -2   3    0.60    1.60
 -10  -2   3   -0.70    1.70
  10   2   3    1.00    1.80
 -10   2  -3   -1.00    1.20
  10   2   3   -1.20    1.20
 -10   2  -3   -0.10    1.00
  10  -2  -3   -0.70    1.50
  10   2   3    0.30    1.40
 -10  -2   3   -2.20    1.20
 -10   2  -3   -0.70    1.30
  10  -2   4   60.19    5.60
 -10   2   4   45.20    4.50
 -10  -2  -4   58.79    3.70
  10   2  -4   51.59    4.60
 -10   2   4   53.99    4.30
  10  -2   4   51.69    3.70
 -10   2   4   49.40    4.00
  10   2  -4   50.69    4.10
 -10  -2  -4   51.69    4.60
  10   2   4   59.19    5.30
 -10  -2   4   58.49    4.60
 -10   2  -4   47.50    4.90
  10   2   4   52.59    4.10
 -10   2  -4   55.09    3.60
  10   2   4   59.39    4.70
  10  -2  -4   52.29    3.80
  10  -2  -4   45.60    4.90
 -10  -2   4   55.39    4.00
 -10  -2   4   49.00    4.90
 -10   2   5   13.20    2.60
  10  -2   5   12.30    2.30
  10  -2   5   12.20    3.20
 -10   2   5    4.10    2.00
  10   2  -5   15.10    3.00
  10   2  -5   11.70    2.80
 -10  -2  -5    8.50    2.60
 -10  -2  -5   12.90    2.40
 -10   2   5    9.60    2.20
  10   2   5   10.70    2.70
  10   2   5   10.60    2.80
  10  -2  -5    9.10    2.60
 -10   2  -5   13.40    3.00
  10  -2  -5    8.40    2.10
 -10   2  -5   10.90    2.20
 -10  -2   5    8.40    2.50
  10   2   5   12.80    2.80
 -10  -2   5   10.80    2.70
  10  -2   6   20.50    3.00
 -10   2   6   16.30    3.30
 -10   2   6   21.50    3.20
  10   2  -6   17.80    3.20
  10  -2   6   24.40    3.90
 -10  -2  -6   21.50    3.10
 -10  -2  -6   20.90    3.60
 -10   2   6   22.10    5.00
  10   2  -6   12.20    3.10
  10  -2  -6   15.50    2.60
 -10   2  -6   22.40    3.80
  10   2   6   22.80    3.40
  10  -2  -6   17.20    3.70
 -10  -2   6   26.70    3.90
  10   2   6   23.50    3.60
  10   2   6   14.30    3.20
 -10   2  -6   26.20    3.40
 -10  -2   6   16.80    3.40
 -10   2   7   12.50    3.30
 -10  -2  -7   12.20    2.80
 -10   2   7   18.70    3.10
 -10  -2  -7   11.40    3.20
  10  -2   7   16.70    2.90
  10   2  -7   15.40    3.30
  10  -2   7   20.20    3.80
 -10  -2   7   19.30    3.50
 -10  -2   7   15.30    3.60
  10  -2  -7    9.80    3.10
  10   2   7   16.60    3.20
 -10   2  -7   22.80    3.90
 -10  -2   7    7.30    2.90
 -10   2  -7   22.00    3.30
  10   2   7   12.60    3.50
  10   2   7   10.90    2.90
  10  -2  -7   13.80    2.70
 -10   2   8    3.30    2.20
 -10   2   8    2.40    2.60
  10  -2   8    2.30    2.90
  10  -2   8    6.60    2.60
 -10  -2  -8    4.70    2.50
 -10  -2  -8   -1.30    2.00
  10   2  -8   -1.00    2.10
 -10  -2   8   -1.00    2.50
  10  -2  -8    2.30    2.80
  10  -2  -8    5.60    2.40
  10   2   8    3.20    2.90
  10   2   8    1.10    2.40
 -10  -2   8    0.10    2.40
 -10   2  -8    6.00    2.50
  10   2   8    3.90    2.60
 -10   2  -8    5.20    2.50
 -10  -2   8    0.70    2.60
  10  -2   9    7.90    3.50
 -10  -2  -9   10.50    3.50
  10   2  -9    2.60    2.60
 -10   2   9    7.30    3.10
  10  -2   9   11.50    3.30
 -10   2   9   14.00    3.10
 -10  -2  -9    5.20    3.00
  10   2   9    9.10    3.40
  10   2   9    3.20    3.30
 -10  -2   9   10.80    3.50
 -10   2  -9    4.50    2.70
  10  -2  -9    8.30    3.20
 -10  -2   9    0.80    3.10
 -10  -2   9    9.40    3.30
  10  -2  -9   12.10    3.80
 -10   2  -9    9.80    3.10
  10   2   9   13.70    3.60
 -10  -2 -10    1.80    2.90
  10  -2  10    5.40    3.70
 -10   2  10    1.10    3.10
  10   2 -10    4.40    2.60
 -10   2  10   -0.10    2.70
  10  -2  10   -0.90    3.10
 -10  -2 -10    1.90    2.80
  10   2  10    0.80    3.50
 -10  -2  10    3.50    3.60
  10   2  10    4.60    3.00
  10   2  10   -1.60    3.10
 -10   2 -10   -0.90    2.90
 -10  -2  10    4.50    3.10
  10  -2 -10    2.70    3.00
 -10  -2  10    2.30    3.40
 -10   2  11   13.50    3.60
  10   2 -11   11.50    3.90
  10  -2  11   12.70    4.40
  10  -2  11   17.30    4.80
 -10   2  11    7.10    3.90
 -10  -2 -11    7.70    3.90
  10   2  11   18.50    4.50
 -10  -2  11   11.40    4.20
 -10  -2  11    8.60    4.30
 -10  -2  11    8.80    4.20
  10   2  11   15.70    4.70
 -10   2 -11   20.40    4.50
  10  -2 -11    8.50    3.60
 -11   2   0   -2.60    1.10
  11  -2   0    0.30    1.50
  11   2   0   -0.80    1.50
 -11  -2   0   -0.90    1.90
 -11  -2   0    1.40    1.50
  11   2   0   -3.90    1.10
 -11   2   0   -0.70    1.60
 -11  -2   0   -1.40    1.10
 -11   2   0    0.00    1.40
  11  -2   0    1.20    1.20
 -11  -2  -1  156.28    7.90
  11   2  -1  150.38    7.50
  11   2  -1  157.78    7.00
 -11   2   1  154.78    7.40
  11  -2   1  151.88    6.30
 -11  -2  -1  144.79    7.60
 -11   2   1  167.48    7.90
 -11   2   1  161.68    7.80
 -11  -2  -1  154.48    6.80
  11  -2   1  154.98    7.90
 -11  -2   1  165.98    7.80
 -11   2  -1  151.28    7.70
  11  -2  -1  158.68    6.40
  11  -2  -1  156.28    7.90
 -11  -2   1  158.98    8.00
 -11  -2   1  153.88    7.20
 -11   2  -1  145.99    7.60
 -11   2  -1  152.88    6.90
  11   2   1  170.38    7.20
  11   2   1  163.38    7.60
 -11  -2  -2    3.40    1.70
  11   2  -2    4.90    2.00
 -11   2   2    5.00    2.30
  11   2  -2    2.30    1.80
  11  -2   2    4.40    2.10
 -11   2   2    1.70    1.80
  11  -2   2    3.10    1.40
 -11  -2  -2    5.50    2.30
 -11   2   2    4.50    1.80
 -11  -2  -2    2.40    1.90
  11   2   2    5.00    2.00
 -11  -2   2    5.10    2.30
 -11   2  -2    0.90    1.50
 -11   2  -2    3.20    1.60
 -11   2  -2    6.10    2.20
 -11  -2   2    8.00    2.40
  11  -2  -2    3.60    2.00
  11  -2  -2    3.90    1.60
 -11  -2   2    2.70    2.00
  11   2   2    5.60    2.10
 -11  -2  -3   47.00    5.10
  11   2  -3   36.50    4.40
 -11   2   3   44.60    4.70
  11  -2   3   44.10    4.80
 -11  -2  -3   43.60    4.30
  11   2  -3   32.80    3.90
 -11   2   3   49.50    4.80
 -11   2   3   51.39    5.00
  11  -2   3   38.10    3.60
 -11  -2   3   37.60    4.30
  11   2   3   44.30    4.60
 -11  -2   3   46.60    5.00
 -11   2  -3   40.50    3.30
  11  -2  -3   34.50    4.50
  11   2   3   49.40    4.70
 -11   2  -3   29.20    4.10
 -11   2  -3   42.70    4.90
  11  -2  -3   33.30    3.30
 -11  -2   3   40.90    4.30
  11   2  -4    2.20    1.90
 -11   2   4   -1.20    1.70
 -11   2   4    1.60    2.00
  11  -2   4    1.70    1.60
  11  -2   4    1.50    2.10
 -11  -2  -4    1.50    1.80
  11   2  -4    0.90    1.90
 -11   2   4    1.10    1.60
 -11  -2   4   -1.90    1.60
 -11   2  -4    0.00    1.70
 -11  -2   4    3.20    1.80
  11   2   4    0.20    1.80
  11  -2  -4   -0.30    2.00
  11   2   4    0.80    1.80
 -11  -2   4   -1.80    1.90
  11  -2  -4   -0.30    1.30
  11   2  -5   17.60    3.50
 -11  -2  -5   16.20    2.60
 -11  -2  -5   14.40    3.10
  11  -2   5   19.50    3.90
 -11   2   5   12.50    2.70
  11  -2   5   22.40    3.00
 -11   2   5   18.50    3.20
 -11   2   5   22.60    3.40
  11   2  -5   16.00    3.10
  11  -2  -5   12.70    2.60
 -11   2  -5   15.60    2.60
  11  -2  -5   14.70    3.40
 -11  -2   5   14.80    3.10
 -11  -2   5   13.00    3.20
  11   2   5   23.20    3.80
 -11   2  -5   21.20    3.70
  11   2   5   28.00    3.90
  11  -2   6    4.00    1.90
 -11  -2  -6    6.60    2.90
  11   2  -6    5.10    2.70
 -11   2   6    5.60    2.50
  11  -2   6    7.10    2.90
  11   2  -6    2.40    2.20
 -11  -2  -6    2.10    2.00
 -11   2   6    4.90    2.30
  11  -2  -6    6.40    2.20
 -11   2  -6    5.10    2.70
  11  -2  -6    9.20    3.30
  11   2   6    6.40    2.40
 -11  -2   6    6.80    2.80
  11   2   6    5.60    2.50
 -11   2  -6    2.20    2.00
 -11  -2   6    6.50    2.90
  11  -2   7    5.40    2.40
 -11   2   7    6.30    2.60
 -11   2   7    6.20    2.80
  11   2  -7    3.20    2.50
  11  -2   7    5.40    3.00
 -11  -2  -7    4.20    2.80
  11   2  -7    6.10    3.10
 -11  -2  -7    6.20    2.50
 -11   2  -7    6.90    3.00
  11  -2  -7    2.80    2.10
 -11   2  -7    8.50    2.60
 -11  -2   7   11.00    3.50
 -11  -2   7    4.80    2.90
  11   2   7    4.20    2.70
  11  -2  -7    6.80    3.20
  11   2   7    3.90    2.50
 -11  -2  -8    3.70    2.40
  11   2  -8    2.80    2.90
  11   2  -8    2.90    2.70
 -11  -2  -8    5.20    3.10
 -11   2   8    1.80    2.40
 -11   2   8    1.50    2.50
  11  -2   8    3.00    2.70
  11  -2   8    2.60    3.20
  11   2   8    0.90    2.90
 -11  -2   8    8.10    3.20
  11   2   8    2.00    2.70
 -11  -2   8    2.90    2.90
  11  -2  -8   -0.40    2.80
 -11   2  -8    2.20    2.50
  11  -2  -8    0.70    2.20
 -11   2  -8    4.00    2.60
 -11  -2  -9   37.60    5.50
  11  -2   9   42.60    6.00
 -11  -2  -9   39.80    4.90
 -11   2   9   42.20    5.60
 -11   2   9   47.90    5.00
  11   2  -9   25.00    4.30
 -11  -2   9   40.40    5.20
  11  -2  -9   23.20    4.00
 -11   2  -9   37.20    5.40
 -11   2  -9   44.20    5.10
  11  -2  -9   17.60    4.60
  11   2   9   41.00    5.20
 -11  -2   9   33.60    5.40
  11   2   9   33.10    5.10
 -11  -2 -10    3.50    3.30
 -11  -2 -10   -1.80    2.90
  11  -2  10   -1.20    3.40
 -11   2  10    4.60    3.40
 -11   2  10    2.70    3.10
  11   2 -10    0.10    3.10
 -11  -2  10   -0.50    3.20
 -11  -2  10   -6.50    2.90
  11   2  10   -6.80    3.00
  11  -2 -10   -3.60    3.40
  11   2  10    2.90    4.80
 -11  -2  10   -1.30    3.00
 -11   2 -10   -3.70    3.20
  11  -2 -10    6.30    3.10
 -11   2 -10   -1.70    3.10
  12  -2   0   11.50    2.10
 -12   2   0    8.50    2.80
  12   2   0   12.00    2.50
 -12   2   0   15.00    2.80
 -12  -2   0   14.30    2.70
 -12   2   0   15.10    3.30
  12  -2   0   13.00    3.00
  12   2   0   13.10    3.10
 -12  -2   0   21.20    3.70
 -12  -2   0   10.80    2.90
 -12  -2  -1    4.30    2.40
  12   2  -1    1.50    1.50
  12  -2   1    1.40    1.50
 -12  -2  -1    5.70    2.30
  12   2  -1    0.80    1.80
 -12  -2  -1    1.80    1.50
 -12   2   1    1.50    1.80
  12  -2   1    5.40    2.40
 -12   2   1    5.30    2.50
 -12   2   1    3.60    1.90
 -12   2  -1    8.30    2.70
 -12  -2   1    2.10    2.20
  12  -2  -1    0.90    1.30
 -12  -2   1    1.70    1.60
  12  -2  -1    0.70    2.00
 -12   2  -1    5.40    1.90
  12   2   1    1.80    1.80
 -12   2  -1    0.30    1.70
  12   2   1    1.00    1.70
 -12  -2   1    2.80    1.90
  12  -2   2   -0.50    1.30
 -12  -2  -2   -1.00    1.60
 -12   2   2    0.00    1.60
 -12  -2  -2    0.30    1.30
  12  -2   2    2.50    2.00
 -12   2   2   -0.80    1.80
  12   2  -2    0.00    1.70
  12   2  -2    0.60    1.80
 -12   2   2    0.90    1.80
  12  -2  -2    1.40    1.30
  12   2   2    0.10    1.60
 -12   2  -2    2.40    1.90
 -12  -2   2   -1.70    1.30
 -12   2  -2    2.30    1.90
  12  -2  -2    3.10    2.30
  12   2   2    1.00    1.70
 -12  -2   2   -2.70    2.00
 -12  -2   2    1.60    1.80
 -12   2  -2   -0.50    1.20
 -12   2   3   33.00    4.50
 -12  -2  -3   32.10    4.40
  12  -2   3   38.60    3.70
  12   2  -3   23.20    3.80
  12  -2   3   35.80    4.90
 -12   2   3   31.40    4.30
  12   2  -3   26.70    3.70
 -12   2   3   18.50    3.10
 -12  -2   3   29.20    4.70
  12  -2  -3   25.70    4.20
  12   2   3   36.50    4.20
 -12   2  -3   36.50    3.90
  12  -2  -3   23.50    3.00
 -12  -2   3   27.50    3.80
  12   2   3   36.00    4.60
 -12   2  -3   27.90    4.40
 -12  -2   3   24.90    3.70
 -12   2   4   -1.40    2.20
 -12   2   4   -2.00    1.70
  12  -2   4    1.40    1.70
 -12   2   4    0.80    1.70
  12   2  -4   -0.40    2.10
  12   2  -4   -1.50    1.50
 -12  -2  -4    1.90    2.20
  12  -2   4   -1.90    2.30
 -12  -2   4    0.00    2.40
 -12  -2   4    1.90    1.80
  12  -2  -4    4.80    1.80
  12   2   4   -1.70    1.80
  12   2   4    4.30    2.10
 -12  -2   4   -1.60    1.60
 -12   2  -4    2.90    2.40
  12  -2  -4   -1.10    1.90
 -12   2   5    3.60    2.40
 -12   2   5    4.00    2.30
  12  -2   5    5.10    2.60
  12  -2   5    0.60    2.50
 -12  -2  -5    7.50    2.90
 -12   2   5    4.40    2.60
  12   2  -5    2.90    2.50
  12   2  -5    4.80    2.40
  12  -2  -5    3.90    2.90
  12  -2  -5   10.00    2.50
 -12  -2   5    4.40    3.20
 -12   2  -5    4.40    2.50
  12   2   5   10.90    2.90
 -12  -2   5    3.10    2.50
  12   2   5    4.70    2.70
 -12  -2  -6    0.70    2.00
 -12   2   6    3.70    2.70
 -12   2   6    1.80    2.10
  12  -2   6    4.50    2.80
  12   2  -6    1.20    2.20
  12   2  -6    3.50    2.80
  12   2   6   -0.30    2.20
  12   2   6    2.40    2.50
  12  -2  -6   -1.40    1.90
 -12  -2   6    6.00    3.20
  12  -2  -6   -1.50    2.90
 -12  -2   6   -0.30    2.20
 -12   2  -6    1.50    2.30
 -12   2   7    3.70    2.80
 -12  -2  -7    4.40    2.90
  12   2  -7    1.20    2.60
  12  -2   7   12.80    3.80
  12   2  -7    2.30    2.40
 -12   2   7   10.00    3.10
 -12   2  -7    4.60    2.90
  12  -2  -7    8.40    3.50
 -12  -2   7   11.70    3.70
  12   2   7    9.00    3.20
 -12  -2   7    5.90    3.20
  12   2   7   10.90    3.40
  12  -2  -7    2.30    2.30
  12  -2   8    9.80    4.00
  12   2  -8    5.40    3.30
 -12  -2  -8    4.40    3.20
 -12   2   8   11.40    3.60
 -12   2   8    1.20    2.90
 -12  -2  -8    6.60    4.20
  12   2  -8   -1.20    2.50
 -12   2  -8    3.70    4.20
  12  -2  -8    8.50    3.90
 -12   2  -8    2.60    2.80
  12  -2  -8    6.10    2.70
 -12  -2   8    3.80    3.40
  12   2   8    7.10    3.10
  12   2   8    9.40    3.60
 -12  -2   8   12.50    3.90
  12   2  -9    0.60    3.30
 -12   2   9   -0.80    2.90
  12  -2   9    2.30    3.60
 -12  -2  -9    0.30    3.20
 -12   2   9    0.40    3.20
 -12  -2  -9    0.60    2.90
  12   2  -9    2.90    3.10
  12   2   9    4.00    3.30
 -12  -2   9    7.50    3.90
 -12  -2   9    6.40    3.50
  12  -2  -9   -1.30    3.50
 -12   2  -9   -5.10    2.40
  12  -2  -9    1.50    2.90
  12   2   9    3.10    3.90
 -12   2  -9    2.10    3.10
 -12  -2 -10    3.30    3.30
  12  -2  10    4.30    4.20
 -12  -2 -10   11.30    3.80
  12   2 -10    6.60    3.60
 -12   2  10    7.70    3.90
 -12   2  10    7.90    4.10
  12   2 -10    2.10    4.10
 -12  -2  10    7.70    4.10
 -12   2 -10    1.30    3.40
 -12  -2  10    6.60    4.00
  12  -2 -10    7.80    3.50
 -12   2 -10    3.40    3.40
  12   2  10    5.90    4.10
  12  -2 -10    8.80    5.10
  13   2   0    1.40    1.70
 -13  -2   0    0.40    1.80
 -13   2   0   -1.60    1.30
 -13  -2   0   -0.90    2.00
 -13   2   0   -0.50    2.20
 -13   2   0   -1.70    1.70
  13  -2   0    0.30    2.00
  13   2   0    0.00    1.70
 -13  -2   0    0.50    1.60
  13  -2   1   13.50    3.70
  13   2  -1    7.20    2.40
 -13   2   1   10.40    3.10
 -13  -2  -1    3.50    2.30
 -13  -2  -1   11.40    2.60
 -13   2   1    3.10    2.00
 -13   2   1   15.10    3.40
  13   2  -1   11.50    2.90
 -13   2  -1    9.30    2.40
 -13  -2   1   10.90    3.20
 -13   2  -1   13.40    3.60
  13   2   1   17.40    3.70
 -13   2  -1   14.40    3.60
 -13  -2   1   16.10    3.80
  13   2   1   12.20    2.90
  13  -2  -1   10.20    3.20
 -13  -2   1    8.80    2.50
  13  -2   2    0.60    2.10
  13   2  -2    2.00    1.90
 -13   2   2    0.90    2.00
 -13   2   2   -0.90    1.90
 -13   2   2   -0.10    2.20
 -13  -2  -2    1.90    1.70
 -13  -2  -2    2.60    2.30
  13   2  -2    1.30    2.10
  13  -2  -2   -0.40    2.00
 -13  -2   2    0.40    2.50
  13  -2  -2    1.00    1.80
 -13   2  -2   -1.20    1.30
 -13  -2   2   -0.50    1.50
  13   2   2   -1.20    1.70
 -13   2  -2   -0.20    2.10
  13   2   2   -2.50    1.70
 -13   2  -2    3.10    2.40
 -13  -2   2    1.00    2.00
 -13   2   3   13.10    3.30
 -13   2   3   13.70    3.20
 -13   2   3   14.00    3.90
  13   2  -3   10.00    2.70
  13  -2   3   12.90    3.60
 -13  -2  -3    8.20    2.90
  13   2  -3    9.10    3.20
 -13  -2   3    6.70    2.60
  13   2   3   13.10    3.00
  13  -2  -3    8.10    3.00
  13  -2  -3    9.30    2.30
  13   2   3   10.60    3.00
 -13  -2   3   11.10    3.50
 -13  -2   3   15.00    3.30
 -13   2  -3    8.10    3.10
  13  -2   4   -2.00    2.60
  13   2  -4   -0.20    2.00
 -13   2   4    1.80    2.70
 -13   2   4   -1.10    1.70
 -13   2   4   -0.30    2.20
 -13  -2  -4   -0.30    2.00
  13   2  -4    1.60    2.00
  13   2   4    0.30    2.00
 -13  -2   4   -2.70    2.60
  13   2   4   -0.60    2.20
 -13  -2   4   -0.30    2.00
  13  -2  -4   -0.10    2.50
 -13   2  -4   -1.00    1.90
  13  -2  -4   -1.80    1.70
 -13   2   5    6.20    3.30
 -13  -2  -5    3.30    2.70
  13  -2   5   10.30    3.80
 -13   2   5    6.20    2.60
 -13   2   5    2.10    2.80
  13   2  -5    6.10    2.60
  13   2  -5    2.80    2.70
 -13  -2   5   13.30    3.90
 -13  -2   5    2.30    2.60
  13   2   5    6.10    2.90
  13  -2  -5    3.90    2.10
  13  -2  -5    6.20    3.20
  13   2   5    0.30    2.40
 -13   2  -5    4.90    3.10
 -13  -2  -6   17.80    4.30
  13   2  -6    9.40    2.90
  13  -2   6   13.60    4.20
 -13   2   6   12.30    3.40
  13   2  -6    7.60    3.20
 -13   2   6   14.80    3.80
  13  -2  -6   17.80    4.60
 -13   2  -6   12.60    3.80
  13   2   6   18.30    4.00
 -13  -2   6    5.60    3.00
  13  -2  -6   13.80    3.00
 -13  -2   6   15.60    4.40
  13   2   6   11.60    3.40
 -13  -2  -7    4.60    3.10
 -13   2   7    0.00    2.50
 -13   2   7   -0.60    3.00
  13   2  -7   -1.90    2.70
  13  -2   7    2.10    3.20
  13   2  -7    2.20    2.80
  13   2   7    4.50    3.20
  13   2   7   -2.70    2.80
 -13   2  -7    0.40    2.90
 -13  -2   7   -0.80    2.60
  13  -2  -7   -0.40    2.20
  13  -2  -7    3.30    3.60
 -13  -2   7   -1.60    3.10
 -13   2   8   11.00    4.00
 -13  -2  -8    5.60    3.50
  13   2  -8    5.10    3.10
  13  -2   8    6.00    3.60
 -13   2   8    9.80    3.50
  13   2  -8    7.90    3.60
  13  -2  -8   -0.30    2.70
  13  -2  -8    0.80    3.90
 -13  -2   8    3.30    3.60
  13   2   8    4.10    3.30
  13   2   8    2.80    3.90
 -13   2  -8    2.80    3.20
 -13  -2   8    9.40    3.70
 -13   2   9   54.09    6.80
 -13  -2  -9   58.69    7.30
  13  -2   9   80.69    8.60
  13   2  -9   49.60    6.10
  13   2  -9   50.99    7.10
 -13   2   9   82.89    6.80
  13   2   9   91.69    8.00
  13  -2  -9   70.29    8.30
 -13  -2   9   52.99    6.90
 -13   2  -9   79.19    7.90
 -13  -2   9   81.09    7.70
  13  -2  -9   44.30    6.70
 -14  -2   0    3.30    2.00
 -14   2   0    7.70    3.30
 -14   2   0    4.80    2.70
 -14  -2   0    2.40    2.20
 -14  -2   0    2.80    2.90
 -14   2   0    6.30    2.30
  14   2   0    4.30    2.30
  14   2   0    2.80    2.20
  14  -2   0    2.00    2.70
 -14  -2  -1    2.70    2.50
 -14   2   1    3.80    2.80
  14   2  -1    0.40    2.10
 -14   2   1    0.90    1.90
 -14   2   1    2.70    2.40
  14  -2   1    2.30    2.50
  14   2  -1    4.40    2.10
 -14  -2  -1    2.50    1.90
  14  -2  -1    1.70    2.70
 -14  -2   1    5.00    2.20
  14   2   1    4.10    2.50
 -14  -2   1    2.30    2.90
  14   2   1    1.00    2.30
 -14   2  -1    2.80    1.80
 -14  -2   1    2.60    2.30
 -14   2  -1    2.60    2.60
 -14   2  -1    1.60    2.80
  14   2  -2   -0.80    2.10
 -14  -2  -2    1.10    2.30
 -14   2   2    0.10    2.00
  14   2  -2   -1.50    1.70
  14  -2   2   -0.30    2.50
 -14   2   2   -0.50    2.70
 -14   2   2    0.00    2.20
  14  -2  -2   -2.20    2.20
 -14   2  -2    1.20    2.50
 -14   2  -2    1.00    2.00
  14   2   2    0.50    2.10
 -14  -2   2    1.00    1.90
  14   2   2   -1.60    1.90
 -14  -2   2    3.90    2.80
 -14  -2   2   -0.20    2.20
 -14   2   3    0.50    2.30
  14   2  -3    0.00    2.10
  14   2  -3    1.00    2.00
  14  -2   3    1.20    2.70
 -14   2   3    0.50    1.90
 -14   2   3    3.90    3.10
 -14  -2  -3    2.70    2.40
 -14   2  -3    1.00    2.40
 -14  -2   3   -0.90    2.00
  14   2   3   -2.00    2.30
  14   2   3   -0.30    2.30
  14  -2  -3    1.30    2.60
 -14  -2   3   -0.10    2.80
 -14  -2   3    1.70    2.00
 -14   2   4    7.10    3.20
 -14  -2  -4   11.10    3.50
  14   2  -4    8.70    3.20
  14  -2   4   17.90    4.60
 -14   2   4   18.50    4.30
 -14   2   4   12.10    3.40
  14   2  -4   11.50    3.10
  14  -2  -4   14.20    4.00
  14   2   4   16.10    3.60
 -14  -2   4   15.90    4.30
  14   2   4   18.90    4.30
 -14   2  -4   18.50    4.30
 -14  -2   4   11.10    3.30
  14   2  -5    2.80    2.70
 -14   2   5   -1.60    3.00
  14  -2   5   -3.50    2.50
 -14  -2  -5    1.60    2.50
 -14   2   5   -0.60    2.30
  14   2  -5    0.10    2.30
 -14  -2   5    0.60    2.40
 -14   2  -5   -1.50    2.40
  14   2   5   -1.30    2.40
 -14  -2   5   -2.60    3.20
  14   2   5   -2.30    2.50
  14  -2  -5    3.20    3.10
  14   2  -6   -1.60    2.70
 -14   2   6    0.00    3.10
  14   2  -6    3.50    2.70
 -14   2   6    2.10    2.70
  14  -2   6    3.70    3.20
 -14  -2  -6    7.30    3.30
 -14  -2   6    2.40    3.40
  14   2   6    3.00    2.80
  14  -2  -6    2.20    3.70
  14   2   6   -1.10    2.70
 -14  -2   6   -0.10    2.50
 -14   2  -6    0.80    2.50
 -14  -2  -7   -1.00    2.40
 -14   2   7   -1.70    3.50
  14   2  -7    0.60    2.60
  14  -2   7   -1.20    3.40
 -14   2   7   -1.90    2.70
  14   2  -7   -0.80    3.10
  14  -2  -7   -2.50    3.70
  14   2   7    2.10    3.00
 -14   2  -7    2.90    3.10
 -14  -2   7   -0.40    3.60
 -14  -2   7    2.50    3.00
  14   2   7   -1.70    3.50
  14   2  -8    7.80    3.60
 -14   2   8    4.90    3.80
 -14   2   8   13.10    4.20
  14   2  -8    5.00    4.20
 -14  -2  -8   11.70    4.20
  14  -2   8    7.20    4.40
  14  -2  -8    4.10    4.30
  14   2   8    6.90    3.80
 -14   2  -8   15.20    4.30
 -14  -2   8   13.30    4.20
 -14  -2   8   10.30    4.60
 -15  -2   0   -0.90    2.10
 -15   2   0   -1.30    2.60
 -15  -2   0   -1.40    1.80
  15  -2   0   -0.20    2.90
  15   2   0   -1.30    2.00
 -15   2   0   -1.80    2.50
  15   2   0    0.70    2.30
 -15   2   0    0.90    1.80
 -15   2   1   92.19    7.80
 -15   2   1   85.69    6.40
  15   2  -1  100.19    7.50
  15   2  -1   91.09    6.30
 -15  -2  -1   84.99    7.30
  15  -2   1   88.39    7.50
 -15   2   1   99.39    7.50
 -15   2  -1   87.69    7.50
  15  -2  -1   86.69    7.40
 -15  -2   1   87.09    7.70
 -15   2  -1   95.79    6.40
 -15   2  -1  106.99    9.30
 -15  -2   1   94.89    6.60
 -15  -2   1   83.19    7.00
  15   2   1   89.99    7.00
  15   2   1   92.29    6.40
 -15   2   2    0.60    3.00
  15   2  -2    2.70    2.60
  15   2  -2    2.70    2.60
  15  -2   2   -1.20    2.70
 -15   2   2    2.70    2.40
 -15   2   2    5.70    2.90
 -15  -2  -2    3.80    2.90
 -15  -2   2    3.30    2.40
 -15  -2   2    2.50    2.70
  15  -2  -2    2.00    3.10
  15   2   2    6.70    3.00
  15   2   2   10.40    3.10
 -15   2  -2    1.80    3.00
 -15  -2   2    3.50    3.60
  15   2  -3   15.00    3.60
 -15   2   3   30.30    5.30
 -15   2   3   21.10    4.30
 -15  -2  -3   15.30    4.10
  15   2  -3   17.00    4.20
 -15   2   3   16.80    3.60
  15  -2   3   24.90    5.20
  15   2   3   21.40    4.40
 -15  -2   3   21.30    4.20
 -15  -2   3   18.80    4.20
 -15  -2   3   24.50    7.50
  15  -2  -3   27.70    5.50
  15   2   3   19.30    4.10
 -15   2  -3   18.90    4.40
 -15   2   4    0.50    2.40
  15   2  -4    0.90    2.20
 -15   2   4    4.50    3.10
 -15  -2  -4    4.30    3.10
  15  -2   4   -0.90    3.00
  15   2  -4    0.10    2.50
 -15   2   4    4.80    3.30
  15  -2  -4    9.90    4.10
  15   2   4   -0.50    2.60
 -15  -2   4   -0.80    3.40
  15   2   4   -3.00    2.40
 -15   2  -4   -1.20    2.90
 -15  -2   4    1.00    2.70
 -15  -2  -5   -1.00    2.70
  15  -2   5   -0.80    3.10
  15   2  -5   -1.80    2.60
  15   2  -5    0.90    3.00
 -15   2   5    2.00    3.60
 -15   2   5   -2.90    1.90
  15   2   5   -2.40    2.70
 -15   2  -5   -0.50    3.00
  15  -2  -5    1.30    3.30
 -15  -2   5    1.30    3.00
 -15  -2   5   -2.40    3.30
  15   2   5    3.50    3.10
  15   2  -6   -3.30    2.70
 -15   2   6   -0.60    3.50
 -15  -2  -6   -1.70    2.90
  15  -2   6    0.20    3.50
 -15   2   6   -0.50    2.40
  15   2  -6    0.60    2.80
  15  -2  -6    3.10    4.00
  15   2   6   -2.90    2.90
 -15  -2   6   -3.30    2.60
 -15   2  -6   -4.80    2.80
  15   2   6    0.70    3.40
 -15  -2   6    0.30    3.80
  16   2   0   19.70    4.60
 -16  -2   0   21.60    4.70
 -16  -2   0   20.50    4.10
 -16   2   0   30.00    5.10
  16  -2   0   18.50    4.80
  16   2   0   26.50    4.40
 -16   2   0   17.80    4.00
 -16   2   0   25.30    5.60
 -16   2   1   35.50    6.40
 -16   2   1   21.20    4.80
 -16  -2  -1   38.00    5.90
  16   2  -1   37.10    5.00
 -16   2   1   30.10    4.80
  16   2  -1   27.10    5.00
  16  -2   1   29.40    5.70
  16   2   1   44.60    5.60
  16   2   1   28.40    5.10
 -16  -2   1   32.40    4.90
 -16  -2   1   28.80    5.00
 -16   2  -1   37.80    5.90
  16  -2  -1   42.10    6.60
 -16  -2  -2   14.40    4.30
  16   2  -2    6.30    3.20
  16  -2   2    8.60    4.00
  16   2  -2   13.80    3.50
 -16   2   2    7.00    3.40
 -16   2   2    6.20    2.70
 -16   2   2   15.70    4.60
  16  -2  -2   16.40    4.60
 -16  -2   2    8.00    3.50
 -16  -2   2   10.90    3.50
 -16  -2   2   13.30    4.80
  16   2   2   14.70    4.30
 -16   2  -2   10.60    4.30
  16   2   2   11.30    3.50
 -16   2   3    4.80    3.30
 -16  -2  -3    1.00    3.20
  16   2  -3    2.30    2.50
 -16   2   3   -2.40    2.30
 -16   2   3    6.00    4.10
  16  -2   3    1.00    3.40
  16   2  -3    3.20    3.10
 -16  -2   3   -1.30    2.10
  16  -2  -3   -0.70    3.30
 -16  -2   3   -3.70    3.60
  16   2   3    1.20    2.80
  16   2   3    1.70    3.30
 -16   2  -3   -0.20    2.90
  16   2  -4    2.60    3.40
 -16   2   4    1.20    2.60
  16  -2   4    2.20    3.70
 -16  -2  -4    3.00    3.40
  16   2  -4    3.50    2.70
 -16   2   4    1.80    3.80
  16   2   4    1.20    3.20
 -16   2  -4    1.10    3.30
 -16  -2   4    4.30    2.80
  16  -2  -4   -1.40    3.60
 -16  -2   4    0.90    3.80
 -16  -2  -5  176.18   11.10
 -16   2   5  115.29    8.60
 -16   2   5  143.49    9.80
  16  -2   5  132.09    9.80
  16   2  -5  123.49    8.40
  16   2  -5  128.19    9.50
 -16  -2   5  156.58   10.50
  16  -2  -5  135.29   10.40
  16   2   5  151.58   12.60
 -16  -2   5  126.99    8.80
 -16   2  -5  162.48   10.50
 -17   2   0    0.30    2.60
 -17  -2   0   -2.20    2.80
 -17   2   0   -3.20    2.80
  17  -2   0    0.20    3.20
  17   2   0    1.20    2.80
  17   2  -1   -0.10    2.80
 -17  -2  -1    0.00    3.10
 -17   2   1    2.20    2.60
 -17   2   1    2.40    2.90
 -17   2   1    3.00    4.20
  17  -2   1    3.50    3.70
  17   2   1    5.90    3.40
 -17  -2   1    4.90    2.70
 -17   2  -1   -0.20    2.90
  17  -2  -1    0.00    3.50
 -17  -2   1   -4.80    2.50
  17   2  -2    2.60    3.20
 -17   2   2    0.90    2.40
 -17   2   2    1.20    3.00
 -17  -2  -2    1.40    3.20
 -17   2   2    0.90    4.10
  17  -2   2   -1.00    3.30
  17   2   2   -0.20    3.10
 -17   2  -2   -0.40    2.80
  17  -2  -2    4.60    3.70
 -17  -2   2    0.20    2.40
 -17  -2   2   -0.20    2.80
   0   3   0    1.50    0.70
   0   3   0    1.20    0.60
   0  -3   0    0.70    0.60
   0   3   0    0.90    0.50
   0   3   0   -0.30    0.50
   0   3   0    0.30    0.60
   0  -3   0    1.00    0.60
   0   3   1    0.80    0.60
   0   3   1    0.50    0.50
   0   3   1   -0.30    0.60
   0   3  -1    0.40    0.70
   0  -3   1    0.00    0.60
   0   3   1   -0.60    0.40
   0   3  -1   -1.00    0.50
   0   3  -1   -0.20    0.40
   0  -3   1   -0.30    0.70
   0  -3   1   -0.70    0.60
   0   3  -1    0.10    0.60
   0  -3  -1   -0.90    0.60
   0   3   1    0.20    0.50
   0   3   2  337.37    9.60
   0   3   2  346.07    9.40
   0   3  -2  330.27    9.00
   0  -3   2  334.07    9.60
   0   3   2  339.57    9.10
   0   3   2  335.27    9.30
   0   3  -2  349.57    9.40
   0  -3  -2  353.56    9.30
   0  -3   2  341.57    9.60
   0   3  -2  337.67    9.70
   0  -3   2  339.87    9.40
   0   3  -2  346.27    9.20
   0   3  -3   -0.80    0.60
   0   3   3    0.50    0.60
   0  -3   3    0.60    0.70
   0  -3   3    0.30    0.70
   0   3  -3    0.80    0.80
   0   3   3    0.60    0.60
   0  -3  -3    0.80    0.80
   0   3   3   -0.30    0.70
   0   3   3    0.30    0.70
   0   3  -3    1.10    0.80
   0  -3   3    0.00    0.80
   0   3  -4  148.99    5.40
   0  -3   4  153.08    5.60
   0   3  -4  149.59    5.40
   0   3   4  151.28    5.30
   0  -3   4  161.08    5.80
   0  -3   4  157.98    5.20
   0   3   4  159.68    5.50
   0  -3  -4  154.18    5.50
   0   3   4  151.48    5.40
   0  -3  -5   -0.30    1.00
   0  -3   5    0.40    1.00
   0   3  -5    0.40    0.90
   0   3   5    0.10    1.00
   0  -3   5    0.10    0.90
   0  -3   5    1.20    1.10
   0   3   5    0.90    1.00
   0  -3   5   -0.20    1.10
   0  -3   6  386.06   11.20
   0   3   6  378.96   11.80
   0  -3  -6  391.16   11.60
   0  -3   6  363.96   11.70
   0  -3   6  382.86   12.40
   0  -3  -6  375.96   11.70
   0   3  -6  374.96   11.70
   0   3   6  391.06   11.90
   0  -3   6  374.96   11.80
   0  -3   7   -2.00    1.40
   0   3   7    1.40    1.30
   0  -3   7   -0.30    1.30
   0  -3   7   -1.30    1.30
   0  -3  -7    0.50    1.40
   0   3   7   -2.00    1.30
   0   3  -7   -0.10    1.30
   0  -3  -7    0.00    1.20
   0  -3   7    0.40    1.20
   0   3   8  196.28    7.00
   0   3   8  191.18    8.00
   0  -3   8  185.78    7.90
   0   3   8  204.18    8.30
   0  -3   8  193.98    8.60
   0  -3   8  209.08    8.20
   0  -3  -8  193.48    7.90
   0   3  -8  204.88    8.00
   0  -3  -8  199.98    7.50
   0  -3  -9   -0.10    2.10
   0  -3  -9   -1.30    1.90
   0   3  -9    0.80    1.90
   0  -3   9   -1.20    1.90
   0   3   9   -0.10    1.70
   0  -3   9    2.50    2.20
   0   3   9    0.30    1.80
   0   3   9    1.20    1.60
   0  -3  10    2.50    2.60
   0   3 -10   -3.20    2.00
   0   3 -10    3.60    2.40
   0   3  10    2.90    2.30
   0  -3 -10   -0.50    2.30
   0   3  10   -1.90    2.00
   0   3  10    3.40    2.30
   0  -3  10    1.10    2.20
   0   3 -11    4.00    2.80
   0   3  11    2.50    2.40
   0  -3  11   -1.80    2.40
   0  -3 -11   -1.40    2.60
   0   3  11    2.20    2.40
   0   3 -11    0.10    2.60
   0   3  11    0.50    2.40
   0  -3  11   -0.30    2.80
   0   3  12    2.10    3.00
   0  -3  12    0.80    3.40
   0   3  12    0.90    2.60
   0   3 -12   -2.70    2.70
   0   3 -12    0.30    2.80
   0   3  12    2.90    2.90
   0  -3 -12    3.60    3.20
   0  -3  12    0.70    3.10
   0   3  13    0.50    3.40
   0   3  13   -1.20    2.90
   0  -3  13   -2.50    3.40
   0   3  13    0.30    3.30
   0   3 -13   -0.40    3.30
   0  -3  13   -0.40    3.50
   0   3 -13   -3.60    3.10
   0  -3 -13    0.50    3.50
   1  -3   0  714.43   18.00
   1   3   0  694.53   18.20
   1  -3   0  718.63   18.20
  -1  -3   0  709.33   18.20
   1   3   0  705.43   18.00
   1  -3   0  683.73   18.80
  -1  -3   0  733.13   18.20
   1   3   0  713.23   18.10
  -1   3   0  696.13   18.10
  -1   3   0  715.33   18.10
  -1   3   0  684.23   18.00
  -1  -3   0  690.53   18.20
  -1   3   0  713.63   18.30
  -1   3   1 2178.48   53.59
  -1  -3  -1 2220.68   54.39
   1   3  -1 2137.79   53.99
  -1   3   1 2127.69   54.29
  -1  -3  -1 2150.48   53.89
  -1   3   1 2185.98   53.99
   1  -3   1 2179.88   54.09
   1   3  -1 2240.98   53.99
   1  -3   1 2167.48   54.19
   1  -3   1 2230.48   54.19
  -1   3  -1 2214.88   54.09
   1  -3  -1 2245.98   54.19
  -1   3  -1 2188.58   54.09
  -1   3  -1 2134.39   54.29
   1   3   1 2141.99   53.99
  -1  -3   1 2142.89   54.19
   1   3   1 2142.29   53.99
  -1  -3   1 2164.98   53.89
   1   3   1 2127.09   53.99
   1   3   1 2193.18   53.99
   1  -3  -1 2171.18   53.89
  -1  -3   1 2231.88   54.19
  -1  -3   1 2102.49   53.89
   1  -3   2  425.86   11.40
  -1   3   2  417.06   11.30
  -1  -3  -2  426.16   11.80
   1   3  -2  426.76   11.40
  -1   3   2  419.06   11.30
  -1   3   2  418.66   11.20
  -1   3   2  410.16   11.60
   1  -3   2  428.66   11.10
   1  -3   2  423.86   11.60
   1  -3   2  417.36   11.60
  -1   3   2  424.76   11.40
   1   3  -2  421.06   11.40
   1   3   2  418.96   11.10
   1   3   2  441.16   11.50
  -1  -3   2  428.06   11.50
  -1   3  -2  417.06   11.70
  -1  -3   2  433.66   11.60
  -1   3  -2  428.16   11.30
   1   3   2  412.86   11.40
  -1   3  -2  425.76   11.50
   1   3   2  402.36   11.10
  -1  -3   2  422.06   11.60
  -1   3   3   12.40    1.40
   1   3  -3   11.50    1.40
  -1   3   3    9.70    1.30
   1  -3   3   11.60    1.60
  -1   3   3    9.50    1.20
   1  -3   3   11.70    1.50
  -1  -3  -3   11.10    1.50
   1   3  -3   12.90    1.40
   1  -3   3   12.90    1.30
   1  -3   3   10.80    1.20
  -1   3   3   14.40    1.50
  -1   3   3   10.80    1.30
  -1  -3   3    9.50    1.30
  -1   3  -3    8.90    1.00
  -1  -3   3   10.70    1.40
   1   3   3    9.40    1.30
  -1   3  -3   11.60    1.50
  -1  -3   3    8.10    1.30
  -1   3  -3    9.10    1.30
   1   3   3    8.00    1.00
   1   3   3   12.50    1.30
   1   3   3    8.10    1.20
   1   3   3    9.20    1.10
   1  -3   4    8.50    1.40
   1  -3   4    8.50    1.30
   1  -3   4    8.60    1.60
  -1  -3  -4    5.40    1.30
   1   3  -4    7.60    1.30
  -1   3   4    9.00    1.40
  -1   3   4    7.00    1.30
  -1   3   4    7.20    1.40
   1   3  -4    7.70    1.40
  -1   3   4    8.00    1.20
   1   3  -4    9.10    1.40
   1  -3   4    7.90    1.40
  -1   3   4    6.50    1.20
   1   3   4   10.00    1.40
  -1   3  -4    5.90    0.90
  -1  -3   4    6.40    1.30
  -1   3  -4    9.60    1.50
   1   3   4    5.60    1.00
   1   3   4    7.00    1.10
  -1  -3   4    8.10    1.50
   1   3   4    9.40    1.50
  -1   3  -4    6.60    1.40
  -1  -3   4    7.10    1.40
   1   3   4    9.30    1.40
  -1  -3  -5   20.00    2.30
   1   3  -5   13.70    1.80
  -1  -3  -5   18.70    2.10
   1   3  -5   19.10    2.20
  -1   3   5   19.70    2.10
   1  -3   5   17.80    2.20
   1  -3   5   13.00    1.80
  -1   3   5   20.10    2.20
  -1   3   5   22.50    1.90
   1  -3   5   16.20    2.30
  -1  -3   5   19.30    2.20
   1   3   5   13.60    1.40
   1   3   5   19.30    1.70
  -1   3  -5   18.90    2.20
  -1  -3   5   17.50    2.20
   1   3   5   21.10    2.20
  -1  -3   5   18.50    2.00
  -1   3  -5   17.30    2.00
  -1   3  -5   15.70    1.40
   1   3   5   18.50    2.20
   1  -3  -5   18.80    2.00
  -1   3   6    5.20    1.50
   1  -3   6    6.70    1.80
   1  -3   6    4.10    1.40
  -1  -3  -6    4.30    1.50
  -1  -3  -6    5.50    1.50
   1   3  -6    4.10    1.50
  -1   3   6    5.00    1.30
   1  -3   6    6.30    1.70
   1   3  -6    4.30    1.50
  -1   3   6    3.50    1.50
   1   3   6    3.50    1.40
  -1  -3   6    5.70    1.80
   1  -3  -6    5.90    1.70
   1   3   6    5.30    1.60
   1   3   6    5.80    1.30
   1  -3  -6    4.40    1.40
  -1  -3   6    7.50    1.60
   1   3   6    5.40    1.30
  -1  -3   6    5.90    1.70
  -1   3  -6    6.60    1.60
   1   3  -7  199.38    7.40
  -1  -3  -7  201.88    7.60
   1  -3   7  191.78    7.60
   1  -3   7  200.88    8.20
   1  -3   7  189.98    7.40
  -1  -3  -7  192.48    7.20
   1   3  -7  186.98    7.50
  -1   3   7  198.48    7.50
  -1   3   7  189.78    7.60
  -1  -3   7  196.78    7.00
   1   3   7  194.88    7.60
  -1   3  -7  184.38    7.40
   1  -3  -7  201.68    7.10
  -1  -3   7  188.88    8.00
   1   3   7  186.98    7.50
   1  -3  -7  191.18    7.40
   1   3   7  170.68    8.70
   1   3   7  192.58    6.70
  -1  -3   7  194.68    7.50
  -1  -3  -8   -1.60    1.50
  -1   3   8    0.00    1.60
  -1  -3  -8   -1.00    1.60
   1  -3   8   -3.60    1.40
  -1   3   8   -1.80    1.50
   1  -3   8    1.20    1.70
   1   3  -8    1.80    1.90
   1   3  -8    0.00    1.70
   1  -3   8   -2.60    1.60
  -1  -3   8   -2.20    1.80
   1   3   8    0.70    1.70
  -1  -3   8   -0.10    1.50
  -1  -3   8   -1.90    1.40
   1  -3  -8   -1.10    1.60
   1   3   8    1.40    1.60
   1  -3  -8   -1.20    1.40
  -1   3  -8   -0.80    1.60
   1   3   8    1.70    1.50
  -1   3   9   23.10    3.40
   1  -3   9   27.90    3.90
  -1  -3  -9   23.00    3.40
   1   3  -9   30.20    3.90
   1  -3   9   29.20    3.70
  -1   3   9   25.20    3.60
  -1  -3  -9   25.70    3.20
   1  -3   9   39.00    4.20
   1   3  -9   33.80    3.70
  -1  -3   9   29.90    3.20
  -1  -3   9   18.60    3.30
   1   3   9   26.60    3.10
   1  -3  -9   28.80    3.60
   1   3   9   28.00    3.70
   1   3   9   27.20    3.50
  -1   3  -9   20.10    3.40
  -1  -3   9   24.90    3.60
   1  -3  10   29.70    3.80
  -1   3  10   30.30    4.20
   1   3 -10   32.20    3.90
  -1   3  10   30.30    3.50
  -1   3  10   24.20    3.90
   1   3 -10   31.20    4.20
   1  -3  10   28.80    4.10
   1  -3  10   28.10    4.40
  -1  -3 -10   31.50    4.20
  -1  -3  10   36.60    5.00
   1   3  10   31.60    3.70
  -1  -3  10   33.90    4.30
   1  -3 -10   28.20    3.80
   1   3  10   30.20    4.10
   1   3  10   26.10    3.80
  -1   3 -10   29.60    4.00
   1   3 -11    4.30    2.70
  -1   3  11    0.40    2.70
  -1   3  11   -0.30    2.20
   1  -3  11   -2.60    2.50
  -1   3  11    3.10    2.30
   1  -3  11   -1.60    2.50
  -1  -3 -11    0.40    2.60
   1   3 -11    0.40    2.50
   1  -3 -11   -2.50    2.30
  -1  -3  11    0.90    2.90
   1   3  11   -1.70    2.40
  -1  -3  11   -2.30    2.10
   1   3  11   -0.50    2.30
  -1   3 -11    1.90    2.60
   1   3  11    2.10    2.50
   1  -3  12   -4.80    3.10
  -1  -3 -12   -4.20    2.80
   1   3 -12   -1.00    2.80
  -1   3  12   -2.50    2.70
   1  -3  12   -2.60    2.70
  -1   3  12    0.50    2.80
  -1   3  12   -0.60    2.60
   1   3 -12    5.10    3.00
   1   3  12   -2.20    2.80
  -1   3 -12    2.10    3.10
   1   3  12   -1.50    2.80
  -1  -3  12    0.30    3.00
   1   3  12    0.20    2.80
   1  -3 -12   -1.00    3.10
  -1  -3  12   -1.30    3.00
  -1   3 -12   -2.80    2.90
   1   3 -13    9.50    3.80
   1   3 -13    5.50    3.40
   1  -3  13    5.60    3.90
  -1   3  13    7.50    3.20
  -1   3  13    6.30    3.50
  -1   3  13   10.00    3.80
  -1  -3 -13    2.90    3.70
   1  -3  13    5.00    3.90
   1   3  13    6.70    3.50
  -1   3 -13    6.80    3.90
   1  -3 -13   14.30    4.00
   1   3  13   11.60    3.60
  -1   3 -13    7.60    4.00
   1   3  13   15.00    4.20
  -1  -3  13    7.00    4.00
  -1  -3  13    4.40    3.60
   2   3   0    0.50    0.60
  -2   3   0    0.80    0.60
  -2  -3   0    0.40    0.70
  -2  -3   0    0.70    0.80
  -2   3   0    0.10    0.60
   2   3   0    0.00    0.60
  -2  -3   0   -0.40    0.60
  -2   3   0    0.10    0.60
   2   3   0    1.20    0.80
   2  -3   0    0.70    0.70
  -2   3   0   -0.20    0.60
   2  -3   0    1.00    0.80
   2   3  -1  227.38    6.80
   2   3  -1  232.68    7.00
   2  -3   1  229.48    7.00
   2   3  -1  243.98    6.60
  -2  -3  -1  239.18    6.60
  -2   3   1  227.78    7.00
  -2   3   1  236.68    7.00
   2  -3   1  234.18    6.90
  -2  -3  -1  243.08    7.20
  -2  -3  -1  244.88    6.90
   2  -3   1  243.88    6.90
  -2   3   1  234.78    6.60
   2  -3  -1  232.58    6.90
   2   3   1  230.58    6.70
  -2   3  -1  236.38    6.80
  -2   3  -1  228.68    7.00
   2   3   1  242.08    6.90
  -2  -3   1  226.08    7.00
  -2  -3   1  247.68    7.00
   2   3   1  235.18    6.90
  -2   3  -1  239.68    7.10
  -2  -3   1  235.58    6.70
  -2  -3   1  235.28    6.70
   2  -3   2  613.54   15.50
   2  -3   2  601.04   15.90
  -2   3   2  585.54   16.10
   2   3  -2  600.44   16.10
   2   3  -2  604.54   16.20
  -2   3   2  600.24   15.70
  -2   3   2  608.04   16.30
  -2   3   2  609.34   15.70
   2  -3   2  615.44   16.30
   2  -3   2  603.34   16.40
   2   3  -2  625.94   15.80
  -2   3   2  632.94   16.20
  -2  -3  -2  617.54   16.50
  -2   3  -2  608.64   16.40
   2   3   2  588.04   16.10
  -2  -3   2  602.94   16.30
  -2   3  -2  601.04   16.10
   2   3   2  604.64   16.00
  -2   3  -2  608.54   16.00
   2   3   2  616.54   16.00
  -2  -3   2  610.14   16.10
   2   3   2  591.64   16.00
  -2  -3   2  598.54   16.20
  -2   3   3  944.01   24.50
   2  -3   3  948.11   24.40
  -2   3   3  943.71   24.90
   2  -3   3  935.51   25.00
   2  -3   3  966.50   24.30
  -2  -3  -3  974.10   25.10
   2   3  -3  957.40   24.80
   2   3  -3  969.30   24.50
  -2   3   3  956.00   24.90
   2   3  -3  923.61   24.70
  -2   3   3  974.90   24.80
   2  -3   3  959.20   25.20
  -2   3   3  945.91   24.40
   2   3   3  957.60   24.60
  -2   3  -3  951.70   24.80
  -2  -3   3  964.90   24.90
   2   3   3  920.41   24.50
   2   3   3  944.61   24.70
  -2  -3   3  952.30   24.90
  -2  -3   3  948.21   25.00
  -2   3  -3  959.10   25.20
   2   3   3  945.21   24.80
  -2   3  -3  936.21   24.50
   2   3   3  943.81   24.40
   2  -3   4   48.80    2.60
   2  -3   4   47.30    3.00
  -2   3   4   49.90    2.90
   2  -3   4   47.00    2.90
  -2  -3  -4   48.20    3.00
   2   3  -4   50.29    2.90
  -2   3   4   56.49    2.80
  -2   3   4   46.80    2.60
  -2   3   4   49.70    2.70
  -2   3   4   54.19    2.80
   2   3  -4   49.90    2.60
   2  -3   4   45.70    2.40
   2   3   4   50.79    2.70
  -2  -3   4   47.50    2.80
   2   3   4   48.20    2.50
   2   3   4   48.40    2.90
  -2   3  -4   51.09    2.50
  -2   3  -4   47.80    2.90
  -2  -3   4   45.90    2.90
   2   3   4   49.99    2.80
  -2   3  -4   47.00    2.80
  -2  -3   4   52.89    3.10
   2   3   4   51.69    2.70
   2   3  -5  432.36   12.90
  -2   3   5  415.26   12.70
   2  -3   5  418.76   12.50
  -2   3   5  430.46   13.00
   2  -3   5  438.76   13.40
   2   3  -5  444.26   12.50
   2  -3   5  425.96   13.00
  -2   3   5  450.65   12.70
  -2  -3  -5  447.56   13.00
  -2  -3  -5  431.26   12.80
  -2   3   5  433.26   12.50
   2   3   5  438.76   12.70
  -2  -3   5  440.76   12.90
  -2  -3   5  432.86   12.70
  -2   3  -5  430.46   12.90
   2   3   5  441.56   12.90
  -2   3  -5  428.16   12.80
   2   3   5  442.26   12.50
  -2  -3   5  445.96   13.40
  -2   3  -5  446.56   12.20
   2   3   5  422.96   12.40
   2  -3   6   -0.50    1.00
   2  -3   6    1.30    1.30
  -2   3   6   -1.30    1.10
   2   3  -6    0.80    1.20
  -2   3   6   -0.30    1.10
  -2  -3  -6   -0.10    1.00
  -2  -3  -6   -0.20    1.20
   2  -3   6    0.90    1.30
   2   3  -6    2.20    1.30
  -2   3   6   -0.40    1.10
  -2   3  -6   -0.60    0.80
   2   3   6   -0.30    1.00
  -2  -3   6   -0.10    1.30
  -2   3  -6   -1.00    1.20
   2  -3  -6   -0.70    1.20
   2  -3  -6    1.10    1.10
   2   3   6    0.60    1.10
  -2  -3   6   -1.30    1.00
  -2   3  -6    1.40    1.10
   2   3   6   -0.90    1.10
  -2  -3   6    0.10    1.20
   2   3   6    2.50    1.20
   2   3  -7  182.18    6.90
   2  -3   7  179.18    7.00
   2  -3   7  177.38    7.70
  -2  -3  -7  180.48    7.30
  -2  -3  -7  177.08    7.00
  -2   3   7  173.48    7.40
   2   3  -7  179.78    7.20
   2  -3   7  180.38    7.40
  -2   3   7  179.08    6.50
  -2   3   7  172.38    7.10
   2   3   7  178.08    6.70
   2   3   7  164.78    7.10
   2  -3  -7  188.98    7.10
  -2   3  -7  177.18    7.20
   2   3   7  179.18    7.20
  -2  -3   7  179.78    7.80
  -2   3  -7  179.28    6.10
   2  -3  -7  174.98    6.60
  -2  -3   7  171.48    7.00
  -2  -3   7  179.18    6.90
   2  -3   8   25.40    3.30
  -2   3   8   25.60    3.30
  -2  -3  -8   21.90    3.10
   2   3  -8   23.50    3.00
  -2  -3  -8   26.50    3.20
  -2   3   8   24.80    3.30
   2  -3   8   24.90    3.20
  -2   3   8   23.80    2.60
   2  -3   8   20.60    3.20
   2   3  -8   21.60    3.10
  -2   3  -8   17.50    2.80
  -2  -3   8   24.60    3.40
   2  -3  -8   23.00    2.50
  -2  -3   8   25.00    3.00
   2  -3  -8   24.20    3.10
  -2  -3   8   22.80    3.20
   2   3   8   21.80    3.00
   2   3   8   18.30    3.00
   2   3   8   20.50    2.70
   2  -3   9   11.80    2.80
  -2   3   9   12.80    2.90
   2   3  -9    9.60    2.60
   2  -3   9    4.70    2.40
  -2  -3  -9   12.60    2.90
   2  -3   9    9.20    2.50
  -2   3   9    9.30    2.70
   2   3  -9   10.80    2.80
  -2  -3  -9   10.60    2.60
  -2   3  -9    9.40    2.50
   2   3   9    8.40    2.30
   2   3   9    8.80    2.50
  -2  -3   9    8.00    2.40
  -2  -3   9    7.60    2.60
   2  -3  -9   11.10    2.80
   2   3   9    9.40    2.50
  -2  -3   9   10.50    2.80
  -2   3  10   22.40    3.70
   2   3 -10   36.40    4.20
   2  -3  10   30.40    4.40
   2  -3  10   27.00    4.30
   2  -3  10   29.30    4.10
  -2  -3 -10   34.90    4.50
  -2   3  10   22.80    3.70
   2   3 -10   28.90    4.10
  -2   3 -10   26.30    3.90
   2  -3 -10   32.90    4.00
   2   3  10   31.00    3.90
  -2  -3  10   26.10    4.30
   2   3  10   29.80    4.00
  -2  -3  10   30.70    4.00
   2   3  10   28.30    4.00
   2   3 -11   -1.00    2.30
  -2   3  11    4.50    2.80
   2   3 -11   -0.80    2.40
  -2   3  11    3.10    2.70
   2  -3  11    0.70    2.60
   2  -3  11   -0.50    2.40
   2  -3  11    1.80    2.90
  -2  -3 -11    3.00    3.20
   2   3  11    0.50    2.40
   2   3  11    2.10    2.60
  -2   3 -11   -2.80    2.40
  -2  -3  11   -0.40    2.60
   2  -3 -11    3.00    2.70
  -2  -3  11    3.30    3.10
   2   3  11   -0.10    2.30
   2  -3  12    3.00    3.60
   2  -3  12    5.80    3.30
   2  -3  12    2.20    3.50
   2   3 -12    1.50    2.80
  -2  -3 -12    5.90    3.70
  -2   3  12    4.50    2.60
   2   3 -12    9.80    3.50
  -2   3  12    5.50    3.40
  -2   3 -12    5.80    3.50
   2   3  12   11.00    3.50
   2   3  12    4.00    3.20
   2  -3 -12    6.50    3.30
  -2  -3  12    5.20    3.20
   2   3  12    1.90    3.20
  -2  -3  12    8.30    3.60
   2   3 -13    2.40    3.20
  -2   3  13    4.20    3.00
  -2   3  13    0.00    3.30
   2  -3  13   -0.20    3.50
  -2  -3 -13   -4.80    3.10
   2  -3  13    4.50    4.20
   2   3 -13   -1.10    2.80
   2   3  13    4.70    3.50
   2   3  13    5.30    3.70
  -2   3 -13    1.00    3.50
  -2  -3  13    0.60    3.60
  -2   3 -13    0.20    3.30
  -2  -3  13    1.70    3.50
   2  -3 -13   -4.00    3.00
   2   3  13    0.10    3.30
   2  -3 -13    2.00    3.30
   3   3   0 1757.42   45.00
   3  -3   0 1804.02   45.60
  -3   3   0 1842.62   45.70
  -3   3   0 1803.12   45.20
  -3  -3   0 1812.92   45.60
   3   3   0 1798.02   45.40
   3   3   0 1829.52   45.60
  -3  -3   0 1872.61   45.40
  -3   3   0 1793.02   44.90
  -3   3   0 1827.62   45.50
   3   3   0 1775.82   44.90
  -3  -3   0 1793.22   45.50
  -3   3   0 1754.52   45.30
   3  -3   1  126.19    4.50
  -3  -3  -1  124.89    4.00
  -3  -3  -1  129.29    4.60
  -3   3   1  114.09    3.80
   3  -3   1  124.59    4.20
  -3   3   1  115.19    4.30
  -3  -3  -1  128.89    4.40
   3   3  -1  117.59    4.20
  -3   3   1  119.49    4.40
  -3   3   1  119.89    3.80
   3  -3   1  126.89    4.30
   3   3  -1  119.99    4.30
   3   3   1  124.79    4.30
   3   3   1  110.69    3.80
  -3  -3   1  120.49    4.50
  -3  -3   1  128.69    4.20
   3   3   1  125.69    4.00
  -3  -3   1  129.39    4.40
  -3   3  -1  123.59    4.40
   3  -3  -1  119.49    4.40
   3   3   1  123.09    4.30
  -3  -3   1  115.29    4.00
  -3   3  -1  121.59    4.00
  -3   3  -1  120.29    4.40
  -3  -3  -2   16.80    1.90
   3  -3   2   10.60    1.60
   3   3  -2    9.80    1.40
  -3   3   2   11.70    1.50
  -3   3   2   11.30    1.50
   3  -3   2   14.10    1.10
   3   3  -2   14.40    1.60
   3  -3   2   13.50    1.40
  -3  -3  -2   12.30    1.40
   3  -3   2   12.50    1.60
   3   3   2   10.90    1.40
   3  -3  -2    9.70    1.40
  -3   3  -2   11.40    1.40
  -3  -3   2   11.40    1.10
   3   3   2   12.50    1.20
   3   3   2   12.20    1.40
   3  -3  -2   13.10    1.20
  -3   3  -2   11.00    1.40
  -3  -3   2   11.10    1.50
  -3   3  -2   15.20    1.80
  -3  -3   2   11.50    1.50
  -3  -3   2   13.50    1.50
   3   3   2   12.90    1.40
  -3   3   3  321.07    9.60
   3   3  -3  327.17    8.90
   3  -3   3  310.37    9.00
  -3   3   3  325.17    9.60
   3  -3   3  306.07    9.60
   3   3  -3  311.87    9.30
  -3   3   3  323.77    9.10
  -3  -3  -3  320.67    9.80
   3   3  -3  316.27    9.50
  -3   3   3  328.27    8.90
   3  -3   3  312.37    9.80
  -3   3   3  315.47    9.60
   3  -3   3  316.57    8.90
  -3  -3   3  324.17    9.60
  -3   3  -3  319.97    9.40
  -3   3  -3  312.77    9.30
  -3  -3   3  311.77    9.60
  -3   3  -3  322.47    9.80
   3   3   3  310.17    9.50
   3   3   3  308.97    9.40
   3   3   3  305.27    9.00
   3   3   3  320.17    9.30
  -3  -3   3  321.07    9.70
  -3   3   4  150.88    5.60
   3  -3   4  143.89    5.80
  -3  -3  -4  138.39    5.60
   3  -3   4  151.18    5.70
  -3   3   4  139.79    5.30
   3   3  -4  143.99    5.50
   3   3  -4  144.29    4.90
  -3   3   4  144.19    5.40
  -3   3   4  144.39    5.20
   3  -3   4  140.89    5.00
  -3   3   4  141.19    4.90
   3   3   4  130.59    5.10
  -3  -3   4  146.99    5.50
   3   3   4  141.49    5.30
  -3  -3   4  146.79    5.70
   3   3   4  146.39    5.50
  -3   3  -4  147.79    5.60
  -3   3  -4  145.49    5.20
   3   3   4  149.59    5.20
   3   3   4  142.19    5.30
  -3  -3   4  141.29    5.40
  -3   3  -4  136.89    5.30
   3   3  -5    9.90    1.50
  -3   3   5    4.90    1.50
   3  -3   5    4.80    1.40
  -3   3   5    4.80    1.30
   3  -3   5    5.20    1.50
  -3  -3  -5    5.70    1.50
   3   3  -5    2.20    1.30
  -3  -3  -5    2.50    1.20
  -3   3   5    6.60    1.30
   3  -3   5    6.10    1.40
  -3   3   5    5.40    1.50
   3   3   5    5.50    1.50
  -3  -3   5    3.00    1.40
  -3  -3   5    7.30    1.60
  -3  -3   5    7.40    1.70
   3   3   5    6.20    1.60
   3   3   5    4.80    1.30
  -3   3  -5    6.30    1.50
   3   3   5    5.50    1.50
  -3  -3   5    4.70    1.50
  -3   3  -5    5.90    1.50
  -3   3  -5    4.80    1.20
  -3   3   6    4.20    1.40
  -3  -3  -6    0.60    1.40
   3   3  -6    4.80    1.50
   3  -3   6    4.30    1.70
  -3  -3  -6    1.60    1.40
   3  -3   6    5.30    1.50
  -3   3   6    3.80    1.40
   3  -3   6    3.10    1.50
  -3   3   6    3.60    1.60
  -3   3   6    3.60    1.20
   3   3  -6    3.10    1.50
   3   3   6    1.80    1.30
   3  -3  -6    3.50    1.40
  -3   3  -6    2.30    1.20
  -3   3  -6    3.90    2.00
   3   3   6    4.20    1.50
  -3  -3   6    1.50    1.30
  -3  -3   6    4.40    1.60
   3   3   6    1.50    1.20
  -3   3  -6    3.00    1.50
  -3  -3   6    2.90    1.60
   3  -3   7  110.89    5.70
   3  -3   7  107.39    5.20
   3   3  -7  108.89    5.50
  -3   3   7  111.19    5.80
  -3  -3  -7  109.69    5.50
  -3   3   7   96.39    4.90
  -3   3   7  107.89    5.40
   3   3  -7  113.89    5.10
  -3  -3  -7  101.69    5.40
   3  -3   7  111.49    5.90
  -3  -3   7  108.69    5.90
   3   3   7  108.29    5.20
  -3   3  -7  104.09    4.70
  -3  -3   7  103.79    5.20
   3  -3  -7  112.29    5.20
  -3   3  -7  106.19    5.40
  -3  -3   7  113.69    5.60
   3  -3  -7  103.79    4.80
   3   3   7  114.89    5.50
   3   3   7  114.89    5.60
  -3   3   8    7.40    2.30
  -3   3   8    2.70    1.80
   3  -3   8    1.90    1.80
   3   3  -8    4.50    2.00
  -3  -3  -8    1.90    2.00
  -3   3   8    7.20    2.30
   3  -3   8    4.80    2.30
   3  -3   8    5.50    2.00
  -3  -3  -8    2.00    1.90
   3   3  -8    2.80    1.90
   3   3   8    6.10    2.00
   3  -3  -8    3.70    2.10
  -3   3  -8    7.10    2.40
  -3  -3   8    2.10    1.90
   3   3   8    6.90    2.10
  -3  -3   8    4.70    2.10
   3  -3  -8    4.50    1.60
  -3   3  -8    4.00    1.90
   3   3   8    4.80    2.00
  -3  -3   8    3.60    2.10
   3  -3   9   12.90    3.00
  -3  -3  -9    8.30    2.40
   3   3  -9   10.00    2.60
  -3   3   9    6.20    2.10
   3  -3   9   10.70    2.60
  -3   3   9   11.90    3.00
  -3  -3  -9    9.70    2.80
  -3   3   9    7.10    2.60
   3   3  -9    9.80    2.40
   3  -3   9    9.20    2.50
  -3  -3   9    8.00    2.60
  -3  -3   9    7.40    2.40
   3   3   9    4.90    2.40
   3   3   9    8.60    2.60
   3  -3  -9    9.50    2.50
   3   3   9    6.80    2.40
  -3   3  -9    6.90    2.50
  -3  -3   9   14.80    3.00
   3   3 -10    2.20    2.20
   3   3 -10    3.00    2.30
  -3  -3 -10    3.30    2.40
   3  -3  10    3.80    2.50
  -3   3  10   -1.00    2.40
   3  -3  10    7.30    2.70
   3  -3  10    1.30    2.60
  -3   3 -10    3.60    2.50
  -3  -3  10    7.50    2.70
   3   3  10    4.60    2.50
   3  -3 -10    3.90    2.60
   3   3  10    3.60    2.50
  -3  -3  10    2.60    2.50
  -3  -3  10    3.50    2.70
   3   3  10    6.90    2.80
   3  -3  11   15.80    3.50
   3   3 -11   19.80    3.60
   3  -3  11   12.00    3.60
  -3   3  11   13.50    3.70
   3   3 -11   16.30    3.70
   3  -3  11   12.10    3.50
  -3  -3 -11   13.70    3.60
   3  -3 -11   16.00    3.60
   3  -3 -11   12.50    3.50
  -3  -3  11   17.20    3.90
   3   3  11   12.00    3.60
  -3   3 -11   18.70    3.90
  -3  -3  11   17.60    3.90
   3   3  11   20.50    3.80
   3   3  11   16.10    3.50
  -3   3  12    8.20    3.60
  -3  -3 -12   18.10    4.30
   3   3 -12   11.80    3.60
   3  -3  12   10.50    3.80
   3  -3  12    8.40    3.80
   3  -3  12   11.90    3.80
   3   3 -12   25.10    4.00
  -3  -3  12   11.20    4.20
   3   3  12   17.40    4.00
  -3  -3  12    2.20    3.60
   3   3  12   14.90    3.90
  -3   3 -12   11.80    3.80
   3   3  12   11.90    3.70
   3  -3 -12    9.90    3.50
   3  -3 -12    5.60    3.00
   3  -3  13   13.50    4.70
  -3  -3 -13    2.80    3.80
   3   3 -13   14.00    3.80
   3  -3  13   13.30    4.60
  -3   3  13   10.40    4.00
   3   3 -13    9.80    3.90
   3  -3  13   16.10    4.20
   3  -3 -13   14.90    4.00
  -3   3 -13    5.00    4.00
  -3  -3  13   11.60    4.30
   3  -3 -13    5.90    3.30
   3   3  13   12.30    4.10
   3   3  13   13.20    4.20
  -3  -3  13    3.20    4.00
   3   3  13   18.10    4.50
   4   3   0   -0.50    0.60
  -4  -3   0    0.60    0.70
  -4   3   0    0.20    0.70
   4  -3   0    1.70    0.90
  -4  -3   0    0.90    0.70
   4   3   0    0.40    0.80
   4   3   0   -0.70    0.50
  -4   3   0   -0.10    0.70
  -4   3   0    0.40    0.70
  -4  -3   0    0.10    0.80
   4   3  -1  555.04   15.40
  -4   3   1  529.65   14.90
  -4   3   1  553.64   14.90
   4   3  -1  562.64   15.40
  -4   3   1  549.95   15.50
  -4  -3  -1  598.44   15.00
   4  -3   1  556.84   15.70
   4  -3   1  567.94   15.30
  -4   3   1  559.34   15.60
  -4  -3  -1  583.24   15.80
  -4  -3  -1  565.44   15.60
  -4  -3   1  557.34   15.60
  -4   3  -1  557.74   15.60
   4   3   1  565.54   15.50
  -4  -3   1  566.44   15.40
  -4  -3   1  557.24   15.20
   4   3   1  562.54   14.80
   4   3   1  558.34   15.40
   4  -3  -1  562.34   15.70
  -4   3  -1  592.44   15.40
  -4   3  -1  554.04   14.80
  -4  -3   1  581.84   15.30
  -4   3  -1  568.34   15.70
   4  -3  -1  571.34   14.60
   4   3   1  531.85   15.00
   4  -3   2   16.00    1.30
  -4  -3  -2   15.30    2.00
   4  -3   2   13.50    1.60
   4   3  -2   11.70    1.60
   4   3  -2   12.80    1.50
   4  -3   2   10.40    1.60
   4  -3   2   15.30    1.90
  -4   3   2    9.80    1.50
  -4   3   2   10.60    1.60
  -4  -3  -2   11.20    1.60
  -4  -3   2   10.20    1.30
  -4   3  -2   12.00    1.40
   4   3   2   10.40    1.20
   4   3   2   11.00    1.60
   4   3   2   12.30    1.40
  -4  -3   2   12.80    1.70
  -4  -3   2   13.30    1.60
  -4  -3   2   11.90    1.70
   4  -3  -2   13.60    1.30
   4  -3  -2   12.10    1.70
  -4   3  -2   12.80    1.70
   4   3   2   14.60    1.80
  -4   3  -2   12.70    1.70
   4   3  -3  283.97    8.60
   4  -3   3  272.07    8.10
  -4  -3  -3  278.57    8.80
  -4   3   3  274.87    8.80
  -4   3   3  290.37    9.20
  -4  -3  -3  289.67    9.30
  -4   3   3  284.97    9.00
   4  -3   3  286.97    9.30
   4   3  -3  295.77    9.00
   4  -3   3  280.67    9.00
   4  -3   3  282.77    8.30
  -4   3  -3  284.87    9.20
   4   3   3  280.07    8.90
  -4  -3   3  274.87    9.00
   4   3   3  283.97    8.50
  -4  -3   3  274.47    8.00
   4   3   3  283.27    8.60
  -4   3  -3  284.47    8.60
   4  -3  -3  293.37    8.40
   4   3   3  276.77    8.80
  -4  -3   3  294.67    9.00
  -4   3  -3  293.87    9.10
  -4  -3   3  285.77    9.00
   4  -3   4    3.40    1.10
  -4   3   4    2.30    1.30
  -4  -3  -4    3.70    1.40
   4  -3   4    4.30    1.30
  -4   3   4    2.10    1.00
  -4   3   4    3.50    1.20
   4  -3   4    3.50    1.20
   4   3  -4    4.30    1.40
  -4   3  -4    1.40    1.10
  -4  -3   4    3.60    1.40
   4   3   4    4.30    1.30
  -4   3  -4    3.70    1.30
   4  -3  -4    1.30    1.00
   4   3   4    3.40    1.10
  -4   3  -4    4.10    1.20
  -4  -3   4    1.20    1.20
   4   3   4    3.10    1.10
  -4  -3   4    4.20    1.40
   4  -3   5   -0.10    1.10
  -4   3   5    0.30    1.20
   4   3  -5    1.10    1.20
  -4   3   5   -0.10    0.90
  -4  -3  -5   -0.50    1.10
   4  -3   5    0.80    1.30
   4   3  -5    0.30    1.10
   4  -3   5   -0.10    1.00
  -4  -3  -5   -1.50    1.00
  -4   3   5    0.70    1.10
   4   3   5    0.50    1.00
   4   3   5   -0.40    1.10
  -4  -3   5   -0.40    1.20
   4  -3  -5   -0.40    1.10
  -4  -3   5    1.50    1.20
   4  -3  -5   -0.20    0.90
  -4   3  -5   -0.20    0.90
  -4   3  -5   -0.20    1.10
  -4   3  -5    0.30    1.10
  -4  -3   5   -0.60    1.10
   4   3   5   -2.10    0.90
   4   3  -6    3.30    1.60
  -4   3   6    2.20    1.60
  -4   3   6    1.60    1.40
   4  -3   6    3.20    1.50
   4  -3   6    2.10    1.40
   4   3  -6    4.20    1.40
  -4   3   6    3.00    1.20
   4  -3   6    5.10    1.80
  -4  -3  -6    3.90    1.70
  -4  -3  -6    3.50    1.70
   4  -3  -6    3.90    1.40
  -4  -3   6    4.10    1.60
   4   3   6    2.10    1.50
   4  -3  -6    2.20    1.50
   4   3   6    3.40    1.60
  -4  -3   6    3.00    1.60
  -4  -3   6    0.10    1.50
  -4   3  -6    1.70    1.20
  -4   3  -6    0.90    1.40
   4   3   6    2.70    1.30
   4   3  -7   13.60    2.50
  -4  -3  -7   14.20    2.60
  -4   3   7   13.60    2.00
   4   3  -7   11.60    2.10
  -4   3   7   15.40    2.80
  -4  -3  -7   13.80    2.40
   4  -3   7   11.40    2.60
   4  -3   7   15.00    2.50
   4  -3   7   12.10    2.70
  -4   3   7   14.30    2.40
  -4   3  -7    8.70    2.30
   4   3   7   10.60    2.30
  -4  -3   7   14.90    2.90
  -4  -3   7   12.00    2.30
   4  -3  -7   13.20    2.50
  -4   3  -7   11.40    2.10
   4  -3  -7   11.20    2.20
   4   3   7   11.40    2.40
  -4  -3   7   12.20    2.50
   4   3   7   11.50    2.30
  -4   3   8   11.80    2.20
  -4  -3  -8    9.80    2.40
   4  -3   8    8.60    2.70
  -4  -3  -8   10.70    2.40
   4  -3   8   10.40    2.40
   4   3  -8   11.30    2.30
  -4   3   8    4.70    2.10
   4   3  -8    5.20    2.40
   4  -3   8   10.70    2.60
  -4  -3   8    9.60    2.50
   4   3   8    8.30    2.30
   4   3   8   13.80    2.70
   4  -3  -8    8.80    2.60
  -4  -3   8   13.10    2.60
   4  -3  -8    9.90    2.30
  -4   3  -8   15.70    2.70
   4   3   8   10.60    2.50
  -4   3  -8   10.70    2.10
  -4  -3   8    8.70    2.50
   4   3  -9  143.09    6.60
  -4  -3  -9  139.59    7.00
  -4   3   9  126.39    7.30
  -4  -3  -9  132.59    7.10
   4   3  -9  125.99    7.00
   4  -3   9  132.99    7.60
   4  -3   9  142.59    7.70
   4  -3   9  133.99    7.00
  -4   3   9  142.69    6.60
   4   3   9  130.69    7.00
   4  -3  -9  141.39    7.20
   4   3   9  140.09    7.10
   4   3   9  135.09    7.00
  -4  -3   9  145.39    7.00
  -4  -3   9  138.99    7.00
  -4  -3   9  132.49    7.70
  -4   3  -9  137.29    7.20
   4  -3  -9  136.39    6.50
   4   3 -10   13.10    2.80
  -4  -3 -10   26.90    4.20
   4  -3  10   16.40    3.70
   4  -3  10   18.70    3.70
   4  -3  10   17.40    3.30
  -4  -3 -10   11.20    2.90
   4   3 -10   11.40    3.10
  -4   3  10   14.00    3.30
   4   3  10   13.30    3.30
  -4  -3  10   13.50    3.10
   4   3  10   20.30    3.60
  -4   3 -10   11.80    3.30
  -4  -3  10   17.90    3.60
   4  -3 -10   11.00    2.90
   4   3  10   10.90    3.00
  -4  -3  10   12.20    3.20
   4  -3 -10   20.00    3.40
  -4   3  11    1.60    2.80
   4  -3  11    0.00    3.20
  -4  -3 -11    3.00    3.00
   4  -3  11   -2.20    2.40
   4   3 -11    1.20    2.40
   4  -3  11   -0.60    2.60
   4   3 -11    3.80    3.00
   4   3  11    2.80    2.90
   4  -3 -11    2.50    2.80
  -4  -3  11    3.70    3.20
   4   3  11   -0.30    2.60
   4   3  11    4.90    3.00
  -4  -3  11   -0.80    2.90
  -4   3 -11   -0.50    2.80
   4  -3 -11    1.80    2.80
   4   3 -12    2.90    3.00
   4  -3  12   -4.00    2.80
   4   3 -12   -3.50    2.70
  -4   3  12   -4.10    2.90
  -4  -3 -12   -4.90    3.10
   4  -3  12    4.70    3.70
   4  -3  12    4.20    3.30
   4   3  12    2.30    3.50
   4   3  12    2.80    3.10
  -4  -3  12    1.10    3.10
   4   3  12    2.10    3.30
   4  -3 -12   -1.10    2.70
  -4  -3  12   -2.10    3.20
  -4   3 -12   -2.20    3.20
   4  -3 -12    0.70    3.00
   4  -3  13    2.80    3.50
  -4   3  13   -1.10    3.40
   4   3 -13    4.80    3.70
  -4  -3 -13    5.50    4.10
   4  -3  13    5.30    3.70
   4  -3  13    0.90    4.00
   4   3  13   -1.70    3.40
  -4   3 -13    0.80    3.60
   4  -3 -13    2.70    3.40
   4   3  13    0.90    3.60
  -4  -3  13    0.10    4.00
   4   3  13    2.60    3.40
  -4  -3  13   -3.80    3.40
   5   3   0    0.70    0.70
   5   3   0    0.20    0.80
  -5  -3   0   -0.90    0.70
  -5  -3   0    1.00    1.10
   5  -3   0    1.00    0.90
   5   3   0   -0.10    0.80
  -5   3   0    0.60    0.90
  -5  -3   0   -0.40    0.70
  -5   3   0    0.60    0.70
  -5   3   0    0.80    0.80
  -5  -3  -1  500.85   13.80
  -5   3   1  466.45   12.90
   5  -3   1  456.15   13.20
   5   3  -1  455.65   13.30
  -5  -3  -1  475.15   12.90
  -5   3   1  450.85   13.00
  -5   3   1  476.05   13.70
   5   3  -1  488.55   13.30
  -5   3   1  458.85   13.50
  -5  -3  -1  466.35   13.60
   5   3  -1  460.85   13.30
   5  -3   1  462.45   13.70
   5  -3   1  448.16   12.30
  -5   3  -1  480.95   13.20
   5   3   1  465.85   13.10
  -5   3  -1  460.25   13.50
  -5   3  -1  464.25   13.70
   5  -3  -1  482.35   13.80
  -5  -3   1  467.35   13.30
  -5   3  -1  458.55   12.50
  -5  -3   1  460.15   13.60
   5   3   1  462.35   13.30
   5  -3  -1  473.65   12.50
   5   3   1  475.05   13.50
  -5  -3   1  453.45   13.30
   5   3  -2   89.89    3.90
  -5   3   2   90.79    3.50
   5  -3   2   95.09    4.20
  -5  -3  -2   94.19    4.50
  -5   3   2   88.79    4.20
  -5   3   2   90.39    3.60
  -5   3   2   97.19    4.20
   5  -3   2   89.29    4.40
   5  -3   2   91.49    3.30
   5   3  -2  100.79    4.30
  -5  -3  -2   95.49    4.30
   5   3   2   92.49    3.60
  -5  -3   2  100.59    4.40
   5   3   2   87.89    3.80
  -5  -3   2   95.19    4.20
  -5  -3   2   93.19    3.80
  -5   3  -2   95.09    4.40
  -5  -3   2   99.79    4.30
   5  -3  -2  104.59    4.60
   5   3   2   95.99    4.20
  -5   3  -2   96.29    4.30
   5   3   2  104.19    4.30
  -5   3  -2   91.49    3.70
   5  -3  -2   97.89    3.60
  -5  -3  -3  109.39    5.00
   5  -3   3  111.39    4.80
   5  -3   3  106.89    5.00
   5  -3   3  111.59    4.20
  -5   3   3  111.29    4.70
   5   3  -3  112.79    4.80
  -5  -3  -3  113.49    4.70
  -5   3   3  110.49    4.80
   5  -3   3  115.89    4.00
   5   3  -3  100.39    4.40
  -5   3  -3  111.89    4.90
   5  -3  -3  111.39    5.00
   5   3   3  119.49    4.90
   5  -3  -3  115.09    4.30
  -5  -3   3  109.79    4.10
   5   3   3  107.39    4.40
  -5   3  -3  107.59    4.90
   5   3   3  113.89    4.80
   5   3   3  114.49    4.40
  -5  -3   3  118.99    4.90
  -5  -3   3  111.79    4.90
  -5  -3   3  106.69    4.80
  -5   3  -3  109.39    4.40
  -5   3   4    1.00    1.00
   5  -3   4    0.30    1.00
  -5  -3  -4    0.90    1.20
  -5  -3  -4   -0.70    0.90
   5  -3   4    0.60    1.00
  -5  -3  -4   -0.40    0.80
   5   3  -4   -0.40    1.10
   5  -3   4    1.10    1.00
  -5   3   4    1.20    1.00
  -5   3   4   -0.40    1.20
  -5   3  -4    1.00    1.10
  -5  -3   4    0.60    1.10
  -5  -3   4   -0.20    1.20
  -5   3  -4    0.10    1.00
  -5  -3   4    1.40    1.20
   5   3   4    0.10    1.10
  -5  -3   4    0.50    0.70
   5  -3  -4    0.10    0.90
   5   3   4    0.70    1.20
  -5   3  -4    2.10    1.20
   5   3   4    0.60    0.80
   5  -3   5   96.29    4.20
  -5   3   5   85.09    4.80
   5  -3   5   89.89    4.80
   5   3  -5   89.59    4.70
  -5  -3  -5   86.69    4.80
  -5   3   5   85.29    4.50
   5  -3   5   92.29    5.00
  -5   3   5   89.29    4.30
  -5  -3  -5   89.79    4.40
   5   3   5   85.09    4.50
  -5   3  -5   92.99    4.80
  -5  -3   5   91.69    4.60
   5  -3  -5   91.69    4.30
  -5   3  -5   94.79    4.50
  -5  -3   5   95.19    5.00
   5   3   5   92.09    4.40
  -5  -3   5   97.29    4.90
  -5   3  -5   88.99    4.60
   5   3   5   84.39    4.50
  -5  -3  -6   62.29    4.10
   5   3  -6   64.19    4.10
  -5   3   6   63.49    4.30
   5  -3   6   67.39    3.80
  -5  -3  -6   65.79    4.40
   5  -3   6   66.69    4.50
  -5   3   6   69.99    4.10
   5   3  -6   69.59    3.50
   5  -3   6   60.99    4.50
  -5   3   6   61.99    3.70
  -5   3  -6   68.49    4.10
   5  -3  -6   64.79    4.00
  -5  -3   6   64.89    4.20
   5   3   6   61.99    4.00
   5   3   6   68.59    4.30
  -5   3  -6   60.39    4.00
  -5  -3   6   59.29    4.40
  -5  -3   6   58.39    3.90
   5   3   6   57.69    3.90
   5  -3   7   76.89    4.50
  -5   3   7   74.89    4.60
  -5   3   7   83.09    4.40
   5  -3   7   82.69    5.30
   5  -3   7   78.29    5.30
  -5  -3  -7   73.59    4.80
  -5  -3  -7   68.09    4.80
  -5   3   7   64.89    4.90
   5   3  -7   67.29    4.00
   5   3  -7   69.19    4.70
  -5  -3   7   66.39    4.70
   5  -3  -7   73.09    4.10
  -5  -3   7   72.59    4.60
   5   3   7   69.59    4.50
  -5  -3   7   67.49    5.10
   5   3   7   62.89    4.60
   5   3   7   73.49    4.80
  -5   3  -7   76.39    4.60
   5  -3  -7   74.39    4.60
  -5   3  -7   67.99    4.60
  -5  -3  -8   24.30    3.50
  -5  -3  -8   27.70    3.60
  -5   3   8   24.80    3.30
   5  -3   8   24.50    3.20
   5   3  -8   23.70    3.30
   5   3  -8   25.90    3.00
  -5   3   8   22.20    3.40
   5  -3   8   27.10    3.80
   5  -3   8   27.70    4.00
   5   3   8   27.40    3.60
  -5  -3   8   31.40    3.80
  -5  -3   8   15.90    3.20
  -5   3  -8   31.60    3.50
   5   3   8   26.20    3.40
  -5   3  -8   25.60    3.40
  -5  -3   8   30.70    3.80
   5  -3  -8   23.00    3.30
   5   3   8   25.80    3.40
   5  -3  -8   24.80    3.10
   5  -3   9   88.59    5.60
   5   3  -9   83.09    5.00
   5  -3   9   88.89    6.30
  -5   3   9   74.39    5.80
  -5  -3  -9   76.09    5.70
  -5   3   9   81.69    5.40
  -5  -3  -9   80.69    5.50
   5   3  -9   75.79    5.60
   5  -3   9   84.79    6.20
  -5  -3   9   72.69    6.00
   5   3   9   84.69    5.60
  -5  -3   9   82.99    5.60
   5   3   9   79.99    5.70
   5  -3  -9   65.99    5.30
  -5   3  -9   80.99    5.80
   5   3   9   73.79    5.60
  -5  -3   9   84.89    5.50
   5  -3  -9   76.39    4.90
  -5   3  10    4.00    2.70
   5  -3  10    0.10    2.60
   5   3 -10   -0.10    2.20
   5  -3  10    7.80    2.80
   5   3 -10    5.10    2.80
  -5  -3 -10    2.50    2.80
  -5   3  10    4.20    2.30
  -5  -3 -10    3.50    2.40
   5  -3  10    7.00    3.30
  -5  -3  10    0.20    2.20
   5   3  10    2.40    2.70
  -5  -3  10    3.40    2.50
   5   3  10    7.10    2.70
  -5   3 -10    2.20    2.80
   5  -3 -10    7.20    2.70
  -5  -3  10    0.90    2.30
   5  -3 -10    5.00    2.70
   5   3  10    2.10    2.50
   5  -3  11   49.50    5.60
   5   3 -11   26.10    4.30
   5  -3  11   39.40    5.30
  -5  -3 -11   27.90    4.80
  -5   3  11   40.00    5.20
   5  -3  11   44.80    5.90
  -5   3 -11   41.00    5.30
   5  -3 -11   44.00    5.10
   5   3  11   34.50    5.10
  -5  -3  11   42.00    5.20
  -5  -3  11   28.20    5.00
   5   3  11   38.40    5.20
   5   3  11   33.70    4.60
   5  -3  12   14.80    4.80
   5  -3  12   10.80    3.90
   5  -3  12   13.90    4.10
  -5  -3 -12   11.80    4.30
   5   3 -12    7.90    3.50
  -5   3  12   12.80    4.00
  -5  -3  12    7.20    3.80
   5   3  12    7.90    3.50
   5   3  12    9.80    3.80
  -5  -3  12   17.30    4.20
  -5   3 -12    9.90    3.90
   5  -3 -12   10.70    3.30
   5   3  12   16.50    4.20
  -5   3  13    2.80    3.50
   5  -3  13    6.90    4.00
  -5  -3 -13    7.10    3.90
   5  -3  13    7.60    4.10
   5  -3  13    7.10    3.90
   5   3 -13    1.70    3.40
  -5  -3  13    4.40    4.00
   5   3  13    2.70    5.50
   5   3  13    7.90    4.20
  -5   3 -13    2.50    3.60
   5   3  13    6.50    4.00
   5  -3 -13    5.00    3.30
  -5  -3  13    7.20    4.00
  -6  -3   0   -0.80    0.70
   6  -3   0    0.00    0.90
   6  -3   0    0.10    0.50
  -6   3   0    0.40    0.80
  -6  -3   0    0.70    0.90
  -6   3   0    0.30    0.70
   6   3   0    0.80    0.90
   6   3   0   -0.20    0.70
   6   3   0    0.10    0.90
  -6  -3   0   -0.80    1.00
  -6   3   0    0.00    0.80
  -6  -3  -1   17.40    2.40
  -6   3   1   16.70    2.20
  -6  -3  -1   12.70    1.60
   6   3  -1   15.60    2.00
  -6  -3  -1   14.90    2.10
   6  -3   1   15.50    2.20
   6   3  -1   12.70    1.80
   6  -3   1   11.60    1.70
  -6   3   1   12.90    2.00
  -6   3   1   12.80    1.80
   6  -3   1   13.40    1.40
   6   3  -1   12.10    1.90
  -6   3   1   14.40    1.80
  -6   3  -1   13.80    2.00
  -6  -3   1   12.00    1.70
  -6  -3   1   14.90    2.20
  -6   3  -1   11.90    1.90
   6   3   1   14.80    1.80
  -6  -3   1   13.00    1.90
   6  -3  -1   11.40    1.30
  -6   3  -1   14.40    1.90
   6   3   1   14.30    1.90
   6  -3  -1   13.40    2.10
   6   3   1   13.30    1.90
   6  -3   2   41.80    2.80
   6  -3   2   43.20    3.20
  -6   3   2   41.60    2.90
  -6  -3  -2   47.00    3.20
  -6  -3  -2   38.00    2.90
  -6   3   2   42.20    2.90
   6   3  -2   39.80    2.90
   6   3  -2   40.90    2.80
  -6   3   2   40.20    2.40
  -6   3   2   42.20    2.50
   6  -3   2   39.90    2.10
   6   3  -2   40.90    2.70
  -6  -3   2   38.20    2.60
  -6   3  -2   44.00    3.10
  -6   3  -2   40.10    2.50
   6   3   2   43.80    2.70
   6   3   2   42.90    2.30
  -6   3  -2   41.60    3.00
   6   3   2   44.30    2.90
  -6  -3   2   45.30    3.10
   6  -3  -2   42.90    2.40
   6   3   2   42.50    2.90
  -6  -3   2   42.80    3.00
   6  -3  -2   43.20    3.20
  -6   3  -2   43.50    2.40
  -6  -3  -3   73.69    4.00
   6  -3   3   71.69    3.40
   6  -3   3   74.09    4.00
  -6   3   3   69.49    3.20
  -6  -3  -3   77.19    3.50
   6  -3   3   76.49    3.20
   6   3  -3   77.09    4.00
  -6   3   3   68.69    3.20
  -6   3   3   68.49    3.80
   6  -3   3   71.89    4.20
  -6   3   3   72.59    3.90
  -6  -3  -3   72.39    4.20
   6   3   3   73.69    3.90
  -6  -3   3   75.29    4.10
   6  -3  -3   78.89    4.30
  -6   3  -3   78.69    4.20
   6   3   3   66.99    3.50
  -6  -3   3   75.19    4.10
  -6   3  -3   67.69    4.00
   6  -3  -3   68.59    3.30
  -6  -3   3   74.59    3.50
  -6  -3   3   71.49    4.00
  -6   3  -3   70.19    3.40
   6   3   3   70.49    4.00
   6  -3   4   42.90    2.70
  -6  -3  -4   41.40    3.40
  -6   3   4   43.30    3.20
  -6  -3  -4   52.69    3.10
   6  -3   4   41.40    3.40
   6  -3   4   47.40    3.40
  -6  -3  -4   45.20    3.20
  -6   3   4   52.19    3.20
   6   3  -4   48.40    3.40
   6  -3  -4   50.59    2.90
  -6  -3   4   47.80    3.40
   6   3   4   51.79    3.50
  -6  -3   4   51.39    3.40
  -6   3  -4   48.00    3.10
  -6  -3   4   47.70    2.60
  -6   3  -4   49.60    3.50
   6  -3  -4   47.50    3.50
   6   3   4   47.30    3.00
   6   3   4   47.70    3.30
  -6   3  -4   47.90    3.40
  -6  -3   4   46.80    3.50
   6  -3   5   63.19    3.40
   6  -3   5   53.39    3.90
  -6  -3  -5   50.59    3.90
  -6  -3  -5   56.39    3.70
   6   3  -5   63.49    4.00
  -6   3   5   61.59    3.60
   6  -3   5   60.99    4.20
  -6   3   5   56.19    3.80
  -6   3   5   58.39    4.20
  -6  -3   5   62.19    4.10
   6   3   5   53.59    3.80
  -6   3  -5   47.70    3.50
  -6   3  -5   52.59    3.90
   6   3   5   65.39    4.10
   6  -3  -5   56.59    3.60
  -6  -3   5   63.39    4.30
   6   3   5   50.19    3.50
  -6   3  -5   55.49    3.90
  -6  -3   5   58.99    3.90
  -6   3   6   -0.20    1.20
   6  -3   6    0.50    1.40
  -6  -3  -6    0.80    1.50
  -6   3   6    2.90    1.70
   6  -3   6    0.90    1.70
  -6   3   6    1.40    1.60
   6  -3   6    0.80    1.40
   6   3  -6    1.60    1.60
  -6  -3  -6    0.10    1.40
  -6   3  -6    4.10    1.70
  -6   3  -6   -2.60    1.10
  -6  -3   6   -1.20    1.30
  -6  -3   6    2.80    1.70
   6   3   6   -0.60    1.40
   6   3   6    0.20    1.60
   6   3   6    1.40    1.40
   6  -3  -6    0.10    1.50
  -6  -3   6    0.10    1.50
  -6  -3  -7  114.79    6.30
   6  -3   7   99.59    6.20
  -6   3   7  106.69    6.20
   6  -3   7  119.99    6.60
   6  -3   7  111.69    5.50
  -6   3   7  107.49    5.80
  -6   3   7  119.29    5.40
   6   3  -7   98.89    5.80
  -6  -3  -7  118.49    6.00
   6  -3  -7  117.79    5.80
  -6   3  -7  105.29    5.80
  -6   3  -7  110.09    5.90
   6   3   7  114.29    5.80
  -6  -3   7  117.39    6.50
   6   3   7  109.29    6.10
  -6  -3   7  113.79    6.20
  -6  -3   7  112.29    5.90
   6   3   7  114.79    6.00
  -6   3   8    5.50    2.50
   6  -3   8    4.90    2.50
  -6  -3  -8    5.80    2.50
   6  -3   8    5.50    2.10
  -6  -3  -8    5.50    2.50
   6  -3   8    3.00    2.40
  -6   3   8    5.10    2.10
   6   3  -8    3.80    2.20
  -6   3  -8    9.30    2.50
   6   3   8    5.60    2.10
  -6  -3   8    9.30    2.60
   6  -3  -8    8.50    2.20
   6  -3  -8    3.30    2.00
  -6   3  -8   12.20    2.90
  -6  -3   8    7.60    2.50
   6   3   8   10.50    2.80
   6   3   8    8.80    2.70
  -6  -3   8    8.90    2.70
   6  -3   9    2.00    2.60
  -6   3   9    2.80    2.20
   6  -3   9    0.00    2.10
   6   3  -9    3.50    2.50
  -6  -3  -9    3.80    2.30
  -6  -3  -9   -0.50    2.10
   6  -3   9    4.40    2.70
  -6   3   9    1.80    2.50
  -6  -3   9    1.60    2.30
   6   3   9    0.80    2.40
  -6  -3   9    7.00    2.70
   6   3   9   -1.10    1.90
   6  -3  -9    1.70    2.00
  -6  -3   9    4.00    2.50
   6   3   9    3.00    2.70
  -6   3  -9    5.00    2.60
  -6   3  10    5.70    3.00
  -6  -3 -10    6.60    3.10
  -6   3  10    3.90    2.50
   6  -3  10    8.20    3.40
   6  -3  10    9.90    3.10
   6   3 -10    2.90    2.50
   6  -3  10    6.30    3.00
  -6  -3 -10    2.50    2.60
   6   3  10    0.60    2.30
  -6   3 -10    8.90    3.20
  -6  -3  10    6.80    2.70
  -6  -3  10    2.60    2.80
   6  -3 -10    2.30    2.60
  -6  -3  10    3.10    2.50
   6   3  10    3.30    2.80
   6   3  10    4.90    2.80
   6   3 -11    2.20    2.50
   6  -3  11    4.40    3.20
  -6   3  11   -3.10    2.80
   6  -3  11    3.30    3.10
   6  -3  11    1.20    3.20
  -6  -3 -11    2.10    3.20
   6  -3 -11    1.20    2.60
   6   3  11    1.30    2.90
   6   3  11    1.30    3.10
  -6  -3  11   -1.20    2.60
  -6   3 -11   -1.10    2.80
  -6  -3  11    6.50    3.10
  -6  -3  11   -1.30    3.00
   6   3  11    1.90    3.10
   6  -3  12    1.50    3.40
  -6   3  12    4.40    3.70
   6  -3  12    7.70    4.30
   6   3 -12    0.10    3.10
  -6  -3 -12    0.80    3.50
   6  -3  12    0.30    3.70
  -6  -3  12    2.90    3.40
   6   3  12    2.90    3.30
   6   3  12   -3.50    3.20
   6   3  12    1.80    3.30
  -6  -3  12    2.80    3.60
  -6   3 -12    0.70    3.40
   6  -3 -12    6.80    3.30
   6  -3  13    3.20    4.40
  -6  -3 -13    2.90    5.10
   6  -3  13    1.80    4.00
  -6   3  13    1.30    3.80
   6   3 -13    1.50    3.20
   6  -3  13    8.30    4.10
  -6   3 -13   -0.10    4.40
  -6  -3  13    3.10    4.70
   6  -3 -13    0.40    3.20
   6   3  13    6.60    4.10
   6   3  13    3.30    4.00
  -6  -3  13   -1.70    4.30
   7   3   0   31.90    2.70
   7   3   0   32.30    2.60
   7  -3   0   31.10    1.90
   7  -3   0   32.30    2.90
  -7  -3   0   32.30    2.80
  -7   3   0   34.30    2.80
  -7  -3   0   30.70    2.50
  -7  -3   0   33.10    3.00
  -7   3   0   33.10    3.20
   7   3   0   31.40    2.50
  -7   3   0   28.60    2.40
   7  -3   1    8.10    1.20
  -7  -3  -1    9.90    1.60
  -7  -3  -1    8.10    1.80
   7  -3   1   10.10    1.80
   7  -3   1   10.30    2.10
   7   3  -1    8.00    1.70
  -7   3   1   11.00    1.80
  -7   3   1    8.00    1.80
  -7  -3  -1    5.50    1.60
  -7   3   1   11.60    2.10
  -7   3   1   10.10    1.90
   7   3  -1    6.00    1.50
   7   3  -1    8.30    1.70
  -7  -3   1    9.80    1.80
  -7   3  -1    6.20    1.60
   7  -3  -1    8.90    1.30
   7   3   1   10.80    1.90
   7   3   1   10.20    1.80
  -7   3  -1    7.80    1.50
   7  -3  -1   10.80    1.90
  -7  -3   1   10.30    1.70
  -7  -3   1   11.20    2.30
  -7   3  -1   11.90    2.00
   7   3   1    6.00    1.50
  -7   3   2    2.50    1.30
  -7  -3  -2    1.40    0.80
   7  -3   2    1.10    0.80
   7   3  -2    0.80    1.00
  -7   3   2    3.60    1.20
  -7  -3  -2    1.20    1.20
  -7   3   2    0.90    1.00
   7  -3   2    1.50    1.20
   7  -3   2    1.80    1.20
   7   3  -2    2.40    1.20
  -7  -3  -2   -0.70    0.90
   7   3  -2    2.30    1.30
  -7  -3  -2    1.50    0.80
  -7   3   2    1.50    1.10
  -7  -3   2    1.00    1.00
   7   3   2    1.00    0.90
  -7   3  -2    1.40    0.90
  -7  -3   2   -0.70    1.30
   7   3   2    0.80    1.00
   7  -3  -2    1.90    1.20
  -7   3  -2    1.10    1.00
   7  -3  -2    0.90    1.00
  -7  -3   2    0.70    1.10
  -7   3  -2    0.80    1.10
   7   3   2   -0.30    1.00
   7  -3   3   14.90    2.30
   7   3  -3    9.30    2.10
  -7   3   3    8.90    1.60
  -7   3   3    9.60    2.00
  -7   3   3   10.70    1.70
   7  -3   3   13.50    2.40
  -7   3   3    8.90    1.90
   7  -3   3   11.60    1.50
  -7  -3  -3    9.70    2.10
  -7  -3  -3    8.40    1.50
  -7  -3  -3   11.30    2.20
   7   3   3    7.80    1.60
   7  -3  -3   10.90    2.10
   7   3   3   11.80    2.10
   7  -3  -3    9.00    1.60
  -7   3  -3   15.00    2.00
   7   3   3   14.40    2.20
  -7  -3   3    8.90    2.00
  -7  -3   3   14.70    2.30
  -7   3  -3   14.10    2.40
  -7  -3   3   10.60    1.70
  -7  -3   3   15.20    2.30
  -7   3  -3   10.90    2.10
   7   3  -4    2.80    1.70
  -7  -3  -4    2.10    1.40
  -7   3   4    1.70    1.40
  -7   3   4    4.00    1.50
   7  -3   4    4.40    1.30
  -7   3   4    2.70    1.10
   7  -3   4    3.10    1.60
  -7  -3  -4    4.00    1.40
   7  -3   4    4.00    1.60
  -7   3   4    2.20    1.00
  -7  -3   4    1.70    1.50
   7  -3  -4    2.60    1.60
   7   3   4    2.90    1.40
   7   3   4    5.20    1.60
  -7  -3   4    3.20    1.70
  -7  -3   4    1.30    1.00
  -7   3  -4    3.30    1.40
  -7  -3   4    1.30    1.30
   7   3   4    4.10    1.60
   7  -3  -4    3.60    1.30
  -7   3  -4    1.90    1.40
  -7   3  -4    1.40    1.30
  -7  -3  -5    0.00    1.20
   7  -3   5   -0.80    1.40
   7   3  -5    5.40    1.90
   7  -3   5    0.50    1.30
  -7   3   5    1.30    1.30
  -7  -3  -5    2.80    1.60
  -7   3   5    1.40    1.30
   7  -3   5    0.70    1.40
   7  -3  -5    2.80    1.50
   7   3   5    1.20    1.60
   7   3   5    3.20    1.50
  -7  -3   5    0.50    0.90
  -7  -3   5    1.40    1.60
  -7   3  -5    1.20    1.40
  -7   3  -5    1.20    1.30
   7   3   5    1.90    1.60
  -7   3  -5    0.60    1.30
  -7  -3   5    0.40    1.60
   7  -3  -5    0.10    1.30
  -7  -3   5    0.70    1.40
   7  -3   6    6.50    2.30
   7   3  -6    9.00    2.30
  -7  -3  -6   11.60    2.60
  -7   3   6    5.80    2.10
  -7   3   6   11.10    2.80
  -7   3   6   11.00    2.20
   7  -3   6   11.30    2.80
   7  -3   6   12.70    2.30
  -7  -3  -6    7.90    2.10
  -7  -3   6   10.60    2.30
   7  -3  -6    7.60    2.00
  -7   3  -6   13.70    2.60
   7   3   6    3.50    1.90
  -7  -3   6   10.50    2.40
  -7  -3   6   13.00    2.70
   7   3   6    8.10    2.00
  -7   3  -6    7.50    2.20
   7   3   6    6.80    2.10
   7  -3   7    9.20    2.80
  -7   3   7    7.40    2.30
   7   3  -7    6.30    2.30
  -7   3   7    4.10    2.20
   7  -3   7    7.20    2.60
   7  -3   7    6.30    2.00
  -7  -3  -7    3.60    2.10
  -7   3   7    4.00    1.90
  -7  -3  -7    3.80    2.10
  -7   3  -7    3.20    1.90
  -7   3  -7    5.90    2.10
  -7  -3   7    8.50    2.50
   7   3   7    4.30    2.20
  -7  -3   7    7.40    2.40
  -7  -3   7    7.20    2.30
   7   3   7    7.80    2.30
   7  -3  -7    6.20    2.10
   7   3   7    6.30    2.10
  -7   3   8   79.99    5.80
   7  -3   8   61.89    4.70
   7  -3   8   68.29    5.50
  -7  -3  -8   62.09    5.30
   7  -3   8   65.19    5.50
   7   3  -8   66.29    5.30
  -7   3   8   67.09    5.10
  -7  -3  -8   71.89    5.90
   7   3   8   60.99    4.90
   7   3   8   85.39    5.70
  -7  -3   8   61.69    5.10
  -7  -3   8   74.59    5.80
  -7   3  -8   60.39    5.00
  -7   3  -8   81.89    5.20
  -7  -3   8   72.69    5.50
   7  -3  -8   70.69    5.10
   7   3   8   65.79    5.70
   7  -3   9   13.90    3.70
  -7   3   9    9.30    3.10
   7  -3   9   12.10    2.70
   7   3  -9   10.90    3.00
  -7  -3  -9   10.90    3.00
   7  -3   9   10.20    3.50
  -7  -3  -9    8.90    3.00
  -7   3   9    9.40    3.00
   7   3   9    6.30    3.00
  -7   3  -9    5.20    2.80
  -7   3  -9    7.50    2.40
   7   3   9    9.60    2.90
   7  -3  -9   10.10    2.80
  -7  -3   9   13.80    3.20
   7   3   9   10.40    3.00
  -7  -3   9   10.70    3.10
  -7  -3   9   11.00    3.20
   7   3 -10   15.20    3.70
   7  -3  10   27.70    4.50
   7  -3  10   19.70    3.80
  -7  -3 -10   23.60    4.00
   7  -3  10   24.10    4.70
  -7   3  10   26.90    4.00
  -7   3  10   22.20    4.10
  -7  -3 -10   23.20    4.00
  -7  -3  10   23.90    3.90
  -7   3 -10   20.70    3.90
   7   3  10   21.20    3.80
   7  -3 -10   17.30    3.50
   7   3  10   23.40    4.30
  -7  -3  10   13.50    3.90
  -7  -3  10   21.10    4.10
   7   3  10   26.80    4.50
   7   3 -11   46.30    5.70
   7  -3  11   53.99    6.70
  -7   3  11   45.40    5.90
  -7  -3 -11   43.60    5.70
   7  -3  11   42.50    5.90
   7  -3  11   62.29    6.20
  -7  -3  11   50.69    5.90
   7   3  11   48.20    6.00
   7   3  11   52.09    5.80
  -7   3 -11   39.60    5.40
  -7  -3  11   44.00    5.40
   7  -3 -11   36.30    4.80
  -7  -3  11   39.00    5.80
   7   3  11   53.39    5.90
   7   3 -12    4.00    3.60
   7  -3  12    8.90    4.40
   7  -3  12   -0.50    3.60
  -7  -3 -12    7.30    3.90
  -7   3  12    9.60    4.00
   7  -3  12   11.30    4.10
  -7  -3  12    1.50    3.60
  -7   3 -12    4.30    3.70
   7  -3 -12    3.20    3.10
   7   3  12    8.40    3.80
   7   3  12    9.30    4.00
  -7  -3  12    7.30    4.00
  -8  -3   0    1.30    1.00
  -8  -3   0    0.60    1.30
   8   3   0   -0.30    0.90
   8  -3   0    0.30    1.10
   8   3   0   -1.10    1.00
   8   3   0    0.10    1.00
   8  -3   0   -0.20    0.60
  -8   3   0    0.50    1.10
  -8   3   0   -1.40    0.80
  -8   3   0   -0.10    0.90
  -8  -3   0   -1.20    0.90
  -8  -3  -1    8.50    2.00
   8  -3   1   10.30    2.20
   8  -3   1   12.80    1.70
  -8   3   1    9.70    2.00
   8   3  -1   10.30    1.90
  -8  -3  -1   13.50    2.30
   8   3  -1    8.30    1.80
   8  -3   1   10.90    3.10
   8   3  -1   12.00    2.10
  -8   3   1   12.20    2.20
  -8  -3  -1   10.80    1.90
  -8   3   1   12.70    2.20
   8  -3  -1   11.60    2.20
  -8  -3   1   12.30    2.10
  -8   3  -1   12.00    2.20
   8   3   1   12.60    2.10
  -8   3  -1   11.10    2.20
  -8   3  -1   10.90    1.90
  -8  -3   1   14.40    2.30
   8  -3  -1    9.40    1.50
  -8  -3   1   13.10    2.50
   8   3   1   13.90    2.40
   8   3   1   11.70    2.00
   8   3  -2   46.00    3.30
  -8   3   2   45.00    3.50
  -8   3   2   45.80    3.50
   8  -3   2   44.20    2.60
  -8  -3  -2   44.70    2.80
   8   3  -2   42.90    3.40
  -8   3   2   43.00    3.20
  -8  -3  -2   49.20    3.80
   8  -3   2   40.50    3.50
  -8  -3  -2   50.39    3.70
   8  -3   2   44.40    3.30
  -8   3  -2   46.80    3.00
  -8  -3   2   42.20    3.40
   8   3   2   44.10    3.30
  -8  -3   2   41.50    3.60
   8  -3  -2   47.30    2.80
  -8   3  -2   52.49    3.70
   8   3   2   47.80    3.30
  -8   3  -2   42.80    3.50
   8  -3  -2   40.40    3.60
  -8  -3   2   42.50    3.20
   8   3   2   43.60    3.50
   8  -3   3   95.79    5.40
  -8  -3  -3   96.19    5.40
  -8   3   3  101.49    5.20
  -8   3   3   94.29    4.60
   8   3  -3  101.99    5.30
  -8  -3  -3   93.19    4.20
   8  -3   3   91.19    5.00
  -8  -3  -3   93.09    5.20
   8  -3   3   92.89    4.10
   8   3  -3  104.59    5.20
  -8   3   3   99.29    5.20
  -8   3  -3   96.69    5.30
  -8   3  -3  102.59    4.30
   8   3   3   91.19    4.70
  -8  -3   3   98.79    5.30
  -8   3  -3   93.49    5.30
  -8  -3   3   94.59    5.10
  -8  -3   3   93.39    4.70
   8  -3  -3   96.39    4.40
   8   3   3  105.29    5.00
   8   3   3  104.79    5.20
  -8   3  -3  105.69    4.50
   8  -3  -3   90.79    5.30
  -8   3   4   75.39    4.00
   8  -3   4   81.49    4.90
   8  -3   4   78.59    3.80
  -8   3   4   76.89    4.60
  -8  -3  -4   82.19    4.20
   8   3  -4   72.79    4.70
  -8  -3  -4   67.59    4.80
  -8   3   4   75.79    4.50
   8  -3   4   78.39    5.00
   8   3   4   81.49    5.00
  -8  -3   4   76.69    4.00
   8   3   4   73.59    4.30
  -8   3  -4   80.29    5.00
  -8  -3   4   75.79    4.60
   8  -3  -4   69.29    4.90
  -8  -3   4   76.59    4.70
  -8  -3   4   85.19    5.10
  -8   3  -4   78.19    4.90
   8   3   4   79.79    4.60
  -8   3  -4   79.59    4.10
   8  -3  -4   76.09    4.10
   8  -3   5    5.60    2.10
   8  -3   5    7.00    2.30
   8  -3   5   10.50    1.90
   8   3  -5    2.20    1.70
  -8   3   5    6.70    1.70
  -8   3   5    8.90    2.00
  -8   3   5    3.70    1.70
  -8  -3  -5    9.00    2.40
  -8  -3  -5    7.30    1.80
   8  -3  -5    5.10    2.00
   8  -3  -5    9.10    1.90
  -8  -3   5    6.10    2.20
   8   3   5    8.70    2.00
  -8  -3   5    5.40    1.90
  -8  -3   5    7.00    2.20
  -8   3  -5   10.30    2.10
  -8   3  -5    7.10    2.00
   8   3   5    5.10    2.00
   8   3   5    5.70    2.10
  -8   3   6    0.40    1.30
   8   3  -6    0.50    1.80
   8  -3   6    2.10    1.60
   8  -3   6    2.00    2.00
  -8  -3  -6   -1.30    1.50
  -8   3   6    1.70    1.60
   8  -3   6   -0.10    1.70
  -8  -3  -6    0.40    1.80
  -8   3   6    2.10    1.80
   8   3   6   -0.90    1.70
   8   3   6    2.70    1.90
   8  -3  -6   -0.50    1.40
  -8  -3   6   -3.20    1.70
  -8   3  -6    1.50    1.70
   8  -3  -6   -0.20    1.60
   8   3   6    1.90    1.60
  -8  -3   6    1.20    1.70
  -8  -3   6    1.70    1.90
  -8   3  -6    1.70    1.60
   8  -3   7    1.90    2.20
  -8   3   7    3.00    2.20
  -8  -3  -7    2.40    2.00
   8   3  -7   -2.00    1.70
   8  -3   7    5.30    2.40
  -8  -3  -7    4.00    2.20
   8  -3   7    2.40    1.90
  -8   3   7    0.30    2.00
  -8  -3   7    1.60    2.20
   8   3   7    3.40    2.10
  -8  -3   7   -0.20    1.90
  -8   3  -7    0.00    1.60
   8  -3  -7    2.70    1.80
  -8   3  -7    3.20    1.90
   8   3   7    2.90    1.90
   8   3   7   -0.90    1.90
  -8  -3   7    1.40    2.10
  -8  -3  -8    0.30    2.20
   8  -3   8    4.30    2.80
  -8   3   8    2.90    2.60
   8  -3   8    0.30    1.80
   8   3  -8    6.70    2.70
  -8  -3  -8    0.40    2.00
  -8   3   8    0.40    2.10
   8  -3   8   -1.20    2.20
  -8   3  -8   -0.80    1.80
   8  -3  -8    2.80    2.10
  -8  -3   8    4.00    2.80
   8   3   8    0.60    2.30
  -8   3  -8    1.10    2.00
   8   3   8    6.10    2.70
  -8  -3   8    1.70    2.40
   8   3   8    2.20    2.10
  -8  -3   8   -0.80    2.20
  -8   3   9   -1.30    2.20
  -8  -3  -9    2.30    2.70
   8  -3   9   -1.10    2.60
  -8   3   9    3.10    2.70
   8  -3   9    1.00    2.70
   8   3  -9   -0.20    2.20
  -8  -3  -9    0.50    2.30
   8  -3   9    1.60    2.30
   8   3   9   -0.80    2.70
   8   3   9    1.20    2.20
   8  -3  -9    0.30    2.10
  -8   3  -9    0.90    2.20
  -8  -3   9    1.80    2.60
  -8  -3   9   -0.40    2.50
  -8   3  -9   -1.50    2.30
  -8  -3   9    0.90    2.50
   8   3   9   -0.70    2.30
   8  -3  10   -2.30    3.20
   8  -3  10   -2.00    2.70
  -8   3  10   -1.00    2.70
   8   3 -10   -0.90    2.60
  -8  -3 -10   -3.10    2.20
  -8   3  10   -1.20    2.60
   8  -3  10    2.70    2.70
   8   3  10   -0.60    2.90
  -8  -3  10    0.00    2.60
   8   3  10    0.40    3.00
  -8  -3  10    2.10    3.30
   8   3  10   -2.40    2.40
  -8   3 -10   -0.20    2.70
   8  -3 -10    3.70    2.80
  -8  -3  10   -2.00    2.60
  -8  -3 -11   45.40    5.80
   8  -3  11   40.40    5.20
   8   3 -11   39.60    5.50
  -8   3  11   32.50    5.40
  -8   3  11   50.29    5.90
   8  -3  11   54.99    7.00
   8  -3  11   45.30    6.20
  -8  -3  11   48.60    5.90
   8   3  11   50.09    6.20
   8  -3 -11   36.60    4.80
  -8  -3  11   33.90    5.70
  -8  -3  11   53.99    6.30
  -8   3 -11   42.50    5.70
   8   3  11   39.40    7.70
   8   3  11   46.60    5.70
  -8   3  12    0.40    3.50
  -8  -3 -12    1.20    3.50
   8   3 -12   -0.20    3.40
   8  -3  12    0.80    3.50
   8  -3  12    3.70    3.80
  -8  -3  12   -5.10    3.50
   8   3  12   -3.90    3.30
   8  -3 -12    4.80    3.20
  -8  -3  12   -0.20    3.60
   8   3  12    2.30    4.10
  -8   3 -12    1.70    3.70
  -9   3   0  215.58    8.60
   9   3   0  224.18    8.60
   9  -3   0  218.38    8.90
  -9   3   0  220.68    8.40
  -9   3   0  215.48    8.80
  -9  -3   0  211.38    8.60
  -9  -3   0  216.18    8.20
   9  -3   0  217.98    7.30
   9   3   0  224.88    8.40
  -9  -3   0  239.28    9.20
   9   3  -1  267.77    9.70
  -9  -3  -1  267.57    9.00
  -9   3   1  255.57    9.50
  -9  -3  -1  252.67    9.80
   9   3  -1  249.78    9.20
  -9   3   1  248.28    9.70
   9  -3   1  237.18    8.10
  -9   3   1  259.57    9.60
   9  -3   1  259.47   10.10
  -9  -3  -1  263.87   10.00
   9   3   1  259.47    9.40
  -9  -3   1  283.87   10.10
  -9  -3   1  253.57    9.50
   9  -3  -1  260.67   10.10
  -9   3  -1  253.07    9.90
  -9   3  -1  262.77    9.20
  -9  -3   1  254.17    9.40
   9   3   1  266.17    9.60
  -9   3  -1  259.17    9.80
   9  -3  -1  254.77    8.30
   9   3   1  260.07    9.30
   9   3  -2   18.00    2.70
  -9  -3  -2   16.60    2.80
  -9  -3  -2   21.70    3.20
  -9   3   2   15.80    2.60
   9  -3   2   18.90    3.20
  -9   3   2   19.80    2.90
  -9   3   2   21.60    2.90
  -9  -3  -2   19.90    2.40
   9   3  -2   16.60    2.70
   9  -3   2   19.30    2.10
  -9   3  -2   24.80    3.50
  -9   3  -2   21.70    3.20
   9   3   2   26.50    3.20
  -9   3  -2   27.50    3.00
   9   3   2   20.80    2.80
   9  -3  -2   17.40    2.80
   9  -3  -2   18.90    2.20
   9   3   2   19.30    2.70
  -9  -3   2   20.20    3.30
  -9  -3   2   20.20    2.80
  -9  -3   2   17.50    2.70
  -9  -3  -3   40.20    4.30
  -9   3   3   50.79    3.60
   9  -3   3   44.00    2.90
   9   3  -3   42.90    4.00
   9  -3   3   49.00    4.10
  -9  -3  -3   40.10    2.90
  -9   3   3   43.70    3.70
   9   3  -3   40.40    4.20
  -9   3   3   43.40    4.30
  -9   3  -3   46.20    3.10
   9  -3  -3   43.70    3.10
  -9  -3   3   42.70    3.40
   9   3   3   44.70    4.00
   9   3   3   44.50    3.50
   9  -3  -3   45.20    4.60
  -9   3  -3   41.60    4.30
  -9   3  -3   43.30    4.40
  -9  -3   3   47.90    4.00
  -9  -3   3   46.10    3.90
   9   3   3   44.80    4.00
  -9   3   4    1.00    1.40
  -9   3   4    0.30    1.20
  -9   3   4   -0.20    1.40
  -9  -3  -4   -1.20    1.20
  -9  -3  -4   -0.90    1.20
   9   3  -4   -2.00    1.30
   9  -3   4   -0.70    1.30
   9  -3   4   -0.20    1.10
   9   3  -4   -2.20    1.50
   9  -3   4    0.90    1.20
  -9   3  -4    0.10    1.20
   9   3   4    0.80    1.60
  -9   3  -4   -0.40    1.30
  -9   3  -4   -1.00    1.30
   9   3   4    0.60    1.30
   9  -3  -4    1.70    1.30
   9  -3  -4    1.10    1.60
  -9  -3   4    0.00    1.70
  -9  -3   4   -0.20    1.20
   9   3   4    3.00    1.70
  -9  -3   4    1.30    1.40
   9  -3   5    4.80    2.40
   9  -3   5    4.60    1.70
  -9   3   5    4.80    1.80
  -9   3   5    3.50    1.80
   9   3  -5    4.00    2.00
  -9   3   5    2.70    1.80
  -9  -3  -5    5.40    1.80
  -9  -3  -5    1.50    1.70
   9  -3  -5    1.90    1.60
  -9  -3   5    2.60    1.90
   9   3   5    3.60    2.10
   9  -3  -5    1.50    1.90
  -9  -3   5    5.90    2.30
   9   3   5    5.90    2.20
  -9   3  -5    2.80    1.80
   9   3   5    4.30    1.80
  -9   3  -5    6.00    1.80
   9  -3   6   22.00    3.60
  -9   3   6   19.30    2.80
   9  -3   6   38.50    3.50
  -9   3   6   23.80    3.50
  -9  -3  -6   25.20    3.30
  -9   3   6   23.40    2.70
   9   3  -6   21.70    3.30
  -9  -3  -6   23.30    3.80
  -9  -3   6   21.50    3.50
  -9   3  -6   29.30    3.90
  -9  -3   6   29.60    3.80
   9   3   6   29.10    3.90
   9  -3  -6   23.10    3.10
   9   3   6   29.20    3.70
   9  -3  -6   22.60    3.60
  -9  -3   6   22.50    3.70
  -9   3  -6   35.60    3.70
   9   3   6   28.80    3.70
   9  -3   7   33.50    3.70
   9   3  -7   24.50    3.70
  -9  -3  -7   27.50    4.20
  -9  -3  -7   26.90    3.60
   9  -3   7   24.10    4.00
  -9   3   7   30.90    4.00
  -9   3   7   25.10    3.10
  -9   3  -7   33.40    4.30
   9  -3  -7   15.10    3.50
  -9  -3   7   31.40    4.20
  -9   3  -7   29.70    3.70
  -9  -3   7   32.30    4.20
   9   3   7   25.00    3.50
   9  -3  -7   22.80    3.40
  -9  -3   7   28.80    4.10
   9   3   7   32.50    4.30
   9   3   7   34.10    4.70
   9  -3   8    0.10    2.10
  -9   3   8    2.90    2.00
  -9  -3  -8   -1.00    1.90
  -9  -3  -8    0.90    2.20
   9  -3   8    2.40    2.60
  -9   3   8    1.00    2.30
   9   3  -8    2.20    2.30
  -9  -3   8   -0.50    2.50
  -9  -3   8    1.50    2.50
   9   3   8    1.50    2.60
   9  -3  -8   -0.60    2.10
   9  -3  -8    1.20    2.40
   9   3   8    1.60    2.40
   9   3   8   -2.80    2.00
  -9   3  -8    1.20    2.10
  -9  -3   8    1.40    2.60
  -9   3  -8    0.70    2.10
  -9  -3  -9    0.00    2.30
   9   3  -9    4.80    2.90
  -9   3   9    1.90    2.90
  -9   3   9    2.10    2.20
  -9  -3  -9    1.10    2.60
   9  -3   9    3.10    2.60
  -9   3   9    1.70    2.70
   9  -3   9    3.20    3.00
   9   3   9    1.20    2.40
  -9  -3   9    5.90    2.90
  -9  -3   9    0.40    2.50
  -9   3  -9    2.30    2.60
  -9   3  -9    3.00    2.40
  -9  -3   9    2.30    2.80
   9  -3  -9   -1.30    2.00
   9   3   9    1.60    3.00
   9   3   9    2.60    2.70
   9  -3  10   11.10    4.10
  -9  -3 -10    7.50    3.00
  -9   3  10    8.90    3.50
  -9   3  10    5.70    3.20
  -9  -3 -10   14.40    4.00
   9  -3  10    7.90    3.10
   9   3 -10    4.40    3.10
  -9  -3  10    9.00    3.90
  -9  -3  10   14.30    3.80
  -9   3 -10    9.50    3.50
   9   3  10    6.30    3.60
   9   3  10    6.50    9.70
  -9  -3  10   12.10    4.00
   9   3  10    3.40    3.40
   9  -3 -10   10.50    3.30
   9  -3  11    9.60    4.40
  -9  -3 -11   10.40    4.00
   9  -3  11   16.40    4.40
   9   3 -11   16.00    4.50
  -9   3  11   13.90    4.10
  -9   3  11   10.20    4.20
  -9   3 -11   19.50    4.60
  -9  -3  11   18.20    4.30
   9   3  11   21.40    4.90
  -9  -3  11   15.60    4.30
   9  -3 -11   16.00    3.80
   9   3  11   18.80    4.80
  -9  -3  11   19.50    4.90
  10   3   0   -3.30    1.10
  10   3   0    0.20    1.30
  10  -3   0    1.00    1.50
 -10  -3   0    0.90    1.80
 -10   3   0    0.00    1.50
 -10   3   0    0.60    1.20
  10  -3   0   -0.90    0.90
 -10   3   0   -1.40    0.90
 -10  -3   0   -0.60    1.30
 -10  -3   0    0.70    1.30
 -10   3   1  201.98    8.90
  10   3  -1  214.48    8.80
  10  -3   1  201.88    7.30
 -10   3   1  224.18    9.00
 -10  -3  -1  236.08    9.50
  10  -3   1  208.88    9.20
 -10  -3  -1  220.08    9.20
 -10  -3  -1  217.48    8.20
 -10   3   1  218.38    8.80
  10   3  -1  214.38    8.50
  10  -3  -1  226.18    7.60
 -10   3  -1  222.28    9.30
 -10   3  -1  220.18    9.10
  10   3   1  214.38    8.60
 -10  -3   1  202.68    8.70
 -10  -3   1  213.08    8.60
 -10   3  -1  207.78    8.30
 -10  -3   1  222.88    9.20
  10   3   1  215.28    8.40
  10  -3  -1  213.98    9.20
  10  -3   2   18.20    3.30
 -10   3   2   18.90    3.10
 -10  -3  -2   16.10    3.00
 -10  -3  -2   15.30    2.20
  10   3  -2   11.90    2.60
 -10  -3  -2   12.90    2.90
  10   3  -2   15.80    2.70
 -10   3   2   19.20    3.00
 -10   3   2   18.00    3.00
  10  -3   2   21.50    2.40
  10  -3  -2   13.90    2.80
  10   3   2   20.80    3.00
 -10  -3   2   12.40    2.60
 -10   3  -2   11.10    2.60
  10  -3  -2   10.90    1.90
 -10   3  -2   17.20    2.60
 -10  -3   2   12.60    2.50
 -10   3  -2   18.20    3.10
  10   3   2   15.00    2.70
 -10  -3   2   24.30    3.50
 -10   3   3    2.00    1.60
 -10  -3  -3    0.50    1.40
 -10   3   3   -0.40    1.40
 -10   3   3    0.00    1.60
  10   3  -3   -2.20    1.50
  10  -3   3    0.40    1.10
  10  -3   3   -1.00    1.60
 -10  -3  -3    4.00    1.30
  10   3  -3    0.70    1.40
  10  -3  -3   -0.60    1.60
  10   3   3   -1.80    1.40
 -10   3  -3    0.70    1.20
 -10  -3   3    0.50    1.20
 -10   3  -3   -0.60    1.20
  10  -3  -3   -1.30    1.10
  10   3   3    0.10    1.30
 -10  -3   3   -1.00    1.90
 -10   3  -3   -0.90    1.50
 -10  -3   3    0.00    1.50
  10   3   3   -0.10    1.40
 -10  -3  -4   18.50    2.50
 -10   3   4   22.80    3.00
  10  -3   4   24.00    2.70
  10   3  -4   14.30    3.00
  10   3  -4   15.40    2.90
  10  -3   4   27.10    3.40
 -10   3   4   17.30    3.00
 -10   3   4   15.50    2.90
  10  -3   4   13.90    3.10
 -10  -3  -4   26.20    3.80
 -10   3  -4   22.20    3.60
  10  -3  -4   17.60    2.50
 -10  -3   4   18.90    2.70
 -10  -3   4   17.60    3.00
 -10   3  -4   21.90    3.40
  10   3   4   25.10    3.30
 -10   3  -4   21.10    2.60
  10   3   4   28.60    3.50
  10  -3  -4   19.60    3.40
 -10  -3   4   23.70    3.60
  10   3   4   23.00    3.50
  10   3  -5   -1.80    1.90
 -10  -3  -5    1.00    1.90
  10  -3   5    1.00    1.50
  10  -3   5   -0.40    1.90
  10   3  -5   -1.10    1.60
 -10   3   5    1.20    1.60
 -10   3   5    0.90    1.60
 -10  -3  -5    0.20    1.60
 -10   3   5    1.60    1.40
 -10   3  -5    3.30    1.60
 -10  -3   5   -1.00    2.00
  10   3   5   -1.50    1.70
  10   3   5   -1.20    1.70
  10  -3  -5   -0.80    1.90
 -10   3  -5    1.40    1.80
  10  -3  -5    1.70    1.60
  10   3   5    0.50    1.70
 -10  -3   5    3.50    2.00
 -10  -3  -6   10.60    2.50
 -10  -3  -6    9.90    2.90
 -10   3   6    5.50    2.40
 -10   3   6    8.90    2.40
 -10   3   6    5.00    2.10
  10  -3   6    2.20    2.40
  10   3  -6    2.20    2.10
  10   3  -6    7.90    2.50
  10  -3   6    9.90    2.40
  10   3   6    7.70    2.50
  10   3   6    4.50    2.40
  10   3   6    7.80    2.90
 -10   3  -6    7.40    2.10
 -10  -3   6    9.10    2.80
  10  -3  -6    9.50    2.30
 -10   3  -6    8.20    2.70
  10  -3  -6    9.30    2.90
 -10  -3   6    5.20    2.50
 -10   3   7   -0.40    1.90
  10  -3   7   -2.40    2.10
  10   3  -7    0.30    2.10
  10  -3   7   -0.80    1.70
 -10  -3  -7   -2.70    1.70
 -10  -3  -7    0.10    2.00
 -10   3   7   -0.90    1.80
  10   3   7   -1.90    1.80
  10   3   7    0.80    2.10
 -10   3  -7    0.30    2.20
 -10  -3   7    0.70    2.40
 -10   3  -7   -0.50    1.90
 -10  -3   7   -1.00    2.20
  10  -3  -7    0.90    1.70
  10   3   7    3.20    2.40
 -10  -3   7    0.20    2.50
  10  -3  -7   -0.70    2.20
  10   3  -8    1.70    2.60
 -10  -3  -8   -1.00    2.10
 -10   3   8   -0.80    2.30
  10  -3   8   -2.60    2.10
  10  -3   8    1.70    2.90
 -10   3   8    0.10    2.00
 -10  -3  -8    0.40    2.40
  10   3   8    2.70    2.40
 -10   3  -8    3.80    2.50
 -10  -3   8    1.80    2.70
  10   3   8    4.50    2.70
 -10   3  -8    4.70    2.60
  10  -3  -8    1.50    2.20
  10   3   8    2.10    2.80
 -10  -3   8    1.90    2.60
 -10  -3   8    1.70    2.60
  10  -3  -8   -1.90    2.70
  10  -3   9   18.20    5.40
  10  -3   9   17.20    4.20
 -10  -3  -9   15.50    3.80
  10   3  -9    8.10    3.10
 -10   3   9   10.90    3.70
 -10  -3  -9   12.60    3.80
 -10   3   9   16.80    3.30
  10   3   9    8.30    3.20
 -10  -3   9   10.60    4.10
  10  -3  -9   14.50    3.40
 -10  -3   9   13.90    4.10
  10  -3  -9   12.30    4.00
  10   3   9   16.10    4.20
  10   3   9   18.10    4.10
 -10   3  -9    9.20    3.10
 -10  -3   9    4.80    3.10
 -10   3  -9    6.30    3.20
  10  -3  10    1.00    3.40
  10   3 -10    4.00    3.20
 -10  -3 -10    1.40    3.00
 -10  -3 -10   -0.40    2.60
 -10   3  10   -0.60    2.80
  10  -3 -10    0.30    2.80
 -10  -3  10   -1.30    3.60
  10   3  10    2.40    3.20
 -10  -3  10   -2.20    2.70
  10  -3 -10   -0.90    3.60
  10   3  10    1.10    3.60
 -10  -3  10    0.90    3.20
 -10   3 -10    0.00    3.00
 -10  -3 -11    1.80    3.50
 -10  -3 -11    2.90    3.60
  10  -3  11    3.60    3.70
  10   3 -11    3.00    3.20
 -10   3  11   -0.60    3.20
 -10   3 -11   -3.00    3.20
 -10  -3  11    6.10    4.20
  10   3  11   -3.40    3.50
 -10  -3  11    4.60    3.70
 -10  -3  11    1.80    3.40
  10  -3 -11    0.30    3.20
  10  -3 -11    3.60    4.20
  10   3  11    0.40    4.10
 -11  -3   0   93.29    6.00
 -11  -3   0   86.69    5.00
  11   3   0   82.89    5.10
 -11   3   0   69.39    5.30
  11  -3   0   84.59    5.80
 -11   3   0   82.69    5.00
 -11  -3   0   83.59    5.50
  11  -3   0   78.49    4.00
 -11   3   0   86.09    5.60
  11   3   0   71.09    5.00
  11  -3   1   -1.00    1.00
 -11   3   1    0.20    1.60
  11  -3   1   -1.80    1.60
 -11  -3  -1    1.20    1.80
  11   3  -1   -2.10    1.20
 -11   3   1    1.60    1.70
 -11  -3  -1   -0.30    1.20
 -11  -3  -1   -1.60    1.50
  11   3  -1    2.50    1.70
 -11   3   1    1.20    1.70
  11   3   1    0.10    1.60
 -11   3  -1    0.60    1.60
 -11  -3   1    0.10    1.50
 -11   3  -1   -0.50    1.50
 -11  -3   1    2.40    1.70
 -11  -3   1   -3.10    1.70
 -11   3  -1    0.80    1.20
  11   3   1    0.30    1.50
  11  -3  -1    0.90    1.90
 -11  -3  -2   14.00    2.50
  11  -3   2   17.50    3.50
 -11   3   2   14.70    2.90
 -11   3   2   10.90    2.70
  11   3  -2    9.30    2.40
 -11   3   2   16.40    3.10
 -11  -3  -2   12.70    2.90
  11  -3   2   16.40    2.40
  11   3  -2   15.20    3.00
 -11   3  -2   20.70    3.40
 -11  -3   2    8.40    2.40
 -11  -3   2   11.80    2.70
  11   3   2   19.30    3.20
  11  -3  -2   10.80    2.00
 -11  -3   2   17.40    3.30
  11  -3  -2    9.00    2.60
  11   3   2   13.00    2.70
 -11   3  -2    9.80    2.70
 -11   3  -2   16.80    2.70
 -11  -3  -3   40.40    4.70
  11  -3   3   38.20    3.10
 -11   3   3   52.39    5.10
 -11   3   3   43.30    4.60
  11  -3   3   46.20    5.10
 -11   3   3   54.99    5.10
  11   3  -3   53.09    5.40
  11   3  -3   46.10    4.60
  11   3   3   36.70    4.20
 -11   3  -3   44.80    5.00
 -11  -3   3   42.20    4.90
 -11   3  -3   50.89    5.40
  11  -3  -3   47.70    3.60
  11   3   3   43.10    4.40
  11  -3  -3   36.00    4.50
 -11  -3   3   45.20    4.80
 -11   3  -3   47.30    3.60
 -11  -3   3   43.10    4.40
  11   3  -4    1.50    1.90
  11  -3   4    4.10    1.80
 -11   3   4    0.50    1.90
  11  -3   4    2.50    2.20
 -11   3   4    0.10    1.60
  11   3  -4    2.40    2.00
 -11  -3  -4    2.20    2.20
 -11   3   4    2.60    1.80
  11  -3  -4   -0.80    1.80
  11  -3  -4    3.50    1.60
 -11  -3   4    0.80    2.30
 -11   3  -4    0.20    1.70
 -11  -3   4    0.10    1.40
  11   3   4    1.90    1.90
 -11  -3   4   -0.10    1.70
  11   3   4   -0.70    1.60
  11   3  -5    5.90    2.60
 -11   3   5    6.10    2.50
 -11  -3  -5    7.70    2.70
 -11   3   5    8.50    2.50
 -11  -3  -5    9.70    2.30
  11  -3   5    7.20    3.10
  11  -3   5    8.60    3.00
 -11   3   5    1.30    2.10
  11   3  -5    5.80    2.50
 -11   3  -5    8.80    2.90
 -11  -3   5    7.10    2.80
  11   3   5   15.40    3.20
  11  -3  -5    6.60    3.00
  11  -3  -5    8.30    2.30
 -11   3  -5    3.50    1.80
 -11  -3   5    3.20    2.20
  11   3   5    5.30    2.30
  11   3  -6    1.70    2.20
 -11  -3  -6    4.60    2.60
  11  -3   6    2.40    2.60
  11   3  -6    1.50    2.30
 -11   3   6    1.40    2.00
 -11   3   6    3.70    3.30
 -11   3   6    2.70    2.40
 -11  -3  -6    2.20    2.10
 -11  -3   6    6.20    2.70
 -11   3  -6    2.40    2.50
 -11  -3   6    0.70    2.50
 -11   3  -6    3.90    2.10
  11   3   6    2.60    2.40
  11   3   6    3.80    2.40
  11  -3  -6    2.10    2.50
  11  -3  -6    4.70    2.10
  11   3  -7    5.50    2.80
  11  -3   7   12.90    3.90
 -11  -3  -7    3.90    2.60
  11   3  -7    0.30    2.30
 -11  -3  -7    0.40    2.30
 -11   3   7    3.10    2.80
 -11   3   7    1.80    2.20
 -11   3  -7    6.70    2.90
 -11  -3   7    4.10    2.90
  11   3   7    7.20    2.90
 -11   3  -7    6.10    2.50
 -11  -3   7    7.90    3.10
  11   3   7    4.70    2.50
  11  -3  -7   11.40    3.70
  11  -3  -7    4.30    2.30
  11  -3   8    0.10    3.00
  11   3  -8    6.40    3.00
 -11  -3  -8    0.10    2.50
 -11   3   8   -1.40    2.70
 -11  -3  -8    3.80    2.70
  11   3  -8    1.80    2.30
 -11   3   8   -0.40    2.40
 -11  -3   8   -0.50    2.60
  11   3   8    2.10    2.60
  11   3   8   -0.40    2.40
 -11  -3   8   -1.30    2.50
 -11   3  -8    1.50    2.40
  11  -3  -8   -2.30    3.00
  11  -3  -8   -0.20    2.10
 -11   3  -8    3.10    2.70
  11  -3   9   32.20    5.60
 -11   3   9   27.00    4.20
 -11  -3  -9   29.80    4.50
  11   3  -9   18.00    4.10
 -11   3   9   22.40    4.40
 -11  -3   9   24.50    4.70
  11   3   9   19.20    4.20
  11  -3  -9   19.30    3.80
 -11   3  -9   23.10    4.00
 -11  -3   9   25.00    5.00
 -11   3  -9   21.10    4.30
  11  -3  -9   12.30    4.10
 -11  -3   9   15.40    4.40
 -11  -3 -10   -2.40    2.90
  11  -3  10    6.40    4.20
 -11   3  10    3.50    2.80
 -11   3  10    9.00    3.80
  11   3 -10   -3.00    2.50
 -11  -3 -10    6.50    3.50
  11  -3 -10    4.70    3.00
 -11  -3  10   -3.00    3.20
 -11   3 -10    1.50    3.00
 -11  -3  10   -0.60    3.50
 -11  -3  10    3.90    3.60
  11  -3 -10    0.40    3.70
  11   3  10    2.90    3.50
 -12   3   0    0.90    2.10
 -12  -3   0   -0.20    1.50
 -12   3   0    0.00    1.30
  12   3   0    0.50    1.60
 -12  -3   0   -0.30    2.10
 -12   3   0   -0.40    1.50
  12   3   0    0.10    1.50
  12  -3   0    3.50    2.20
 -12  -3   0   -0.10    1.30
 -12  -3  -1    2.50    1.70
  12  -3   1    0.20    2.00
 -12   3   1    1.50    1.90
  12   3  -1    0.40    1.70
 -12   3   1    1.00    2.10
 -12   3   1    2.10    1.60
 -12  -3  -1    1.20    2.00
  12   3  -1    1.00    1.60
 -12  -3  -1   -1.50    1.60
  12   3   1   -0.70    1.50
 -12  -3   1   -0.90    1.60
 -12  -3   1    1.20    1.80
  12  -3  -1   -0.90    1.90
 -12   3  -1    1.80    1.60
  12   3   1    1.20    1.70
 -12  -3   1    1.20    2.20
 -12   3  -1    0.00    1.70
 -12   3  -1    0.00    1.80
 -12   3   2    1.30    1.80
 -12   3   2   -0.40    2.00
 -12  -3  -2   -1.60    1.70
  12   3  -2   -1.30    1.70
 -12   3   2    1.40    2.00
  12  -3   2    1.50    2.20
  12   3  -2    3.60    2.00
 -12  -3  -2    2.10    1.50
 -12  -3   2    0.10    1.50
 -12  -3   2    0.30    1.70
 -12  -3   2    0.20    2.10
  12   3   2    3.30    1.80
  12  -3  -2    2.00    1.60
  12  -3  -2    2.40    2.40
  12   3   2    1.00    1.90
 -12   3  -2   -0.90    1.50
 -12   3  -2    0.60    1.30
 -12   3  -2   -0.90    1.60
 -12   3   3  218.08    9.60
 -12   3   3  184.08    9.20
  12   3  -3  209.48    9.70
 -12   3   3  199.58    9.50
  12  -3   3  219.58   10.10
  12   3  -3  210.68    9.20
 -12  -3  -3  200.08    9.90
  12  -3  -3  178.38    9.60
 -12   3  -3  219.18   10.20
  12   3   3  205.48    9.20
 -12   3  -3  220.18   10.20
  12   3   3  225.28    9.10
 -12  -3   3  197.18    9.30
 -12  -3   3  213.08    9.30
 -12   3  -3  224.88    8.70
 -12  -3   3  219.28   10.00
  12  -3  -3  210.48    8.40
  12  -3   4   10.60    3.60
 -12   3   4    7.30    2.90
 -12   3   4    6.30    2.60
  12   3  -4    7.80    2.80
  12   3  -4    7.40    2.60
 -12   3   4    9.10    2.90
 -12  -3  -4    4.00    2.50
 -12   3  -4    4.80    2.40
 -12  -3   4    3.30    2.80
  12   3   4    5.40    2.40
  12  -3  -4    6.70    2.00
 -12  -3   4    6.00    2.40
  12  -3  -4    3.70    2.70
  12   3   4    7.60    2.50
 -12  -3  -5   22.50    4.10
  12   3  -5   23.50    3.70
 -12   3   5   26.10    4.20
 -12   3   5   17.90    3.60
 -12   3   5   17.20    3.40
  12   3  -5   16.40    3.50
  12  -3   5   19.10    4.10
 -12   3  -5   21.20    4.00
  12  -3  -5   18.90    3.10
  12   3   5   28.20    4.00
  12  -3  -5   18.60    4.30
  12   3   5   21.00    3.80
 -12  -3   5   17.90    3.70
 -12  -3   5   19.50    4.00
  12  -3   6   13.10    3.70
 -12  -3  -6    9.90    3.50
  12   3  -6    3.20    2.50
  12   3  -6    8.10    3.00
 -12   3   6   11.00    3.10
 -12   3   6   10.30    3.30
  12  -3  -6    8.50    2.70
  12  -3  -6   11.90    4.00
 -12   3  -6   10.90    3.20
  12   3   6   15.30    3.60
 -12  -3   6   13.00    3.70
 -12  -3   6   16.70    4.00
  12   3   6    6.70    2.60
 -12   3   7   53.39    5.30
  12   3  -7   42.60    5.80
 -12  -3  -7   45.10    5.90
  12   3  -7   43.80    5.20
  12  -3   7   50.79    6.30
 -12   3   7   45.90    5.70
  12   3   7   57.19    5.80
 -12  -3   7   55.69    6.20
  12  -3  -7   39.00    6.00
  12   3   7   49.20    5.80
 -12  -3   7   40.90    5.50
 -12   3  -7   42.00    5.50
  12  -3  -7   24.40    3.80
  12  -3   8   35.50    5.60
  12   3  -8   30.80    5.30
  12   3  -8   17.10    4.00
 -12  -3  -8   19.40    5.60
 -12  -3  -8   34.50    5.50
 -12   3   8   24.50    4.70
 -12   3   8   32.20    4.40
 -12   3  -8   30.60    5.00
  12  -3  -8   15.10    3.40
  12  -3  -8   23.50    5.10
 -12   3  -8   18.90    5.40
 -12  -3   8   37.00    5.50
 -12  -3   8   23.80    4.80
  12   3   8   32.00    4.80
 -12  -3  -9    9.10    3.90
 -12   3   9   15.60    3.90
  12   3  -9    0.80    2.90
 -12   3   9    9.80    3.80
  12   3  -9    4.30    3.60
 -12  -3  -9    9.30    3.40
  12  -3   9    0.30    3.80
  12  -3  -9    8.30    4.20
  12   3   9    2.00    3.50
 -12  -3   9    5.80    3.80
 -12   3  -9    7.50    3.50
 -12   3  -9   15.60    4.10
 -12  -3   9   10.00    3.90
  12  -3  -9    4.50    3.60
  13   3   0   10.10    2.90
  13  -3   0    4.90    2.80
 -13  -3   0    6.40    2.20
 -13   3   0   11.30    3.20
 -13   3   0    9.20    3.00
 -13  -3   0   10.40    3.10
 -13  -3   0    5.30    3.00
 -13   3   0    5.10    1.90
  13   3   0    5.80    2.40
 -13  -3  -1   37.90    5.00
 -13   3   1   43.30    5.30
  13  -3   1   41.70    5.40
 -13   3   1   50.49    5.80
  13   3  -1   51.59    5.10
  13   3  -1   49.10    5.40
 -13   3   1   36.30    4.70
 -13  -3  -1   36.70    4.10
  13   3   1   41.10    5.00
  13  -3  -1   46.10    5.70
 -13  -3   1   39.50    4.80
 -13  -3   1   36.50    4.70
 -13  -3   1   42.30    5.40
 -13   3  -1   63.39    6.80
  13   3   1   38.70    4.60
 -13   3  -1   43.30    4.70
 -13   3  -1   50.19    5.70
 -13  -3  -2   55.79    6.10
  13   3  -2   51.29    5.50
  13  -3   2   61.79    6.60
 -13   3   2   59.89    6.20
 -13   3   2   62.29    5.20
  13   3  -2   58.09    5.40
 -13   3   2   67.79    6.70
  13   3   2   61.19    5.90
  13   3   2   71.19    6.10
 -13   3  -2   57.49    6.30
 -13   3  -2   63.89    6.50
  13  -3  -2   61.69    6.80
 -13  -3   2   37.50    4.60
 -13  -3   2   52.79    5.50
 -13   3  -2   55.89    4.50
 -13  -3   2   62.19    6.60
  13  -3   3    9.00    3.60
  13   3  -3    8.60    2.60
 -13   3   3    6.30    3.10
 -13  -3  -3    4.70    2.60
 -13   3   3    5.40    2.30
 -13   3   3    7.90    3.00
  13   3  -3    6.40    2.90
  13  -3  -3    7.70    3.20
 -13  -3   3    5.60    2.40
 -13   3  -3   15.00    3.60
  13   3   3    8.40    2.70
 -13  -3   3    6.90    2.70
  13   3   3    9.40    2.90
 -13  -3   3    5.80    3.00
  13   3  -4   10.70    3.20
  13   3  -4   18.10    3.60
 -13   3   4   17.70    3.70
 -13   3   4   12.40    3.10
 -13  -3  -4   18.80    4.20
 -13   3   4   16.10    4.00
  13  -3   4   10.80    3.70
  13  -3  -4   16.60    4.10
  13   3   4   10.20    3.00
 -13  -3   4   15.20    3.70
 -13  -3   4   10.80    3.20
 -13   3  -4   13.90    3.70
  13   3   4   13.80    3.30
 -13  -3  -5   35.40    5.40
 -13   3   5   42.60    5.30
  13   3  -5   24.20    4.10
  13  -3   5   33.40    5.20
 -13   3   5   31.30    4.50
  13   3  -5   28.00    4.90
 -13   3   5   30.90    4.60
  13   3   5   30.30    4.50
 -13  -3   5   25.50    4.60
 -13   3  -5   29.30    4.90
  13  -3  -5   21.10    4.50
 -13  -3   5   27.70    4.40
  13   3   5   34.90    4.70
  13   3  -6    3.50    2.60
 -13   3   6    5.40    3.20
  13   3  -6    1.40    2.70
  13  -3   6    4.90    3.30
 -13  -3  -6    6.80    3.10
 -13   3   6    1.30    2.50
 -13  -3   6    7.50    2.80
  13  -3  -6    0.50    3.30
 -13  -3   6    0.20    3.30
  13   3   6    4.50    2.90
 -13   3  -6    3.90    3.00
  13   3   6    5.30    3.00
  13   3  -7   -1.30    2.50
  13   3  -7   -1.80    2.40
 -13   3   7   -1.00    2.70
 -13   3   7   -1.30    2.90
  13  -3   7   -1.90    3.00
 -13  -3  -7    3.60    3.30
  13  -3  -7   -3.30    3.30
 -13   3  -7   -1.10    2.50
 -13  -3   7    0.00    3.30
 -13  -3   7   -0.20    2.60
  13   3   7    3.40    3.10
  13   3  -8    7.40    3.20
  13  -3   8    6.40    3.90
 -13   3   8   12.30    4.10
 -13  -3  -8    8.90    3.90
  13   3  -8    4.90    3.70
 -13   3   8    8.90    3.80
 -13  -3   8    6.30    3.60
 -13   3  -8    7.10    3.50
  13  -3  -8    9.10    4.70
 -13  -3   8    4.30    3.60
  13   3   8    7.30    3.40
  13   3  -9   17.80    4.60
  13  -3   9    8.40    4.40
 -13   3   9   17.30    4.50
 -13  -3  -9    7.70    4.10
  13   3  -9   12.80    4.50
 -13   3   9    9.60    4.10
 -13  -3   9   21.50    5.10
  13  -3  -9    7.60    5.00
 -13   3  -9   12.10    4.10
  13   3   9   15.50    4.70
 -13  -3   9    9.80    4.40
 -14   3   0   -0.50    2.40
 -14   3   0    0.80    2.30
  14   3   0   -1.60    1.90
 -14  -3   0    1.90    2.30
 -14  -3   0   -0.90    1.50
 -14   3   0    0.50    1.60
  14  -3   0   -2.20    2.60
  14   3   0   -0.80    1.90
  14   3  -1   57.29    5.60
  14  -3   1   77.89    8.20
 -14   3   1   64.09    6.30
 -14  -3  -1   50.59    6.00
 -14   3   1   54.89    6.20
 -14  -3  -1   42.90    4.80
 -14   3   1   81.29    7.70
  14   3  -1   55.99    6.00
  14   3   1   51.39    6.00
  14  -3  -1   58.79    6.80
 -14   3  -1   67.79    7.00
 -14  -3   1   75.79    7.70
 -14  -3   1   47.70    5.70
 -14   3  -1   47.20    6.00
  14   3   1   66.49    6.20
 -14  -3   1   47.10    5.30
 -14   3  -1   49.90    5.30
 -14  -3  -2   11.90    3.30
  14   3  -2    8.40    2.60
 -14   3   2    8.60    2.80
  14  -3   2    3.50    3.00
  14   3  -2    7.00    2.90
 -14   3   2    4.50    3.00
 -14   3   2    9.30    3.30
 -14   3  -2    7.10    2.30
  14   3   2    6.10    2.90
 -14  -3   2    9.10    3.00
  14  -3  -2    3.20    2.90
 -14   3  -2    6.30    3.10
 -14  -3   2    7.40    3.30
  14   3   2    6.80    2.80
 -14  -3   2    3.00    2.10
 -14  -3  -3    2.00    2.50
  14   3  -3    1.50    2.20
  14  -3   3    3.40    3.20
 -14   3   3    1.20    2.90
  14   3  -3   -1.10    2.10
 -14   3   3   -1.80    1.80
 -14   3   3    1.30    2.30
  14  -3  -3   -0.40    2.80
  14   3   3    6.00    2.80
 -14  -3   3   -0.80    2.20
  14   3   3   -1.40    2.10
 -14  -3   3   -0.30    2.00
 -14  -3   3   -0.60    2.80
 -14   3  -3   -1.10    2.50
 -14   3   4    3.70    3.00
  14  -3   4    1.40    3.00
 -14   3   4    2.50    2.30
 -14   3   4   -1.40    2.30
  14   3  -4   -0.50    2.20
  14   3  -4    2.30    2.30
 -14  -3  -4    2.20    2.50
  14   3   4    3.30    2.70
  14  -3  -4   -0.80    3.10
  14   3   4   -0.80    2.30
 -14  -3   4   -1.10    2.80
 -14  -3   4    2.00    2.50
 -14   3  -4    2.40    2.80
 -14  -3  -5   -2.00    2.40
 -14   3   5    2.10    2.50
  14  -3   5    4.20    3.50
  14   3  -5    4.00    3.20
 -14   3   5    0.60    3.30
  14   3  -5    6.80    2.90
  14   3   5    1.20    6.90
 -14  -3   5    2.40    2.60
 -14  -3   5    0.00    2.90
  14  -3  -5    1.30    3.00
 -14   3  -5    1.70    2.80
  14   3   5    4.10    2.90
 -14   3   6    3.20    3.30
  14   3  -6    3.80    2.70
  14  -3   6   -0.20    2.90
 -14   3   6   -2.80    2.40
 -14  -3  -6    0.60    3.20
  14   3  -6   -1.60    2.60
 -14   3  -6   -1.60    2.80
 -14  -3   6   -1.80    2.80
  14   3   6    0.80    2.90
  14  -3  -6    0.20    3.30
 -14  -3   6   -1.00    3.40
 -14   3   7    2.90    3.10
  14   3  -7   -0.70    3.20
  14  -3   7   -0.70    3.60
 -14   3   7    3.50    3.60
  14   3  -7    6.70    3.10
 -14  -3  -7    0.90    3.10
 -14  -3   7   -4.10    3.60
  14   3   7    2.80    3.20
  14  -3  -7   -2.20    3.40
 -14   3  -7   -1.00    2.70
 -14  -3   7   -0.40    2.90
  14   3  -8    3.40    3.40
 -14  -3  -8    8.90    4.10
  14   3  -8   13.90    4.60
  14  -3   8    9.90    4.60
 -14   3   8    9.30    4.20
 -14   3   8    4.00    4.20
  14   3   8    7.30    3.70
 -14  -3   8    7.80    4.70
 -14  -3   8   10.00    4.10
 -14   3  -8    5.60    3.50
  14  -3  -8    9.60    5.10
 -15  -3   0   -0.40    1.80
  15   3   0    5.30    2.80
 -15   3   0   -4.70    2.70
  15   3   0    2.10    2.50
 -15   3   0   -0.60    1.90
 -15   3   0   -0.20    2.50
 -15  -3   0   -0.20    2.40
  15  -3   0    0.50    2.90
 -15  -3  -1  116.99    8.30
  15   3  -1  111.69    7.50
 -15   3   1  130.79    7.70
 -15   3   1  130.49    8.50
  15  -3   1  121.19    8.70
 -15   3   1  114.39    8.40
  15   3  -1  107.59    7.70
  15   3   1  111.49    7.20
 -15   3  -1  112.69    8.40
 -15   3  -1  111.49    8.20
 -15  -3   1  110.89    7.80
  15   3   1  109.19    7.60
 -15  -3   1   98.89    7.00
  15  -3  -1  110.29    8.40
 -15   3  -1  108.99    7.00
 -15   3   2    3.50    2.50
 -15   3   2    5.00    2.50
  15   3  -2   -1.00    3.80
 -15  -3  -2    7.40    3.20
 -15   3   2    8.20    3.60
  15  -3   2    6.40    3.70
  15   3  -2    1.80    2.50
 -15  -3   2   -0.50    2.10
  15   3   2   -0.70    2.50
  15   3   2    3.90    2.80
  15  -3  -2    6.20    3.50
 -15   3  -2    2.10    2.80
 -15  -3   2    6.60    3.90
 -15  -3   2    1.90    2.60
 -15   3   3   -0.70    3.30
  15   3  -3    2.20    2.60
  15  -3   3    0.20    3.00
  15   3  -3   -0.90    2.20
 -15   3   3    0.60    2.70
 -15   3   3    0.60    2.20
 -15  -3  -3    8.00    3.40
 -15   3  -3   -1.50    2.70
  15   3   3    2.10    3.10
 -15  -3   3    1.30    3.20
  15  -3  -3    0.20    3.10
  15   3   3    1.00    2.40
 -15  -3   3    2.90    2.60
 -15   3   4    3.00    2.60
  15   3  -4    7.40    2.90
  15  -3   4   12.70    4.40
  15   3  -4    4.10    2.80
 -15  -3  -4   12.10    3.90
 -15   3   4    4.20    3.10
 -15   3   4   10.40    4.10
 -15  -3   4    3.60    2.50
 -15   3  -4    5.80    3.70
 -15  -3   4    9.60    4.30
  15  -3  -4    2.60    3.70
  15   3   4    8.80    3.40
  15   3   4    9.40    3.40
 -15   3   5   10.20    3.30
  15   3  -5   17.30    4.30
 -15  -3  -5   17.50    4.50
  15  -3   5   19.60    5.10
 -15   3   5   24.60    4.90
  15   3  -5   18.80    3.90
  15   3   5   22.30    4.60
  15  -3  -5   22.90    5.20
 -15  -3   5   18.40    4.20
 -15  -3   5   22.80    4.90
 -15   3  -5   13.20    4.30
  15   3  -6   22.50    5.20
 -15   3   6   26.50    5.20
  15   3  -6   18.40    4.10
 -15   3   6   28.30    5.20
  15  -3   6   31.30    6.00
 -15  -3  -6   43.10    6.30
 -15  -3   6   34.50    6.00
  15   3   6   32.10    5.20
 -15  -3   6   26.80    5.20
  15  -3  -6   28.20    5.90
 -15   3  -6   21.90    4.90
  16   3   0   -0.90    2.50
 -16  -3   0    0.00    2.60
  16   3   0    0.60    2.70
 -16  -3   0   -0.80    2.20
  16  -3   0    0.20    3.30
 -16   3   0   -0.60    3.40
 -16   3   0    2.30    2.80
 -16   3   0    1.10    2.40
  16  -3   1   14.00    4.60
  16   3  -1   15.00    3.80
 -16   3   1   16.40    3.90
  16   3  -1   19.00    4.10
 -16   3   1   19.90    5.30
 -16  -3  -1   22.80    5.00
 -16   3   1   22.50    5.00
  16   3   1   13.10    4.00
 -16  -3   1   22.70    4.60
 -16  -3   1   16.50    3.70
 -16   3  -1   10.30    3.90
  16   3   1   22.90    4.70
  16  -3  -1   14.80    4.20
  16   3  -2    0.10    2.60
  16   3  -2    1.80    2.80
 -16   3   2    2.00    2.40
 -16  -3  -2    3.20    3.30
 -16   3   2    3.70    3.10
  16  -3   2    3.50    3.50
 -16   3   2   -2.00    3.40
 -16   3  -2    0.10    3.10
 -16  -3   2   -0.60    2.30
  16   3   2    2.60    3.00
  16   3   2    4.10    2.90
 -16  -3   2   -1.30    2.70
  16  -3  -2    9.80    4.00
 -16   3   3    2.30    3.60
  16   3  -3    7.10    3.50
 -16  -3  -3    2.40    3.30
 -16   3   3    7.10    4.00
  16  -3   3    5.50    3.70
 -16   3   3    6.90    3.10
  16   3  -3    5.00    2.90
  16   3   3    6.80    3.70
  16   3   3    6.30    3.50
 -16  -3   3    9.00    3.30
 -16  -3   3    3.80    4.30
  16  -3  -3   -0.40    3.40
 -16   3  -3    8.00    3.80
 -16   3   4   10.30    4.50
  16   3  -4    7.10    3.30
  16   3  -4    9.10    3.30
 -16  -3  -4   14.00    4.20
 -16   3   4   13.20    3.40
  16  -3   4   15.10    4.50
 -16   3   4   13.50    4.50
 -16  -3   4   12.60    3.90
  16  -3  -4   18.50    5.00
  16   3   4   20.90    4.70
 -16   3  -4    5.90    3.50
 -16  -3   4   10.30    4.70
  16  -3   5    5.80    4.10
 -16   3   5   -1.20    3.90
 -16  -3  -5    4.90    3.90
  16   3  -5    2.60    3.00
 -16   3   5    1.20    2.80
  16   3  -5    9.40    3.40
  16  -3  -5    4.10    5.20
 -16  -3   5    5.40    4.60
 -16  -3   5    0.60    3.00
  16   3   5    7.80    4.00
 -16   3  -5    3.10    3.80
  17  -3   0    3.60    3.70
 -17   3   0    4.20    3.10
 -17  -3   0   -1.50    2.90
 -17   3   0    5.40    3.20
  17   3   0   -0.30    2.70
  17   3   0    3.50    3.40
  17   3  -1   -2.20    2.80
 -17   3   1   -2.50    2.00
 -17   3   1   -0.20    3.20
 -17   3   1   -5.30    3.40
 -17  -3  -1    0.50    3.00
  17  -3   1   -2.60    3.50
  17   3  -1    4.10    3.30
  17   3   1   -0.90    3.20
 -17  -3   1    0.30    3.00
  17   3   1   -0.40    2.60
 -17   3  -1    3.00    3.40
 -17  -3   1   -2.00    2.20
  17  -3  -1    0.70    3.60
 -17   3   2    9.50    4.00
  17  -3   2    2.60    4.00
 -17  -3  -2    3.30    3.60
 -17   3   2    2.90    2.60
 -17   3   2   -0.30    3.90
  17   3  -2    2.90    3.30
  17   3  -2    4.30    3.30
 -17  -3   2   -0.30    4.20
 -17   3  -2    6.20    3.90
  17   3   2    2.50    4.20
  17  -3  -2    1.30    4.10
 -17  -3   2    1.20    2.60
   0   4   0 9999.00  240.18
   0  -4   0 9750.32  240.38
   0   4   0 9677.83  244.28
   0  -4   0 9935.41  241.58
   0   4   0 9550.24  240.48
   0   4   0 9895.71  244.48
   0  -4   1   -0.20    0.70
   0   4   1    1.90    0.80
   0   4   1   -0.30    0.60
   0   4  -1    0.40    0.80
   0   4   1    0.30    0.60
   0  -4   1    0.30    0.70
   0   4   1    0.20    0.50
   0   4  -1    0.10    0.70
   0  -4   1    0.10    0.50
   0  -4  -1    0.40    0.70
   0   4  -1   -0.10    0.50
   0   4   1    0.90    0.70
   0   4  -1   -0.20    0.60
   0  -4   2 1157.08   29.90
   0   4   2 1152.28   30.00
   0   4  -2 1164.98   30.00
   0  -4   2 1134.59   29.70
   0   4   2 1125.59   29.40
   0   4  -2 1168.08   29.30
   0   4  -2 1141.79   29.30
   0  -4  -2 1183.58   29.50
   0   4   2 1182.58   29.60
   0   4  -2 1198.98   29.70
   0  -4   2 1157.28   29.80
   0   4  -3    0.50    0.80
   0  -4  -3    0.10    0.80
   0  -4   3   -0.40    0.80
   0  -4  -3    0.80    0.80
   0   4  -3    0.00    0.40
   0   4   3   -0.10    0.70
   0  -4   3    0.50    0.70
   0   4   3   -0.70    0.60
   0   4  -3   -0.40    0.70
   0   4  -3    0.20    0.80
   0  -4   3    0.10    0.80
   0   4   3    0.20    0.70
   0  -4   4  120.99    4.90
   0  -4   4  117.39    4.90
   0   4  -4  114.59    4.40
   0  -4   4  116.69    4.50
   0   4   4  113.99    4.30
   0   4   4  122.39    4.60
   0  -4  -4  117.89    4.90
   0   4  -4  120.69    4.60
   0   4  -4  117.59    4.80
   0   4   4  116.29    4.60
   0  -4   5    1.50    1.30
   0   4  -5    0.00    1.00
   0   4   5   -0.20    1.00
   0   4  -5    0.00    0.90
   0  -4   5   -0.10    1.10
   0   4   5    0.40    1.00
   0  -4  -5    0.10    1.00
   0  -4   5    0.70    0.90
   0   4  -5    0.30    1.00
   0   4   5    0.30    1.10
   0  -4   6  714.33   20.50
   0  -4  -6  728.23   19.90
   0  -4   6  720.43   19.40
   0   4  -6  698.23   19.80
   0  -4   6  698.33   20.10
   0   4   6  697.53   19.90
   0   4  -6  681.23   19.70
   0   4   6  709.73   19.80
   0   4   7   -0.60    1.30
   0   4   7   -1.60    1.20
   0  -4   7   -1.20    1.60
   0   4  -7   -0.90    1.40
   0   4  -7    0.80    1.40
   0  -4  -7   -0.20    1.40
   0  -4  -7    0.30    1.30
   0  -4   7   -0.80    1.50
   0  -4   7    2.60    1.20
   0  -4  -8   10.10    2.30
   0   4  -8    8.70    2.20
   0  -4   8    6.60    2.40
   0  -4   8    8.00    2.00
   0  -4   8   10.20    2.70
   0  -4  -8    8.00    2.40
   0   4  -8   12.50    2.40
   0   4   8   10.90    2.30
   0   4   8    8.80    2.20
   0   4  -9   -1.20    1.70
   0   4   9   -0.40    1.80
   0   4   9   -0.90    1.80
   0  -4   9    0.00    2.10
   0  -4   9   -0.20    1.80
   0  -4  -9   -0.20    1.90
   0   4  -9   -3.00    1.80
   0  -4  -9   -1.40    1.70
   0   4   9    1.00    1.60
   0   4  10   96.99    6.50
   0  -4 -10  107.79    6.60
   0   4 -10   99.69    6.40
   0   4  10  112.79    5.50
   0   4 -10  111.59    6.50
   0   4  10   92.59    6.30
   0  -4  10  109.19    6.90
   0  -4  10  103.59    7.00
   0  -4 -11   -0.20    2.60
   0   4 -11    1.30    2.60
   0   4  11    0.70    2.30
   0   4  11    1.90    2.50
   0  -4  11   -1.70    2.40
   0  -4  11    1.20    2.90
   0   4  11   -0.90    2.30
   0   4 -11   -0.90    2.50
   0   4  12    3.40    3.00
   0  -4 -12    7.80    3.60
   0  -4  12    4.20    3.70
   0  -4  12    7.30    3.80
   0   4 -12   14.90    3.80
   0   4 -12    2.60    3.20
   0   4  12    7.10    3.40
   0   4  12    2.80    3.10
   0   4  13    2.20    2.90
   0   4  13    1.60    3.60
   0   4 -13    4.20    3.40
   0  -4  13    1.20    3.50
   0   4 -13    1.90    3.30
   0   4  13   -0.10    3.20
   0  -4 -13   -1.70    3.40
   0  -4  13   -2.30    3.60
   1  -4   0    0.50    0.60
  -1   4   0    1.60    0.70
  -1  -4   0    0.40    0.70
   1   4   0   -1.00    0.70
  -1   4   0    0.00    0.60
  -1  -4   0   -0.30    0.80
  -1   4   0    0.30    0.60
  -1  -4   0    0.90    0.80
   1   4   0   -0.50    0.70
   1  -4   0   -0.10    0.80
  -1   4   0   -1.30    0.70
  -1   4   1 5558.44  137.39
   1  -4   1 5501.95  137.39
   1  -4   1 5709.53  137.59
   1  -4   1 5394.76  137.59
   1   4  -1 5490.65  137.29
  -1   4   1 5553.84  136.99
  -1   4   1 5480.85  138.99
  -1   4   1 5595.54  136.89
  -1   4   1 5385.76  136.99
  -1  -4  -1 5820.12  137.89
  -1  -4  -1 5693.73  137.39
   1   4  -1 5700.13  137.39
  -1  -4   1 5531.65  137.59
   1   4   1 5556.94  137.39
   1   4   1 5494.65  137.79
   1  -4  -1 5750.12  137.59
  -1  -4   1 5515.55  137.09
  -1  -4   1 5710.93  137.59
  -1   4  -1 5501.95  137.39
   1   4   1 5485.25  137.29
   1   4   1 5547.15  137.29
   1  -4  -1 5653.23  137.09
  -1   4  -1 5664.03  138.59
  -1   4  -1 5568.44  137.49
   1   4  -2   40.50    2.10
   1  -4   2   42.20    2.40
  -1  -4  -2   41.00    2.00
   1   4  -2   36.90    2.10
  -1   4   2   38.30    2.30
  -1   4   2   40.60    2.10
   1   4  -2   38.10    2.20
  -1   4   2   39.10    1.90
   1   4  -2   38.40    1.70
  -1   4   2   40.40    1.90
   1  -4   2   40.30    2.20
   1  -4   2   39.10    2.20
  -1  -4  -2   40.40    2.50
  -1  -4   2   38.50    2.10
  -1   4  -2   40.00    1.80
  -1   4  -2   38.90    1.90
   1   4   2   36.50    1.80
  -1   4  -2   41.40    2.20
  -1   4  -2   40.80    2.30
   1   4   2   40.20    1.90
  -1  -4   2   41.50    2.30
   1   4   2   40.60    2.20
   1   4   2   40.50    2.10
  -1  -4   2   39.30    2.30
   1  -4  -2   43.10    2.20
   1  -4   3   53.99    2.90
  -1  -4  -3   52.59    3.00
   1  -4   3   53.59    2.70
  -1   4   3   51.19    2.60
  -1   4   3   55.09    2.70
  -1   4   3   51.59    2.60
  -1   4   3   56.49    2.60
   1  -4   3   56.69    3.00
   1   4  -3   56.49    2.70
  -1   4   3   49.60    2.70
   1   4  -3   56.79    2.70
  -1   4  -3   55.69    2.40
   1   4   3   54.29    2.70
   1   4   3   52.09    2.30
  -1  -4   3   58.59    2.90
   1   4   3   55.79    2.30
   1   4   3   49.70    2.70
  -1  -4   3   55.19    2.90
  -1   4  -3   54.39    2.80
  -1   4  -3   54.39    2.40
  -1  -4   3   56.79    3.00
   1   4   3   52.29    2.20
  -1   4  -3   50.69    2.90
  -1   4   4  851.01   22.20
   1  -4   4  822.32   21.90
  -1   4   4  830.22   22.10
  -1   4   4  846.82   22.50
  -1   4   4  830.52   22.10
   1  -4   4  838.42   22.00
  -1   4   4  870.81   22.00
   1  -4   4  836.72   22.70
   1  -4   4  832.62   22.60
   1   4  -4  821.02   22.20
  -1  -4  -4  873.01   22.70
   1   4  -4  851.21   22.20
   1   4   4  795.72   22.20
  -1   4  -4  845.32   22.70
   1   4   4  826.72   22.30
   1   4   4  834.52   21.90
   1   4   4  756.52   21.40
  -1  -4   4  833.22   22.70
   1   4   4  840.52   21.60
  -1  -4   4  832.32   22.50
  -1   4  -4  828.02   22.30
  -1   4  -4  839.62   21.50
  -1  -4   4  850.41   22.30
   1   4  -5  122.69    5.10
   1   4  -5  125.39    5.00
  -1   4   5  127.59    4.80
   1   4  -5  124.09    5.10
   1  -4   5  131.49    4.80
  -1  -4  -5  134.99    5.40
   1  -4   5  135.09    5.70
   1  -4   5  128.89    5.00
  -1   4   5  113.79    4.90
   1  -4   5  126.49    5.40
  -1   4   5  126.49    5.10
  -1   4   5  118.59    5.00
   1   4   5  123.39    4.90
  -1   4  -5  130.19    5.30
  -1  -4   5  128.69    5.40
   1   4   5  128.19    5.20
  -1  -4   5  136.99    5.60
  -1  -4   5  128.39    5.00
   1   4   5  128.49    5.20
   1  -4  -5  130.19    5.20
  -1   4  -5  125.19    5.10
   1  -4   6   38.70    2.70
  -1   4   6   45.70    2.80
  -1  -4  -6   36.60    3.00
  -1  -4  -6   43.10    3.20
   1  -4   6   42.30    3.00
   1  -4   6   40.60    3.20
  -1   4   6   37.30    2.90
  -1   4   6   40.20    3.10
   1   4  -6   36.70    2.90
   1  -4   6   38.10    3.30
   1   4  -6   36.40    3.30
  -1   4  -6   36.90    3.00
   1   4   6   34.30    3.20
  -1   4  -6   39.00    3.30
  -1  -4   6   39.90    2.90
   1  -4  -6   34.30    2.90
   1   4   6   38.50    2.50
   1   4   6   36.10    2.90
  -1  -4   6   37.20    3.30
  -1  -4   6   39.00    3.30
   1   4  -7    2.10    1.50
  -1  -4  -7    2.70    1.60
   1  -4   7    3.00    1.70
  -1  -4  -7    2.20    1.60
  -1   4   7    1.80    1.40
   1  -4   7    5.80    1.50
  -1   4   7    0.10    1.40
   1  -4   7    3.70    1.90
   1  -4   7    1.60    1.50
   1   4  -7    1.30    1.50
  -1  -4   7    1.10    1.60
  -1  -4   7    2.30    1.60
   1  -4  -7   -1.20    1.40
  -1   4  -7    2.70    1.60
   1   4   7    2.80    1.70
  -1  -4   7    2.60    1.50
   1  -4  -7    0.60    1.50
   1   4   7    1.00    1.50
   1   4   7    0.40    1.20
   1  -4   8    2.50    1.90
   1  -4   8    2.90    1.90
   1   4  -8    2.50    1.90
   1   4  -8    3.30    1.90
  -1  -4  -8    5.60    2.00
  -1  -4  -8    4.00    2.00
   1  -4   8    2.70    2.10
  -1   4   8    3.50    1.90
  -1   4   8    2.10    1.80
  -1  -4   8    0.50    1.80
   1   4   8    3.90    1.90
   1  -4  -8    4.10    2.00
  -1  -4   8    1.70    1.70
   1  -4  -8    4.80    1.90
  -1  -4   8    3.90    2.10
  -1   4  -8    4.60    2.00
   1   4   8    4.20    1.60
   1   4   8    1.90    1.90
  -1   4   9   73.69    5.10
   1   4  -9   64.19    4.80
   1  -4   9   66.79    5.50
  -1   4   9   61.99    5.10
   1  -4   9   68.59    5.30
  -1  -4  -9   75.59    4.90
  -1  -4  -9   70.09    5.20
   1   4  -9   70.09    5.10
   1  -4  -9   64.59    4.80
   1   4   9   67.79    4.30
  -1  -4   9   66.29    4.40
   1   4   9   74.59    5.10
   1   4   9   80.49    5.20
   1  -4  -9   69.49    5.40
  -1   4  -9   70.79    5.10
  -1  -4   9   65.49    5.10
  -1  -4   9   52.29    5.20
   1  -4  10   94.49    6.40
  -1   4  10   89.69    6.40
  -1  -4 -10   85.39    6.10
   1  -4  10   89.39    6.50
   1   4 -10   85.09    5.80
  -1   4  10   88.89    6.10
   1   4 -10   92.49    6.10
  -1  -4  10   89.69    6.60
  -1   4 -10  102.09    6.30
   1  -4 -10   99.49    6.20
   1   4  10   75.29    5.80
  -1  -4  10   87.69    6.30
  -1   4 -10   94.79    6.10
   1   4  10   89.79    6.10
  -1   4  11    0.20    2.30
  -1  -4 -11    2.50    2.70
  -1   4  11   -2.40    2.30
  -1   4  11   -1.40    2.30
   1  -4  11   -4.20    2.30
   1   4 -11    0.70    2.60
   1  -4  11    0.20    2.90
   1   4 -11    4.00    2.70
  -1   4 -11   -0.90    2.60
   1   4  11    3.00    2.70
  -1  -4  11   -0.50    2.40
   1   4  11    1.10    2.40
  -1  -4  11    0.10    2.70
   1  -4 -11    0.10    2.50
   1   4  11    2.70    2.40
  -1   4 -11    3.70    2.90
   1   4 -12   -0.70    2.80
   1   4 -12    2.60    2.50
  -1   4  12   -3.70    2.80
  -1   4  12   -1.00    2.70
   1  -4  12    1.00    3.20
  -1  -4 -12   -1.30    3.10
   1  -4  12    2.70    3.50
  -1   4 -12    0.10    3.00
   1  -4 -12   -3.20    2.70
   1   4  12   -4.00    2.50
  -1  -4  12   -0.10    3.00
   1   4  12    5.30    3.00
  -1  -4  12    2.70    3.60
   1   4  12    0.60    3.00
  -1   4 -12   -1.00    2.80
   1   4 -13    3.00    3.30
  -1   4  13    9.20    4.00
  -1   4  13   -1.40    3.20
   1  -4  13    3.30    3.60
   1   4 -13   -0.20    3.00
  -1   4  13    1.50    2.90
   1  -4  13    8.20    4.50
  -1  -4 -13   -5.30    3.40
  -1   4 -13   -2.10    3.00
  -1  -4  13    1.10    3.60
  -1   4 -13    1.10    3.30
   1  -4 -13    8.30    3.90
   1   4  13    4.50    3.90
   1   4  13    2.30    3.20
   1   4  13    1.00    3.40
  -1  -4  13    2.20    3.70
  -2  -4   0    0.50    0.70
  -2   4   0    0.00    0.70
  -2   4   0    0.80    0.60
   2   4   0    2.00    0.80
   2   4   0    0.10    0.80
   2  -4   0    0.20    0.70
   2   4   0    0.90    0.70
  -2  -4   0    0.90    0.80
  -2  -4   0    1.20    0.70
  -2   4   0    0.00    0.60
   2  -4   0    0.40    0.90
  -2   4   0    0.80    0.70
  -2  -4  -1  323.97    9.40
   2   4  -1  319.97    8.90
   2  -4   1  309.87    9.10
   2  -4   1  319.17    9.10
   2  -4   1  308.37    9.10
  -2   4   1  311.27    9.30
  -2  -4  -1  330.17    8.90
  -2  -4  -1  323.47    9.00
   2   4  -1  315.17    9.20
   2   4  -1  304.47    9.00
  -2   4   1  315.97    8.80
  -2  -4   1  318.47    8.90
  -2  -4   1  331.67    9.30
   2  -4  -1  317.37    9.00
  -2   4  -1  311.57    9.20
  -2   4  -1  326.57    9.20
  -2   4  -1  314.07    8.90
  -2  -4   1  313.17    8.60
   2   4   1  320.97    9.10
  -2  -4   1  314.17    9.20
   2   4   1  310.37    8.90
   2   4   1  313.47    9.00
   2   4  -2  248.28    7.40
   2   4  -2  248.48    7.20
   2  -4   2  258.27    7.60
   2  -4   2  242.58    7.40
   2  -4   2  244.28    7.60
   2   4  -2  245.08    7.60
  -2   4   2  243.78    7.70
  -2   4   2  253.97    7.60
  -2  -4  -2  247.18    7.80
  -2   4   2  237.68    7.10
  -2   4   2  237.68    6.80
  -2  -4  -2  249.48    7.00
   2  -4   2  245.58    6.70
   2   4   2  245.58    7.40
   2   4   2  242.38    7.30
   2   4   2  238.98    7.30
  -2   4  -2  251.47    7.40
  -2  -4   2  248.68    6.90
   2   4   2  243.58    7.30
  -2   4  -2  241.88    7.40
  -2  -4   2  249.08    7.60
   2  -4  -2  246.58    7.30
  -2  -4   2  245.38    7.30
  -2   4  -2  245.28    7.70
  -2  -4   2  235.38    7.60
  -2  -4  -3   21.00    2.30
  -2   4   3   18.30    1.90
  -2   4   3   19.30    1.70
  -2   4   3   19.50    1.70
   2   4  -3   18.60    1.90
   2  -4   3   22.00    2.00
   2  -4   3   23.50    1.90
   2  -4   3   19.40    1.50
  -2   4   3   21.30    2.00
  -2   4   3   20.40    1.80
   2  -4   3   22.30    2.20
   2   4  -3   17.30    1.90
   2   4  -3   21.00    1.80
   2   4   3   16.80    1.80
  -2  -4   3   20.30    2.10
   2   4   3   17.50    1.80
  -2   4  -3   23.50    2.10
  -2  -4   3   20.60    2.00
  -2  -4   3   20.60    2.20
  -2   4  -3   17.40    1.70
   2   4   3   20.80    1.70
  -2   4  -3   21.00    2.10
   2   4   3   17.10    1.60
   2  -4   4  138.69    4.90
  -2   4   4  143.69    5.20
  -2   4   4  143.19    5.10
   2  -4   4  143.89    5.00
  -2   4   4  136.89    5.00
   2  -4   4  141.29    5.60
   2   4  -4  141.29    5.30
   2   4  -4  146.69    5.10
  -2   4   4  140.89    5.40
   2  -4   4  143.59    5.60
  -2   4   4  133.69    5.30
   2   4  -4  139.59    5.30
  -2  -4  -4  142.09    5.70
   2   4   4  137.09    4.80
   2   4   4  138.79    4.90
  -2   4  -4  137.29    4.80
   2   4   4  138.69    5.00
  -2  -4   4  145.99    5.60
   2   4   4  141.49    5.30
   2   4   4  142.29    5.40
  -2   4  -4  150.28    5.40
  -2   4  -4  148.79    5.60
  -2  -4   4  137.19    5.40
  -2  -4   4  138.79    5.50
   2  -4   5    0.20    1.00
  -2   4   5   -0.30    1.00
   2   4  -5    0.00    1.10
   2  -4   5    0.40    1.00
  -2   4   5    1.00    0.90
   2   4  -5   -1.50    0.90
   2  -4   5    1.40    1.00
  -2  -4  -5   -0.90    1.00
   2  -4   5    1.00    1.20
  -2   4   5   -1.20    0.70
  -2   4   5    1.10    1.00
  -2   4   5    0.10    1.00
  -2  -4   5    0.60    1.20
   2   4   5   -1.10    1.00
  -2   4  -5   -0.30    1.00
  -2  -4   5   -1.80    1.00
   2   4   5   -0.40    0.80
   2   4   5    0.70    1.00
   2   4   5    0.70    1.10
  -2   4  -5    0.80    1.10
   2   4   5    1.20    0.90
  -2   4  -5   -0.10    0.70
  -2  -4   5   -0.10    1.10
   2  -4   6    2.70    1.40
  -2   4   6    3.20    1.30
   2   4  -6    2.90    1.40
   2   4  -6    1.70    1.40
  -2  -4  -6    3.70    1.50
  -2   4   6    1.10    1.30
  -2  -4  -6    4.00    1.50
   2  -4   6    3.40    1.60
  -2   4   6    3.20    1.50
   2  -4   6    1.90    1.50
   2   4   6    3.70    1.40
   2   4   6    2.00    1.20
  -2   4  -6    3.00    1.60
  -2   4  -6    1.20    1.00
  -2  -4   6    0.30    1.30
  -2  -4   6    4.50    1.60
  -2   4  -6    2.40    1.30
  -2  -4   6    4.00    1.60
   2   4   6    2.80    1.50
   2  -4  -6    1.10    1.20
   2   4   6    3.40    1.40
  -2   4   7   33.80    2.80
   2  -4   7   34.20    3.80
  -2   4   7   30.00    3.30
  -2   4   7   34.40    3.40
  -2  -4  -7   30.50    3.20
   2  -4   7   31.60    3.50
   2  -4   7   38.40    3.50
   2   4  -7   35.70    3.60
  -2  -4  -7   34.10    3.40
   2   4  -7   37.80    3.30
   2  -4  -7   39.60    3.20
  -2  -4   7   36.60    3.60
  -2  -4   7   34.40    3.80
   2   4   7   36.30    3.30
  -2   4  -7   32.80    2.40
   2   4   7   34.40    2.90
  -2   4  -7   33.20    3.40
   2  -4  -7   31.90    3.20
   2   4   7   38.60    3.80
  -2  -4   7   41.50    3.40
  -2   4   8   14.00    2.80
   2  -4   8   16.80    3.00
   2   4  -8   17.60    2.70
  -2  -4  -8   12.10    2.70
   2  -4   8   17.60    3.10
  -2   4   8   15.50    2.70
   2  -4   8   17.40    2.70
  -2   4   8   16.90    2.30
  -2  -4  -8   13.60    2.50
   2   4  -8   14.00    2.70
   2   4   8   20.60    2.60
  -2  -4   8   19.20    3.10
   2  -4  -8   14.50    2.40
  -2  -4   8   17.80    2.80
  -2  -4   8   16.00    2.90
   2   4   8   20.20    3.00
   2   4   8   10.40    2.60
   2  -4  -8   14.10    2.60
  -2   4  -8   19.70    3.00
   2   4  -9    7.40    2.30
  -2   4   9    2.00    2.00
  -2   4   9    9.10    2.60
   2   4  -9    7.40    2.30
   2  -4   9    9.30    2.50
  -2  -4  -9    8.40    2.60
  -2  -4  -9    7.40    2.40
   2  -4   9    4.60    2.50
   2  -4   9    8.20    2.80
  -2   4  -9    7.00    2.40
   2   4   9    7.20    2.10
  -2  -4   9    7.20    2.60
   2  -4  -9    8.10    2.70
   2   4   9    7.60    2.40
  -2  -4   9    6.90    2.60
  -2  -4   9    4.10    2.00
   2   4   9   12.00    2.90
   2  -4  10   36.50    4.70
   2   4 -10   26.60    3.90
  -2   4  10   25.60    3.90
   2   4 -10   29.90    3.80
   2  -4  10   32.80    4.10
   2  -4  10   32.90    4.70
  -2  -4 -10   36.80    4.60
  -2   4  10   28.40    3.90
   2   4  10   30.00    4.10
   2   4  10   25.90    3.70
   2   4  10   35.60    4.00
   2  -4 -10   26.80    3.70
  -2   4 -10   30.30    4.00
  -2  -4  10   37.40    4.50
  -2  -4  10   29.50    4.70
  -2  -4 -11   11.80    3.60
  -2   4  11   15.00    3.50
   2   4 -11   13.10    3.50
  -2   4  11    9.20    3.30
   2  -4  11   13.50    3.70
   2   4 -11   16.40    3.30
   2  -4  11   11.80    3.60
   2  -4 -11   16.30    3.50
   2   4  11   17.60    3.50
  -2  -4  11   12.00    3.60
  -2   4 -11   16.20    3.60
   2   4  11   13.50    3.40
   2   4  11   10.80    3.20
  -2  -4  11   20.80    4.20
  -2   4  12    7.40    3.40
  -2   4  12    7.10    3.30
  -2  -4 -12    9.20    4.00
   2   4 -12    8.70    3.20
   2   4 -12    7.30    3.50
   2  -4  12   13.30    4.20
   2  -4  12    4.50    3.40
   2   4  12    7.30    3.20
  -2  -4  12    8.50    3.90
   2   4  12    3.30    3.30
  -2   4 -12   14.10    4.10
   2  -4 -12    2.60    3.20
  -2  -4  12    7.20    3.50
   2   4  12    8.50    3.60
  -2   4 -12    6.10    3.40
   2  -4  13   15.50    4.80
   2   4 -13   18.50    4.20
  -2   4  13    5.80    3.70
  -2  -4 -13    9.70    4.40
   2   4 -13   11.10    3.70
   2  -4  13   11.20    4.20
   2   4  13   16.20    4.60
  -2  -4  13   17.00    4.70
   2  -4 -13   14.70    4.30
  -2   4 -13   19.10    4.60
   2   4  13   16.40    4.10
   2  -4 -13   14.60    4.30
   2   4  13   15.30    4.20
  -2   4 -13    9.70    4.10
  -2  -4  13   13.50    4.60
  -3   4   0    0.40    0.70
  -3  -4   0    0.20    0.60
  -3  -4   0   -0.10    0.70
   3  -4   0    1.20    0.80
  -3  -4   0   -1.20    0.80
   3   4   0   -0.30    0.70
  -3   4   0    2.00    0.80
  -3   4   0    1.20    0.70
   3   4   0    0.40    0.70
  -3   4   0    1.00    0.70
   3   4   0    0.30    0.60
   3  -4   1  319.47    9.50
  -3   4   1  317.87    8.90
  -3  -4  -1  327.67    9.50
   3   4  -1  315.27    9.50
  -3   4   1  311.87    9.70
  -3  -4  -1  335.27    9.20
   3   4  -1  316.57    9.40
   3  -4   1  325.97    9.30
   3  -4   1  325.67    9.70
  -3  -4  -1  332.77    9.80
  -3   4   1  309.27    9.50
  -3   4   1  318.57    9.00
  -3   4   1  322.17    9.00
   3   4  -1  324.47    9.00
   3   4   1  324.27    9.10
   3   4   1  317.97    9.40
  -3   4  -1  329.57    9.60
  -3   4  -1  328.47    9.20
  -3  -4   1  335.47    9.60
   3  -4  -1  321.47    9.50
  -3  -4   1  334.17    9.30
  -3  -4   1  323.57    9.00
  -3  -4   1  323.77    9.70
  -3   4  -1  332.47    9.70
   3   4   1  334.77    9.50
   3   4  -2  656.63   17.70
  -3  -4  -2  610.04   17.30
   3   4  -2  670.53   17.10
   3  -4   2  661.63   17.70
  -3   4   2  663.33   17.90
   3  -4   2  657.33   17.90
   3  -4   2  641.74   17.40
  -3   4   2  633.54   16.90
   3   4  -2  649.54   17.50
  -3   4   2  651.73   17.70
  -3   4  -2  634.44   17.30
  -3  -4   2  642.84   17.40
   3  -4  -2  669.63   17.60
  -3  -4   2  650.73   17.00
   3   4   2  637.84   17.60
  -3   4  -2  645.94   17.60
  -3  -4   2  638.04   17.70
   3   4   2  651.43   17.30
   3   4   2  663.63   17.60
  -3  -4   2  653.83   17.80
   3  -4   3   32.80    2.40
   3  -4   3   31.50    2.10
  -3  -4  -3   32.30    2.90
   3   4  -3   28.10    2.20
  -3   4   3   29.00    2.00
   3   4  -3   30.00    2.30
   3   4  -3   30.60    2.00
  -3   4   3   29.90    1.90
  -3   4   3   29.90    2.30
  -3   4   3   29.20    2.30
   3  -4   3   31.70    1.80
  -3   4   3   28.30    2.20
   3  -4   3   29.70    2.40
  -3   4  -3   29.90    2.10
   3   4   3   28.10    2.40
  -3  -4   3   30.80    2.50
   3   4   3   30.10    2.30
   3   4   3   30.90    2.10
  -3  -4   3   30.20    2.30
   3   4   3   29.30    1.70
  -3   4  -3   30.40    2.40
   3   4   3   30.50    2.20
  -3  -4   3   30.60    2.40
  -3   4  -3   25.60    2.30
   3   4  -4  180.88    5.90
   3   4  -4  166.98    6.20
  -3   4   4  179.68    5.90
  -3   4   4  175.48    6.40
  -3  -4  -4  181.58    6.80
   3  -4   4  175.08    5.90
  -3   4   4  178.18    6.30
  -3   4   4  175.78    6.40
   3  -4   4  180.68    6.80
   3  -4   4  181.18    5.80
  -3   4   4  174.08    6.00
   3   4  -4  185.88    6.40
   3  -4   4  170.18    6.50
  -3  -4   4  168.18    6.40
  -3   4  -4  162.88    6.20
   3   4   4  177.58    6.40
  -3  -4   4  172.78    6.40
  -3   4  -4  167.28    6.60
  -3   4  -4  178.18    6.10
   3   4   4  176.78    6.20
   3   4   4  177.18    6.20
   3   4   4  177.48    6.20
   3   4   4  176.88    5.80
  -3  -4   4  181.18    6.60
   3  -4   5    1.80    1.30
  -3  -4  -5   -1.70    1.00
  -3   4   5   -0.50    0.90
  -3   4   5   -0.90    1.00
  -3   4   5   -0.70    0.90
   3   4  -5    0.30    1.30
   3  -4   5    0.50    1.10
  -3   4   5   -0.90    0.90
  -3   4   5    0.60    1.20
   3   4  -5    1.60    1.20
   3  -4   5    0.40    0.90
  -3  -4   5    1.40    1.20
  -3   4  -5    0.40    0.90
   3   4   5   -2.50    1.00
  -3  -4   5    0.40    1.20
   3   4   5   -0.50    1.10
  -3   4  -5    0.00    1.10
  -3   4  -5    0.50    1.10
  -3  -4   5   -0.60    1.10
   3   4   5   -0.90    0.80
   3   4   5   -0.20    1.00
   3   4   5    1.10    1.20
  -3   4   6   73.99    4.00
   3  -4   6   72.29    3.80
  -3  -4  -6   73.39    4.40
   3  -4   6   69.59    4.50
   3  -4   6   73.49    4.30
  -3   4   6   69.19    3.80
  -3   4   6   55.99    3.90
   3   4  -6   75.39    3.80
  -3   4   6   65.79    3.70
  -3  -4  -6   61.79    3.90
   3   4  -6   63.39    4.00
   3   4   6   66.39    3.80
  -3  -4   6   72.39    4.50
   3  -4  -6   72.49    3.80
  -3  -4   6   68.99    4.20
   3   4   6   70.79    4.10
  -3   4  -6   66.59    3.50
  -3  -4   6   61.39    4.00
  -3   4  -6   59.79    3.90
   3   4   6   66.09    3.80
  -3   4   7   91.59    4.60
   3  -4   7   97.69    5.60
   3  -4   7   91.09    4.80
  -3  -4  -7   88.59    5.10
  -3  -4  -7   86.39    5.10
   3   4  -7  100.79    4.80
   3  -4   7   97.19    5.40
   3   4  -7   90.09    5.00
  -3   4   7   88.49    5.10
  -3   4   7   95.79    5.00
  -3   4  -7  100.89    4.40
   3  -4  -7   95.09    4.80
   3   4   7   89.99    4.70
   3   4   7   95.59    5.10
   3  -4  -7   94.89    4.70
  -3  -4   7   88.49    5.50
  -3  -4   7   93.19    5.00
  -3  -4   7   88.99    5.20
   3   4   7   86.89    4.80
  -3   4  -7   91.09    5.10
  -3   4   8   91.29    5.30
  -3   4   8   95.69    4.80
   3   4  -8   85.69    4.90
  -3  -4  -8   92.89    5.40
   3  -4   8   87.89    5.10
   3   4  -8   84.59    5.30
  -3   4   8   87.59    5.50
   3  -4   8   89.19    5.80
  -3  -4  -8   82.99    5.40
   3  -4   8   98.79    5.90
   3   4   8   91.09    5.10
  -3  -4   8   83.59    5.80
   3   4   8   91.69    5.40
   3  -4  -8   86.79    5.10
   3  -4  -8   90.59    4.80
  -3   4  -8   81.19    5.20
  -3  -4   8   84.69    5.10
  -3  -4   8   87.59    5.50
   3   4   8   94.69    5.20
  -3   4   9  152.88    7.30
   3   4  -9  146.69    6.80
   3   4  -9  138.79    7.20
  -3  -4  -9  139.09    7.10
   3  -4   9  144.69    7.70
  -3   4   9  137.99    7.40
   3  -4   9  134.59    7.60
  -3  -4  -9  149.88    7.40
   3  -4   9  163.78    7.30
  -3   4   9  143.19    6.30
  -3  -4   9  145.39    6.90
   3   4   9  139.89    7.20
   3  -4  -9  140.19    6.80
  -3   4  -9  136.89    7.20
  -3  -4   9  145.29    7.90
   3   4   9  149.29    6.80
  -3  -4   9  140.29    7.40
   3   4   9  142.19    7.10
  -3  -4 -10    8.00    2.80
  -3  -4 -10   12.00    3.40
   3   4 -10    7.40    3.00
   3  -4  10    9.00    2.80
   3  -4  10    8.00    3.00
  -3   4  10    4.80    2.70
  -3   4  10    8.60    2.90
   3   4 -10    8.00    2.50
   3  -4  10   11.00    3.30
   3   4  10    7.70    2.70
  -3   4 -10    6.40    2.70
   3   4  10    8.30    2.80
  -3  -4  10    9.10    3.20
  -3  -4  10    4.90    2.40
   3   4  10    8.80    3.10
   3  -4 -10    8.40    2.70
  -3  -4  10   13.40    3.40
   3   4 -11   19.80    3.50
  -3  -4 -11   21.40    4.30
   3   4 -11   16.20    3.50
   3  -4  11   25.50    4.80
   3  -4  11   27.30    4.20
  -3   4  11   21.30    3.90
   3  -4  11   24.40    4.50
   3   4  11   20.00    4.00
   3   4  11   21.10    3.90
  -3  -4  11   20.20    4.30
   3  -4 -11   19.30    3.80
   3   4  11   17.00    3.70
  -3   4 -11   21.70    4.10
  -3  -4  11   21.20    4.40
  -3  -4 -12    2.10    3.50
   3  -4  12    0.60    3.00
  -3   4  12   -1.30    2.80
   3   4 -12   -0.70    2.80
   3  -4  12    1.60    3.20
   3   4 -12    1.40    3.30
   3  -4  12    1.20    3.50
  -3  -4  12    0.50    3.40
  -3  -4  12   -2.00    3.10
  -3   4 -12   -2.80    3.00
   3  -4 -12    1.30    2.90
   3   4  12    0.50    3.20
   3  -4 -12    0.70    3.20
   3   4  12    0.90    2.80
   3   4  12   -1.50    3.00
   3   4 -13    4.10    3.70
   3  -4  13    5.10    4.10
   3  -4  13   -6.40    3.20
   3   4 -13   -0.70    3.20
  -3   4  13    0.80    3.40
  -3  -4 -13    3.50    4.20
  -3  -4  13    2.70    3.80
  -3   4 -13    2.80    3.70
   3   4  13    2.50    3.70
   3  -4 -13    1.10    3.20
  -3  -4  13    0.80    3.80
   3   4  13   -3.00    3.20
   3  -4 -13   -6.90    3.30
  -3   4 -13    8.20    4.10
  -4   4   0   92.49    3.80
  -4   4   0   93.19    3.40
   4   4   0   94.69    3.90
   4   4   0   96.39    3.40
  -4  -4   0   91.39    3.70
  -4   4   0   93.39    3.70
   4   4   0   90.39    3.40
   4   4   0   95.69    4.00
  -4   4   0   91.79    3.90
  -4   4   0   92.69    4.00
  -4  -4   0   88.39    3.90
   4  -4   0   88.89    4.00
  -4  -4   0   97.09    4.10
  -4   4   1   50.99    2.30
  -4   4   1   49.30    2.80
  -4   4   1   48.70    2.90
   4   4  -1   56.09    2.90
   4  -4   1   51.19    2.70
  -4  -4  -1   54.09    2.50
  -4  -4  -1   54.09    3.00
   4  -4   1   50.69    3.00
  -4  -4  -1   51.39    2.90
  -4   4   1   49.10    2.40
   4   4  -1   48.70    2.80
   4  -4   1   50.79    2.70
  -4  -4   1   51.69    2.80
  -4   4  -1   50.09    2.90
   4   4   1   55.19    2.90
   4   4   1   50.19    2.80
   4   4   1   54.79    2.40
  -4  -4   1   50.39    2.50
   4   4   1   50.99    2.30
  -4   4  -1   53.19    2.90
  -4   4  -1   49.90    2.50
   4  -4  -1   51.99    3.00
  -4  -4   1   45.90    2.60
  -4  -4   1   53.79    3.00
   4  -4   2    5.20    1.20
   4   4  -2    4.60    1.30
  -4  -4  -2    5.00    1.20
  -4  -4  -2    6.50    1.00
  -4   4   2    5.10    1.30
   4   4  -2    5.20    1.20
   4  -4   2    3.80    1.20
   4  -4   2    3.90    1.10
  -4   4   2    5.10    1.30
  -4  -4  -2    5.60    1.40
   4  -4  -2    5.10    1.30
  -4   4  -2    5.20    1.20
  -4  -4   2    5.80    1.50
  -4  -4   2    3.90    1.00
   4   4   2    3.90    1.00
   4   4   2    6.20    1.40
  -4  -4   2    6.10    1.20
   4  -4  -2    6.30    1.00
  -4   4  -2    5.10    1.20
   4   4   2    4.00    1.20
  -4  -4   2    5.50    1.30
  -4   4  -2    4.90    1.30
  -4   4   3   63.99    3.40
   4  -4   3   59.29    2.50
   4  -4   3   56.49    3.50
  -4  -4  -3   63.79    3.60
   4  -4   3   60.49    3.30
   4   4  -3   60.79    3.20
   4   4  -3   62.19    3.30
   4  -4   3   57.79    2.90
  -4   4   3   51.99    3.10
  -4  -4  -3   63.59    3.10
   4   4   3   56.29    3.00
   4  -4  -3   54.89    2.70
  -4   4  -3   68.29    3.20
  -4   4  -3   57.19    3.40
   4  -4  -3   56.99    3.30
  -4  -4   3   57.19    2.50
  -4  -4   3   65.19    3.50
   4   4   3   57.69    2.70
   4   4   3   56.49    3.20
  -4   4  -3   61.79    3.20
  -4  -4   3   58.79    3.40
  -4  -4   3   61.99    3.30
   4   4   3   61.39    3.30
   4  -4   4  104.19    4.80
  -4   4   4   97.59    3.90
  -4   4   4  105.39    4.60
   4   4  -4  101.39    3.90
   4  -4   4   97.19    4.00
  -4  -4  -4   95.99    4.80
   4  -4   4   99.29    4.80
   4   4  -4  104.29    4.70
  -4   4   4  101.39    4.70
   4   4  -4   86.89    4.60
  -4   4   4  103.39    4.60
   4  -4   4  105.49    4.00
  -4  -4   4  103.99    4.70
   4   4   4  103.99    4.60
   4  -4  -4  101.49    4.20
   4   4   4   93.89    4.40
  -4   4  -4  104.09    4.50
   4   4   4   99.49    4.00
   4   4   4   98.09    4.30
  -4  -4   4   93.89    4.60
  -4   4  -4   96.99    4.40
  -4   4  -4  107.19    4.90
  -4  -4   4  102.29    4.70
  -4   4   5    1.90    1.30
  -4   4   5   -0.20    0.90
   4  -4   5    1.30    1.40
  -4   4   5    0.80    1.20
  -4  -4  -5   -0.50    1.10
   4  -4   5    1.50    1.10
   4   4  -5    0.90    1.10
   4   4  -5    0.30    1.30
   4  -4   5   -0.40    1.40
  -4   4   5    0.70    1.10
  -4   4  -5    0.10    1.20
  -4  -4   5   -0.50    1.20
  -4  -4   5    1.40    1.40
  -4   4  -5   -0.20    1.00
  -4   4  -5   -0.70    1.10
  -4  -4   5    1.10    1.50
   4   4   5   -0.10    1.10
   4   4   5    0.50    1.20
   4   4   5   -0.90    0.70
   4  -4   6  265.77   10.30
  -4  -4  -6  289.67   10.30
   4  -4   6  285.07   10.30
  -4   4   6  288.67    9.60
  -4   4   6  287.17    9.80
   4  -4   6  296.17    9.40
   4   4  -6  293.37    9.20
  -4   4   6  289.77   10.20
  -4  -4  -6  274.67    9.70
   4   4  -6  287.97    9.90
  -4  -4   6  288.37   10.00
  -4  -4   6  285.27   10.40
  -4  -4   6  297.77   10.00
  -4   4  -6  289.57    9.50
  -4   4  -6  276.37    9.80
   4   4   6  281.67    9.50
   4  -4  -6  289.17    9.10
   4   4   6  279.77    9.80
   4   4   6  290.87    9.70
   4  -4   7  179.48    8.30
  -4  -4  -7  193.68    7.90
   4  -4   7  197.18    8.30
  -4   4   7  202.98    8.30
  -4   4   7  205.58    7.70
   4  -4   7  191.88    7.40
   4   4  -7  184.08    7.80
  -4   4   7  186.58    7.40
  -4  -4  -7  189.98    8.10
   4   4  -7  192.48    7.20
  -4  -4   7  191.58    8.40
   4   4   7  199.68    7.80
  -4  -4   7  193.08    7.90
   4   4   7  177.08    7.70
   4  -4  -7  197.48    7.30
   4   4   7  195.68    7.60
  -4  -4   7  190.78    7.90
  -4   4  -7  178.08    7.70
  -4   4  -7  202.08    7.30
  -4  -4  -8  149.29    7.00
   4  -4   8  133.69    7.10
  -4  -4  -8  112.89    6.50
  -4   4   8  137.09    6.30
  -4   4   8  154.18    7.40
   4  -4   8  154.88    6.60
   4   4  -8  133.99    6.10
   4  -4   8  135.29    7.30
   4   4  -8  130.89    6.70
   4   4   8  141.19    6.60
   4  -4  -8  136.79    6.80
   4  -4  -8  127.29    6.20
  -4   4  -8  141.89    6.80
  -4  -4   8  141.89    7.00
  -4  -4   8  134.59    7.40
   4   4   8  135.49    6.80
  -4  -4   8  134.39    6.70
   4  -4  -8  141.79    6.20
  -4   4  -8  141.09    6.90
   4   4   8  142.29    6.70
  -4   4   9   82.79    5.90
  -4  -4  -9   80.89    5.60
  -4   4   9   71.69    4.70
   4   4  -9   76.29    4.90
   4  -4   9   75.29    5.10
   4   4  -9   73.19    5.40
   4  -4   9   73.09    5.80
   4  -4   9   75.09    5.90
  -4  -4  -9   68.19    5.20
   4   4   9   82.89    5.40
   4  -4  -9   83.09    5.10
  -4  -4   9   70.09    5.20
   4  -4  -9   72.39    5.40
   4   4   9   66.09    5.30
   4   4   9   69.99    5.20
  -4  -4   9   71.69    5.60
  -4   4  -9   78.79    5.50
  -4  -4   9   58.89    6.00
   4  -4  10    3.40    2.80
   4   4 -10    1.40    2.10
   4  -4  10    0.60    2.40
   4  -4  10   -1.20    2.20
   4   4 -10   -1.10    2.10
  -4  -4 -10    0.80    2.00
  -4   4  10   -1.00    2.20
  -4  -4 -10    2.20    2.80
   4   4  10    1.80    2.20
   4   4  10    0.70    2.60
   4  -4 -10    3.10    2.30
  -4  -4  10   -2.60    2.50
   4   4  10    0.80    2.30
  -4   4 -10    0.60    2.50
  -4  -4  10    0.10    2.70
  -4  -4  10    1.60    2.30
   4  -4 -10   -2.80    2.10
   4  -4  11   -1.90    2.50
   4  -4  11    2.50    3.00
  -4  -4 -11   -3.10    2.80
  -4   4  11    1.70    2.80
   4  -4  11   -1.50    2.70
   4   4 -11    0.00    2.70
   4   4 -11    1.70    2.50
   4  -4 -11    4.30    2.90
   4   4  11    1.80    2.50
  -4  -4  11    1.70    3.00
   4   4  11   -1.00    2.70
   4   4  11   -3.40    2.30
  -4   4 -11   -0.20    2.90
  -4  -4  11   -3.00    2.80
   4  -4 -11    1.30    2.70
  -4   4  12   -0.40    3.10
   4   4 -12   -5.50    2.60
   4  -4  12    2.10    3.60
   4  -4  12   -1.70    3.40
   4   4 -12   -1.40    2.70
   4  -4  12   -2.10    2.80
  -4  -4 -12    3.30    3.30
  -4   4 -12   -4.60    2.90
  -4  -4  12    4.50    3.70
   4   4  12    0.50    3.30
   4   4  12    0.70    3.20
   4  -4 -12   -1.30    3.20
  -4  -4  12    2.80    3.70
   4  -4 -12    3.70    2.90
   4   4  12    0.80    3.00
   4  -4  13   17.70    4.80
   4  -4  13   12.60    4.40
   4   4 -13   14.00    4.60
  -4   4  13   12.20    4.30
  -4  -4 -13   12.60    4.60
  -4  -4  13    8.90    4.70
   4   4  13    9.90    4.20
   4   4  13   10.20    4.30
   4  -4 -13    2.30    3.40
  -4  -4  13    2.00    4.30
  -4   4 -13    9.80    4.10
   5   4   0   -0.20    0.70
   5   4   0   -0.60    0.90
   5   4   0   -1.00    0.80
  -5   4   0   -0.20    0.70
  -5  -4   0   -1.20    0.90
  -5   4   0    1.50    0.90
  -5   4   0    0.10    0.80
  -5  -4   0   -0.50    0.80
   5  -4   0    0.60    0.90
  -5  -4   0   -0.80    0.70
  -5   4   1  266.57    8.10
   5   4  -1  260.67    8.30
  -5  -4  -1  277.07    8.90
  -5  -4  -1  282.87    8.30
   5  -4   1  266.07    8.40
   5   4  -1  264.77    8.60
   5  -4   1  270.87    9.00
  -5  -4  -1  276.27    8.90
  -5   4   1  270.67    8.80
   5   4  -1  264.57    8.60
  -5   4   1  266.07    8.90
  -5   4   1  256.57    8.20
  -5  -4   1  283.27    9.00
   5  -4  -1  260.17    8.80
  -5   4  -1  262.47    8.70
  -5   4  -1  262.87    7.90
   5   4   1  266.77    8.60
  -5   4  -1  274.17    8.60
  -5  -4   1  286.47    8.60
   5   4   1  268.37    8.70
  -5   4  -1  274.27    8.90
  -5  -4   1  272.17    8.60
   5   4   1  264.67    8.10
   5   4   1  275.07    7.90
   5   4  -2  593.64   16.80
   5  -4   2  609.14   16.60
  -5   4   2  609.84   17.20
  -5   4   2  584.34   16.00
  -5  -4  -2  624.84   17.40
  -5   4   2  599.04   17.10
  -5  -4  -2  585.04   17.00
   5   4  -2  597.54   16.90
  -5   4   2  587.14   16.10
   5  -4   2  605.04   16.90
  -5  -4  -2  573.54   16.00
   5  -4   2  599.54   17.30
   5  -4  -2  627.04   17.30
   5   4   2  598.64   16.20
   5  -4  -2  607.84   15.90
  -5  -4   2  614.44   16.80
   5   4   2  584.04   16.20
  -5   4  -2  609.64   17.20
  -5   4  -2  596.14   16.30
  -5  -4   2  599.74   16.40
   5   4   2  613.84   17.10
  -5  -4   2  591.04   17.00
  -5   4  -2  604.04   17.20
   5   4   2  593.94   16.90
  -5  -4   2  599.74   17.10
   5   4  -3   25.20    2.60
  -5   4   3   20.70    2.30
  -5  -4  -3   20.60    2.30
   5   4  -3   21.20    2.20
   5  -4   3   26.80    2.30
   5  -4   3   25.60    2.60
   5  -4   3   27.40    3.00
  -5  -4  -3   21.00    2.60
   5  -4   3   21.70    1.70
  -5   4   3   27.90    2.70
  -5  -4   3   22.70    2.40
   5  -4  -3   23.00    2.60
   5  -4  -3   23.10    1.90
  -5  -4   3   23.80    1.80
  -5   4  -3   25.60    2.40
  -5   4  -3   25.90    2.70
  -5   4  -3   25.90    2.80
   5   4   3   25.10    2.50
  -5  -4   3   24.80    2.70
   5   4   3   22.80    2.50
   5   4   3   22.60    2.10
  -5  -4   3   21.00    2.50
   5   4   3   21.10    1.90
  -5   4   4  348.07   11.10
   5   4  -4  343.97   11.10
   5  -4   4  352.16   11.70
   5  -4   4  361.96   11.50
  -5   4   4  347.07   11.20
  -5  -4  -4  342.37   11.60
  -5  -4  -4  353.56   11.60
   5  -4   4  350.16   10.20
   5  -4   4  340.57   10.30
  -5   4  -4  352.86   11.20
  -5  -4   4  340.67    9.80
   5  -4  -4  350.06   10.50
  -5  -4   4  364.06   11.30
  -5   4  -4  345.47   11.50
  -5   4  -4  340.97   10.80
  -5  -4   4  346.57   11.40
  -5  -4   4  381.46   11.50
   5   4   4  359.76   11.20
   5   4   4  358.16   10.80
   5   4   4  340.47   10.50
   5   4   4  352.86   11.10
  -5  -4  -5   62.39    3.80
   5  -4   5   61.09    4.10
   5  -4   5   68.89    4.40
  -5   4   5   64.89    4.00
  -5   4   5   65.69    3.80
   5   4  -5   71.19    4.20
  -5   4   5   67.09    4.20
  -5  -4  -5   68.39    4.30
   5  -4   5   60.19    3.30
   5   4   5   65.39    4.00
   5   4   5   64.39    4.00
  -5   4  -5   65.99    3.80
   5   4   5   65.09    3.60
  -5  -4   5   68.59    4.10
  -5  -4   5   69.09    4.40
  -5   4  -5   59.69    4.00
  -5  -4   5   63.89    4.10
  -5   4  -5   66.19    3.90
   5  -4  -5   69.19    3.70
   5  -4   6   49.90    3.30
  -5   4   6   54.99    4.10
   5   4  -6   52.19    3.90
  -5  -4  -6   52.49    3.80
   5  -4   6   51.89    4.10
   5  -4   6   49.20    4.20
  -5   4   6   47.90    3.80
   5   4  -6   54.59    3.30
  -5   4   6   53.99    3.70
  -5  -4  -6   54.99    4.20
   5   4   6   46.20    3.40
  -5  -4   6   50.29    3.90
  -5   4  -6   55.99    3.80
   5  -4  -6   50.89    3.60
   5  -4  -6   58.39    3.30
   5   4   6   58.69    4.00
   5   4   6   54.69    3.90
  -5  -4   6   55.99    4.30
  -5   4  -6   61.09    3.80
  -5  -4   6   56.19    4.10
   5  -4   7  144.09    7.20
   5   4  -7  149.79    6.80
  -5  -4  -7  149.19    6.90
  -5  -4  -7  143.69    7.00
  -5   4   7  132.19    6.80
   5   4  -7  129.89    5.80
  -5   4   7  152.28    6.70
   5  -4   7  148.79    6.30
  -5   4   7  141.89    6.30
   5  -4   7  143.09    7.10
  -5  -4   7  143.89    6.80
  -5  -4   7  149.99    7.20
   5   4   7  137.29    6.70
   5  -4  -7  150.98    6.60
   5   4   7  141.39    6.40
   5  -4  -7  145.49    6.00
  -5  -4   7  149.88    7.00
  -5   4  -7  138.19    6.60
  -5   4  -7  143.59    6.30
   5   4   7  142.89    6.70
  -5  -4  -8  100.49    6.10
  -5   4   8  110.89    6.50
   5  -4   8  102.49    5.60
   5  -4   8  106.39    6.50
   5  -4   8  104.29    6.60
  -5  -4  -8  111.89    6.40
   5   4  -8  102.69    6.00
   5   4  -8  107.09    5.40
  -5   4   8  104.89    5.70
   5  -4  -8  100.19    5.30
  -5  -4   8  103.69    6.50
   5   4   8  103.29    6.00
   5   4   8  110.39    6.10
  -5  -4   8  106.89    6.10
   5   4   8  100.39    5.60
   5  -4  -8  105.99    5.90
  -5   4  -8  107.19    5.50
  -5   4  -8  107.89    6.10
  -5  -4   8  104.49    6.10
  -5  -4  -9   16.00    3.10
   5  -4   9   23.20    3.90
  -5   4   9   21.90    3.20
  -5   4   9   20.50    3.60
   5  -4   9   19.30    3.10
   5  -4   9   20.80    3.70
  -5  -4  -9   24.00    3.90
   5   4  -9   15.80    3.30
   5   4  -9   26.70    3.30
   5  -4  -9   22.10    3.60
  -5  -4   9   15.20    3.60
   5   4   9   20.80    3.50
   5   4   9   16.10    3.00
  -5   4  -9   21.70    3.70
  -5  -4   9   18.80    3.30
   5   4   9   23.30    3.60
   5  -4  -9   20.60    3.10
  -5  -4   9   27.70    4.00
  -5  -4 -10   27.40    4.10
   5  -4  10   52.09    5.70
   5  -4  10   43.00    4.60
  -5  -4 -10   31.50    4.70
  -5   4  10   45.50    5.60
  -5   4  10   26.40    4.10
   5   4 -10   31.40    4.30
   5   4 -10   35.70    3.80
   5  -4  10   30.20    4.70
   5  -4 -10   34.50    4.00
   5   4  10   39.90    5.00
   5  -4 -10   25.40    3.90
   5   4  10   32.10    4.10
  -5  -4  10   35.50    4.90
   5   4  10   38.20    4.60
  -5  -4  10   46.70    5.20
  -5   4 -10   41.30    4.80
  -5  -4  10   41.00    4.70
   5  -4  11    7.90    3.10
[truncated: 1,037,281 more chars]
