# Supplementary material for: Crystallographic and spectroscopic character­ization of 4-nitro-2-(tri­fluoro­meth­yl)benzoic acid and 4-nitro-3-(tri­fluoro­meth­yl)benzoic acid
Source: Acta Crystallogr E Crystallogr Commun. 2019 Mar 29;75(Pt 4):524–8. doi: 10.1107/S2056989019003979 (PMC6509677; doi:10.1107/S2056989019003979)
Supplement: Supplementary file 2 [file e-75-00524-Isup2.hkl]

data_I                                                                          
_shelx_title ' GD2141C_a.res in Pccn'                                           
_shelx_refln_list_code          4                                               
_shelx_F_calc_maximum      257.99                                               
_exptl_crystal_F_000       944.00                                               
_reflns_d_resolution_high  0.6986                                               
                                                                                
loop_                                                                           
 _space_group_symop_operation_xyz                                               
 'x, y, z'                                                                      
 '-x+1/2, -y+1/2, z'                                                            
 '-x, y+1/2, -z+1/2'                                                            
 'x+1/2, -y, -z+1/2'                                                            
 '-x, -y, -z'                                                                   
 'x-1/2, y-1/2, -z'                                                             
 'x, -y-1/2, z-1/2'                                                             
 '-x-1/2, y, z-1/2'                                                             
                                                                                
_cell_length_a    12.1612                                                       
_cell_length_b    14.8472                                                       
_cell_length_c     9.8265                                                       
_cell_angle_alpha  90.000                                                       
_cell_angle_beta   90.000                                                       
_cell_angle_gamma  90.000                                                       
                                                                                
_shelx_F_squared_multiplier     1.000                                           
                                                                                
loop_                                                                           
 _refln_index_h                                                                 
 _refln_index_k                                                                 
 _refln_index_l                                                                 
 _refln_F_squared_calc                                                          
 _refln_F_squared_meas                                                          
 _refln_F_squared_sigma                                                         
 _refln_observed_status                                                         
   2   0   0      10492.97      10379.52       126.99 o                         
   4   0   0      19686.62      19141.46       195.03 o                         
   6   0   0       3023.01       2857.93        34.53 o                         
   8   0   0        532.06        461.30        10.93 o                         
  10   0   0       1701.13       1637.87        33.86 o                         
  12   0   0         62.40         53.42         7.73 o                         
  14   0   0       1094.13       1219.74        29.18 o                         
  16   0   0        659.84        716.11        31.54 o                         
   1   1   0       1244.07       1235.13         8.85 o                         
   3   1   0      26565.96      25383.51       181.28 o                         
   5   1   0       6806.23       7033.14        53.28 o                         
   7   1   0        494.70        490.46         7.53 o                         
   9   1   0        849.55        775.56        12.10 o                         
  11   1   0        652.63        623.32        12.07 o                         
  13   1   0        396.73        439.95        16.80 o                         
  15   1   0         92.03         82.00         8.66 o                         
  17   1   0        140.25        165.06        17.23 o                         
   0   2   0        789.81        822.25         8.95 o                         
   2   2   0          5.67         13.17         1.25 o                         
   4   2   0       2541.90       2505.62        20.65 o                         
   6   2   0       2587.79       2510.61        22.04 o                         
   8   2   0         28.48         29.00         3.12 o                         
  10   2   0        271.12        302.22         9.16 o                         
  12   2   0         92.16         97.11         6.35 o                         
  14   2   0         23.75         28.28         5.81 o                         
  16   2   0        139.57        163.35        11.65 o                         
   1   3   0       5008.75       5070.70        36.22 o                         
   3   3   0      13230.92      12967.56        90.35 o                         
   5   3   0          2.21          2.17         1.79 o                         
   7   3   0        242.74        228.06         5.61 o                         
   9   3   0       1672.53       1582.54        19.20 o                         
  11   3   0        604.87        587.47        12.86 o                         
  13   3   0         48.65         53.73         6.23 o                         
  15   3   0          8.47          0.99         5.94 o                         
  17   3   0          7.22         16.57         9.14 o                         
   0   4   0      66558.76      70422.05       709.29 o                         
   2   4   0          1.51          4.57         1.47 o                         
   4   4   0        618.63        667.14         7.49 o                         
   6   4   0        221.85        227.43         5.77 o                         
   8   4   0        720.61        668.12        10.19 o                         
  10   4   0        224.46        225.08         8.24 o                         
  12   4   0        380.56        416.89        15.25 o                         
  14   4   0        261.44        320.14        19.99 o                         
  16   4   0        359.94        382.95        22.93 o                         
   1   5   0       1392.85       1450.23        13.55 o                         
   3   5   0       2670.15       2699.79        22.52 o                         
   5   5   0       2047.03       2038.42        18.58 o                         
   7   5   0          0.85          0.60         2.37 o                         
   9   5   0       1425.86       1363.37        21.98 o                         
  11   5   0         49.68         50.32         5.47 o                         
  13   5   0         26.97         17.99         5.77 o                         
  15   5   0        100.93        105.17        19.31 o                         
   0   6   0      20722.09      22828.45       232.32 o                         
   2   6   0       3550.06       3700.29        29.71 o                         
   4   6   0       1974.56       2009.19        18.41 o                         
   6   6   0       1929.41       1999.37        19.13 o                         
   8   6   0        187.38        217.02         7.62 o                         
  10   6   0       3718.16       3661.38        44.07 o                         
  12   6   0        377.30        400.78        15.47 o                         
  14   6   0          1.64         -5.95         5.95 o                         
  16   6   0         44.12         65.08        11.32 o                         
   1   7   0        153.65        181.09         4.73 o                         
   3   7   0       1195.87       1349.94        13.70 o                         
   5   7   0       1271.60       1300.12        14.36 o                         
   7   7   0       1954.25       1995.11        23.21 o                         
   9   7   0       1862.61       1835.54        23.75 o                         
  11   7   0        470.76        476.06        13.06 o                         
  13   7   0        382.00        403.81        24.53 o                         
  15   7   0          6.87          0.26         7.21 o                         
   0   8   0       3438.24       4047.17        51.02 o                         
   2   8   0       2798.55       2845.21        25.83 o                         
   4   8   0        198.19        246.18         5.92 o                         
   6   8   0       4125.34       4227.06        37.78 o                         
   8   8   0        834.00        810.48        14.18 o                         
  10   8   0         29.39         32.07         5.93 o                         
  12   8   0        680.62        659.65        19.32 o                         
  14   8   0         41.38         55.50         9.10 o                         
  16   8   0        101.69        127.32        13.87 o                         
   1   9   0       8308.80       8957.28        79.10 o                         
   3   9   0       1228.76       1307.30        15.03 o                         
   5   9   0       1556.14       1696.08        18.72 o                         
   7   9   0        302.50        287.00         8.44 o                         
   9   9   0        311.15        328.26        12.95 o                         
  11   9   0        997.91       1059.92        21.89 o                         
  13   9   0         41.40         36.48         8.49 o                         
  15   9   0         37.13         26.03        10.34 o                         
   0  10   0       2258.34       2584.05        36.58 o                         
   2  10   0       3420.96       3738.05        35.30 o                         
   4  10   0        572.11        602.73        13.12 o                         
   6  10   0         63.26         76.50         5.15 o                         
   8  10   0        453.12        405.48        10.29 o                         
  10  10   0         23.66         12.49         6.11 o                         
  12  10   0         73.93         73.51         9.03 o                         
  14  10   0         11.51         12.55         8.48 o                         
   1  11   0          4.93         -3.15         3.15 o                         
   3  11   0         99.79         99.15         5.39 o                         
   5  11   0        472.05        505.14        13.83 o                         
   7  11   0        103.21        116.85         6.65 o                         
   9  11   0         36.31         28.49         5.53 o                         
  11  11   0         51.17         38.18         7.91 o                         
  13  11   0         69.13         58.64        12.30 o                         
   0  12   0          5.28         -4.20         4.20 o                         
   2  12   0        235.02        291.27        12.91 o                         
   4  12   0        189.53        242.33         8.47 o                         
   6  12   0        199.83        190.96         8.10 o                         
   8  12   0        256.73        271.83        10.43 o                         
  10  12   0        124.30        132.95        10.42 o                         
  12  12   0          0.30          5.29         7.74 o                         
  14  12   0          7.67         -8.31         9.29 o                         
   1  13   0         12.56          9.12         4.64 o                         
   3  13   0       1473.04       1688.93        28.34 o                         
   5  13   0        840.59        932.19        17.36 o                         
   7  13   0        599.71        634.96        13.37 o                         
   9  13   0         84.21         91.58         7.77 o                         
  11  13   0          7.00         -0.61         7.66 o                         
  13  13   0         40.58         46.34        10.06 o                         
   0  14   0         19.39         12.67         6.67 o                         
   2  14   0         26.57         29.97         5.41 o                         
   4  14   0        124.17        161.85         8.42 o                         
   6  14   0         12.25         10.56         5.05 o                         
   8  14   0          0.36         -5.35         5.35 o                         
  10  14   0         45.45         11.69         8.01 o                         
  12  14   0        142.27        133.98        13.09 o                         
   1  15   0        482.70        514.29        14.19 o                         
   3  15   0        342.40        396.43        13.14 o                         
   5  15   0          0.41          0.67         5.39 o                         
   7  15   0        229.69        229.32        18.05 o                         
   9  15   0          7.16          2.28         7.08 o                         
  11  15   0         95.23         85.88        11.48 o                         
   0  16   0          1.60         -8.63         8.63 o                         
   2  16   0        162.72        178.09        10.25 o                         
   4  16   0        252.71        265.34        12.54 o                         
   6  16   0        120.49        126.75         8.97 o                         
   8  16   0         21.47         15.10         7.31 o                         
  10  16   0          0.04          8.52         9.38 o                         
   1  17   0         10.90         18.04         7.23 o                         
   3  17   0          2.64          2.96         6.50 o                         
   5  17   0        309.02        324.37        17.79 o                         
   7  17   0          0.45          2.40         7.14 o                         
   9  17   0         12.34         14.83         9.91 o                         
   0  18   0         20.32         20.88        10.86 o                         
   2  18   0        143.79        146.40        10.74 o                         
   4  18   0          9.17          2.94         7.32 o                         
   6  18   0         30.76         23.80         8.69 o                         
   8  18   0         25.52         15.70         8.53 o                         
   1  19   0          8.24          1.01         7.59 o                         
   3  19   0          4.15         -6.45         7.40 o                         
   5  19   0         56.86         60.32         9.91 o                         
   7  19   0          4.85         -0.17         9.23 o                         
   0  20   0        929.81       1003.93        67.37 o                         
   2  20   0        338.93        381.29        35.17 o                         
   4  20   0         51.40         45.55        10.14 o                         
   1  21   0         18.69         12.50         9.41 o                         
   1   1   1        886.95        814.45         4.67 o                         
   2   1   1       4773.41       4632.74        24.83 o                         
   3   1   1       3146.85       2938.45        15.59 o                         
   4   1   1       1731.19       1634.08        10.18 o                         
   5   1   1        177.98        221.31         3.11 o                         
   6   1   1       4549.85       4421.54        25.76 o                         
   7   1   1        174.44        165.93         3.78 o                         
   8   1   1        771.56        720.65         7.24 o                         
   9   1   1        105.00        123.06         3.99 o                         
  10   1   1        220.46        230.12         5.85 o                         
  11   1   1         23.28         28.99         3.01 o                         
  12   1   1        586.88        580.94         8.71 o                         
  13   1   1         75.08         75.95         4.49 o                         
  14   1   1        103.48        122.62         6.17 o                         
  15   1   1         49.60         69.45         5.84 o                         
  16   1   1          2.54         -4.34         5.63 o                         
  17   1   1          7.03         11.82         6.66 o                         
   1   2   1       1285.61       1237.11         7.05 o                         
   2   2   1         10.72          9.66         1.02 o                         
   3   2   1       1903.60       1728.38         9.85 o                         
   4   2   1       4977.77       4956.91        25.79 o                         
   5   2   1       2058.98       1922.57        12.16 o                         
   6   2   1        540.23        570.59         5.50 o                         
   7   2   1        991.79        919.92         7.99 o                         
   8   2   1        175.08        165.87         4.08 o                         
   9   2   1       2394.39       2359.97        17.55 o                         
  10   2   1       4220.63       4013.43        27.92 o                         
  11   2   1       1196.22       1125.86        11.83 o                         
  12   2   1         18.85         18.08         2.92 o                         
  13   2   1         84.96         78.09         5.36 o                         
  14   2   1         25.52         18.25         4.01 o                         
  15   2   1        577.41        658.13        12.79 o                         
  16   2   1        165.41        241.55        11.38 o                         
  17   2   1          1.68          9.66         6.52 o                         
   1   3   1      15422.07      15626.96        80.96 o                         
   2   3   1       1847.44       1696.27        10.29 o                         
   3   3   1        869.74        876.36         6.36 o                         
   4   3   1       3872.05       4044.65        22.00 o                         
   5   3   1       3278.67       3353.51        19.04 o                         
   6   3   1         90.09         97.79         2.70 o                         
   7   3   1         85.56         65.81         2.48 o                         
   8   3   1         73.63         82.89         3.09 o                         
   9   3   1       1971.10       1855.56        14.80 o                         
  10   3   1       1576.53       1549.76        13.91 o                         
  11   3   1          0.22         -0.10         2.43 o                         
  12   3   1          4.32          4.36         2.96 o                         
  13   3   1        307.14        313.98         9.73 o                         
  14   3   1        357.42        416.06        17.00 o                         
  15   3   1        739.83        817.30        14.53 o                         
  16   3   1        129.62        128.77         8.54 o                         
  17   3   1          1.18         -5.11         5.73 o                         
   1   4   1      39200.08      40079.66       201.60 o                         
   2   4   1       2320.99       2277.62        13.85 o                         
   3   4   1       2344.52       2330.61        13.47 o                         
   4   4   1        366.94        369.33         3.96 o                         
   5   4   1       1892.78       1937.86        12.52 o                         
   6   4   1       2391.09       2368.40        15.93 o                         
   7   4   1        599.04        625.89         6.76 o                         
   8   4   1         73.01         78.08         3.04 o                         
   9   4   1         19.43         20.28         2.32 o                         
  10   4   1         89.06         82.21         3.80 o                         
  11   4   1         57.90         62.52         4.09 o                         
  12   4   1        191.46        192.11         6.80 o                         
  13   4   1        560.38        565.11        10.37 o                         
  14   4   1          7.87          8.26         3.87 o                         
  15   4   1          0.98          3.52         4.62 o                         
  16   4   1         15.80         19.15         5.61 o                         
  17   4   1         83.62         82.02        10.25 o                         
   1   5   1       2414.45       2831.83        15.45 o                         
   2   5   1       7416.17       7771.00        40.98 o                         
   3   5   1        100.86         93.67         2.32 o                         
   4   5   1       1562.44       1574.75        10.29 o                         
   5   5   1         40.26         67.63         2.30 o                         
   6   5   1          2.85          3.60         1.41 o                         
   7   5   1        357.59        354.09         5.40 o                         
   8   5   1        165.53        188.52         5.18 o                         
   9   5   1         12.00         11.67         2.44 o                         
  10   5   1          8.25         11.27         2.79 o                         
  11   5   1         75.01         70.36         5.55 o                         
  12   5   1       1525.00       1538.42        16.86 o                         
  13   5   1         50.66         40.81         4.62 o                         
  14   5   1          0.43         -2.95         3.76 o                         
  15   5   1         85.04        113.71         7.60 o                         
  16   5   1        212.48        241.03        11.25 o                         
   1   6   1      10003.93      11043.10        60.17 o                         
   2   6   1         28.59         32.32         1.68 o                         
   3   6   1        988.12       1040.09         7.61 o                         
   4   6   1       2597.75       2702.03        16.15 o                         
   5   6   1        278.91        255.92         3.88 o                         
   6   6   1        436.00        495.88         5.73 o                         
   7   6   1         35.71         28.68         2.21 o                         
   8   6   1          0.78          1.00         2.02 o                         
   9   6   1        353.12        358.28         6.81 o                         
  10   6   1       1928.00       1911.21        18.14 o                         
  11   6   1         20.03         13.60         3.19 o                         
  12   6   1         17.64          9.11         3.59 o                         
  13   6   1        160.19        170.95         9.42 o                         
  14   6   1          9.85          9.50         4.76 o                         
  15   6   1        136.07        160.34         9.04 o                         
  16   6   1        114.51        128.94         9.57 o                         
   1   7   1       3128.19       3416.60        20.32 o                         
   2   7   1       1187.92       1303.76         9.47 o                         
   3   7   1         70.89         68.72         2.35 o                         
   4   7   1        290.22        336.30         4.40 o                         
   5   7   1        365.83        395.56         5.06 o                         
   6   7   1       4536.68       4652.92        28.56 o                         
   7   7   1        116.11        114.88         3.85 o                         
   8   7   1         53.20         49.72         3.06 o                         
   9   7   1        181.16        171.07         5.47 o                         
  10   7   1        230.32        214.31         6.72 o                         
  11   7   1         79.61         66.77         5.00 o                         
  12   7   1        112.12         97.97         7.23 o                         
  13   7   1          3.62          2.37         4.25 o                         
  14   7   1          5.48          2.82         5.05 o                         
  15   7   1        212.15        247.68        10.99 o                         
  16   7   1         64.01         74.29         8.01 o                         
   1   8   1       2451.16       2895.22        18.36 o                         
   2   8   1        932.31       1036.57         8.39 o                         
   3   8   1        730.14        822.84         7.23 o                         
   4   8   1         18.98         19.35         1.91 o                         
   5   8   1        644.09        608.95         6.67 o                         
   6   8   1        460.21        461.63         6.00 o                         
   7   8   1         33.86         30.94         2.64 o                         
   8   8   1         35.44         27.11         2.98 o                         
   9   8   1        305.30        319.39         7.71 o                         
  10   8   1         10.85          8.25         3.69 o                         
  11   8   1          3.55          0.20         3.67 o                         
  12   8   1        129.99        127.35         6.81 o                         
  13   8   1         23.60         16.47         5.00 o                         
  14   8   1         10.35          7.99         5.74 o                         
  15   8   1         58.16         71.13         8.07 o                         
  16   8   1          1.35         -4.22         7.79 o                         
   1   9   1         43.25         41.86         2.28 o                         
   2   9   1         52.89         48.49         2.38 o                         
   3   9   1        732.93        833.95         7.78 o                         
   4   9   1        208.32        241.62         4.98 o                         
   5   9   1        261.11        245.33         5.60 o                         
   6   9   1        216.99        210.48         5.05 o                         
   7   9   1        118.60        124.13         4.25 o                         
   8   9   1        388.04        380.51         7.27 o                         
   9   9   1       1347.79       1336.86        14.47 o                         
  10   9   1         45.49         33.22         4.60 o                         
  11   9   1        178.44        176.43        10.74 o                         
  12   9   1         15.59          6.95         4.44 o                         
  13   9   1         90.68         80.87         7.09 o                         
  14   9   1         26.71         28.74         6.24 o                         
  15   9   1          0.03         -3.28         6.50 o                         
   1  10   1        679.38        735.76        10.34 o                         
   2  10   1         11.66         12.25         2.23 o                         
   3  10   1       1096.00       1246.50        11.77 o                         
   4  10   1        345.24        374.47         5.91 o                         
   5  10   1         27.93         23.44         2.68 o                         
   6  10   1        945.51       1016.94        10.55 o                         
   7  10   1        586.29        606.63         8.27 o                         
   8  10   1         37.29         31.16         3.41 o                         
   9  10   1          1.71         -1.18         3.23 o                         
  10  10   1         72.61         72.41         5.64 o                         
  11  10   1        184.31        206.33        11.51 o                         
  12  10   1         40.29         36.99         5.70 o                         
  13  10   1         13.30          7.34         6.53 o                         
  14  10   1         18.78         16.65         6.57 o                         
  15  10   1          1.38         -1.99         6.79 o                         
   1  11   1       1003.52       1134.67        11.52 o                         
   2  11   1        277.93        303.68         5.91 o                         
   3  11   1         36.25         38.66         2.97 o                         
   4  11   1        105.13        111.05         4.15 o                         
   5  11   1        806.63        825.15         9.48 o                         
   6  11   1         19.45         19.84         2.99 o                         
   7  11   1         57.30         57.01         3.74 o                         
   8  11   1         21.16         22.23         3.57 o                         
   9  11   1        784.94        776.82        11.53 o                         
  10  11   1        360.69        355.85        10.43 o                         
  11  11   1        238.49        216.98        12.13 o                         
  12  11   1        623.00        640.24        15.22 o                         
  13  11   1          0.12          2.31         5.83 o                         
  14  11   1         31.89         23.90         7.18 o                         
   1  12   1        149.61        155.86         5.07 o                         
   2  12   1        569.19        631.51         8.34 o                         
   3  12   1         50.53         58.40         3.85 o                         
   4  12   1         36.97         32.29         3.19 o                         
   5  12   1        213.91        225.13         5.91 o                         
   6  12   1        401.87        412.79         7.44 o                         
   7  12   1        354.69        352.08         8.62 o                         
   8  12   1         60.98         59.85         4.33 o                         
   9  12   1        225.26        225.11         7.72 o                         
  10  12   1         25.77         21.85         5.19 o                         
  11  12   1          5.69          5.90         5.10 o                         
  12  12   1        223.99        264.95        12.81 o                         
  13  12   1          6.56          5.27         6.47 o                         
  14  12   1          1.92         -3.01         6.86 o                         
   1  13   1          1.56          0.42         2.83 o                         
   2  13   1         12.22         13.50         3.09 o                         
   3  13   1        185.03        207.45         7.26 o                         
   4  13   1        220.23        229.95         6.22 o                         
   5  13   1         29.53         27.50         3.45 o                         
   6  13   1         82.19         76.67         4.36 o                         
   7  13   1        143.68        148.18         5.78 o                         
   8  13   1         13.55          5.60         3.57 o                         
   9  13   1        149.84        168.06         7.29 o                         
  10  13   1        260.30        282.32        10.06 o                         
  11  13   1         75.41         73.02         7.04 o                         
  12  13   1        162.95        160.95        12.75 o                         
  13  13   1         56.32         48.07         8.17 o                         
   1  14   1        104.58        116.50         5.26 o                         
   2  14   1         25.98         23.48         3.60 o                         
   3  14   1         23.31         15.03         3.52 o                         
   4  14   1          6.31          1.79         3.34 o                         
   5  14   1         93.90         93.65         5.81 o                         
   6  14   1         13.56         10.10         3.62 o                         
   7  14   1         29.29         28.78         4.12 o                         
   8  14   1          8.28          2.38         3.83 o                         
   9  14   1          0.00          0.16         4.56 o                         
  10  14   1          1.20         -1.01         5.34 o                         
  11  14   1          8.75         -0.18         6.15 o                         
  12  14   1         11.77          7.23         6.92 o                         
  13  14   1         60.03         48.83        13.28 o                         
   1  15   1         17.49         11.70         4.06 o                         
   2  15   1        152.39        162.48         6.41 o                         
   3  15   1         36.50         35.56         4.28 o                         
   4  15   1          0.08         -1.37         3.67 o                         
   5  15   1        171.04        169.03         6.59 o                         
   6  15   1         11.32          1.49         4.00 o                         
   7  15   1          2.97          4.36         4.18 o                         
   8  15   1          0.48         -4.27         4.27 o                         
   9  15   1         93.18        111.71         7.57 o                         
  10  15   1          0.53          1.44         6.15 o                         
  11  15   1         78.99         56.73         8.02 o                         
  12  15   1         23.62         17.94         7.62 o                         
   1  16   1        515.70        574.38        14.66 o                         
   2  16   1         42.77         50.80         5.12 o                         
   3  16   1         82.56         76.65         5.65 o                         
   4  16   1         28.13         29.58         4.55 o                         
   5  16   1         11.85          5.66         4.22 o                         
   6  16   1          0.06         -2.98         4.29 o                         
   7  16   1         76.56         84.33         5.99 o                         
   8  16   1          1.92          0.79         4.95 o                         
   9  16   1          5.36          7.59         6.02 o                         
  10  16   1          0.20          3.01         6.86 o                         
  11  16   1         20.11         15.64         8.21 o                         
   1  17   1        151.85        134.95         7.13 o                         
   2  17   1         70.81         67.99         6.13 o                         
   3  17   1        120.15        121.16         6.78 o                         
   4  17   1        305.51        318.16        13.89 o                         
   5  17   1         30.01         14.28         4.95 o                         
   6  17   1         96.07         98.42         7.57 o                         
   7  17   1         40.64         35.12         6.03 o                         
   8  17   1          9.95          5.54         5.51 o                         
   9  17   1         46.83         49.58         7.55 o                         
  10  17   1         93.53         99.83        10.14 o                         
   1  18   1        219.87        215.88         9.03 o                         
   2  18   1          1.63          7.36         5.22 o                         
   3  18   1         15.12         12.97         5.25 o                         
   4  18   1          0.03         -0.29         5.12 o                         
   5  18   1          0.03         -0.65         5.27 o                         
   6  18   1         33.21         22.70         6.04 o                         
   7  18   1          1.08         -3.31         5.62 o                         
   8  18   1         11.74         13.59         6.20 o                         
   9  18   1         74.03         73.64         9.93 o                         
   1  19   1          1.25          7.68         5.52 o                         
   2  19   1         33.07         18.80         6.04 o                         
   3  19   1          4.08          1.56         5.58 o                         
   4  19   1          0.77          0.34         5.71 o                         
   5  19   1          0.54         -0.99         6.08 o                         
   6  19   1         10.38         -0.13         6.22 o                         
   7  19   1          0.04         -6.51         6.51 o                         
   1  20   1        139.40        132.56         8.12 o                         
   2  20   1         23.27         14.49         6.73 o                         
   3  20   1         14.95          9.13         6.56 o                         
   4  20   1          7.65         -2.88         6.33 o                         
   5  20   1          5.86          1.32         6.46 o                         
   1  21   1          4.31          7.00         6.70 o                         
   2  21   1         14.05         20.43         9.25 o                         
   0   0   2      17983.90      16843.24       186.28 o                         
   1   0   2      12452.38      11323.66        89.36 o                         
   2   0   2         91.07         71.30         2.20 o                         
   3   0   2       5005.39       4740.32        35.98 o                         
   4   0   2       4683.21       4538.35        35.25 o                         
   5   0   2      15132.08      14878.94       108.85 o                         
   6   0   2       8725.98       9071.29        68.69 o                         
   7   0   2        241.49        211.55         5.63 o                         
   8   0   2         13.72         16.86         2.73 o                         
   9   0   2         21.12         21.63         3.09 o                         
  10   0   2       1090.74       1052.38        15.38 o                         
  11   0   2        638.01        632.52        12.34 o                         
  12   0   2         10.53          2.03         3.47 o                         
  13   0   2         74.28         62.69         6.22 o                         
  14   0   2         20.59         17.52         5.69 o                         
  15   0   2         14.02          6.74         7.24 o                         
  16   0   2        101.15        106.59        12.14 o                         
  17   0   2          9.87          6.58         9.21 o                         
   0   1   2       3363.66       3259.15        27.05 o                         
   1   1   2         91.59         96.59         2.15 o                         
   2   1   2       4331.81       3808.91        22.52 o                         
   3   1   2        807.50        687.89         5.45 o                         
   4   1   2        398.67        362.18         3.72 o                         
   5   1   2          0.02         -0.52         1.07 o                         
   6   1   2          2.91          4.08         1.24 o                         
   7   1   2        440.33        386.71         4.88 o                         
   8   1   2       2357.62       2331.63        16.50 o                         
   9   1   2         11.73         15.03         2.13 o                         
  10   1   2        147.41        137.54         4.66 o                         
  11   1   2       2696.69       2746.41        21.46 o                         
  12   1   2        148.00        151.78         5.50 o                         
  13   1   2          2.30         -1.96         2.78 o                         
  14   1   2         27.12         30.79         4.63 o                         
  15   1   2          2.28         -0.64         4.63 o                         
  16   1   2          6.98          3.33         5.76 o                         
  17   1   2         34.18         31.38         7.48 o                         
   0   2   2        557.44        486.24         5.81 o                         
   1   2   2        917.08        834.16         5.52 o                         
   2   2   2        887.54        763.50         5.27 o                         
   3   2   2       6118.53       5931.55        32.25 o                         
   4   2   2       1287.63       1300.80         8.65 o                         
   5   2   2        554.94        611.14         5.45 o                         
   6   2   2        877.90        840.95         6.86 o                         
   7   2   2       1212.29       1216.04         9.47 o                         
   8   2   2        423.48        430.98         5.72 o                         
   9   2   2         77.85         72.55         3.29 o                         
  10   2   2         72.15         81.77         3.74 o                         
  11   2   2         29.25         28.06         3.01 o                         
  12   2   2          1.13          2.60         2.64 o                         
  13   2   2          2.98          2.22         3.18 o                         
  14   2   2          2.72          0.17         3.99 o                         
  15   2   2         30.73         24.07         5.39 o                         
  16   2   2         66.96         79.09         7.15 o                         
  17   2   2          0.71          5.89         6.46 o                         
   0   3   2       2474.49       2449.76        19.44 o                         
   1   3   2       3293.19       3033.68        17.49 o                         
   2   3   2       4830.72       4357.65        24.08 o                         
   3   3   2         61.46         89.20         2.11 o                         
   4   3   2         66.49         90.22         2.31 o                         
   5   3   2        590.00        680.11         5.89 o                         
   6   3   2        289.61        301.90         3.91 o                         
   7   3   2         10.69          8.43         1.47 o                         
   8   3   2        338.49        323.45         5.04 o                         
   9   3   2        133.15        145.03         4.35 o                         
  10   3   2        133.58        118.00         5.05 o                         
  11   3   2        104.59        101.49         5.24 o                         
  12   3   2          1.50          5.35         2.93 o                         
  13   3   2        408.14        421.07        10.35 o                         
  14   3   2         48.19         48.55         5.23 o                         
  15   3   2         26.84         23.74         5.45 o                         
  16   3   2         10.51         13.18         5.80 o                         
  17   3   2         15.82         21.33         7.23 o                         
   0   4   2       8255.35       8339.28        64.22 o                         
   1   4   2        287.65        285.90         2.99 o                         
   2   4   2       1749.91       1763.35        10.55 o                         
   3   4   2       4453.53       4664.50        28.10 o                         
   4   4   2         30.28         37.37         1.83 o                         
   5   4   2       4232.98       4311.35        24.04 o                         
   6   4   2       2382.92       2453.86        15.60 o                         
   7   4   2       1092.39       1120.06         8.63 o                         
   8   4   2        101.61        115.78         3.73 o                         
   9   4   2        661.16        620.13         7.63 o                         
  10   4   2       2373.31       2305.68        18.88 o                         
  11   4   2        839.79        857.30        11.46 o                         
  12   4   2         15.64         22.74         3.63 o                         
  13   4   2        104.71        105.43         6.09 o                         
  14   4   2         41.70         37.95         4.87 o                         
  15   4   2          5.54         -4.38         4.83 o                         
  16   4   2         32.02         31.56         6.58 o                         
   0   5   2        115.90        156.00         3.39 o                         
   1   5   2          0.62          2.78         1.06 o                         
   2   5   2         92.28        118.70         2.54 o                         
   3   5   2         78.35         61.90         2.06 o                         
   4   5   2          1.59         10.28         1.46 o                         
   5   5   2       1756.16       1769.75        12.23 o                         
   6   5   2         86.09         80.61         2.67 o                         
   7   5   2        641.08        617.51         6.29 o                         
   8   5   2       1053.59       1063.93         9.96 o                         
   9   5   2         13.02         11.96         2.47 o                         
  10   5   2        353.33        356.64         7.53 o                         
  11   5   2       1522.44       1568.20        16.41 o                         
  12   5   2        382.03        398.52        11.01 o                         
  13   5   2         59.69         57.49         5.13 o                         
  14   5   2         44.03         36.80         5.38 o                         
  15   5   2         18.51         20.64         5.90 o                         
  16   5   2          1.92         14.49         6.58 o                         
   0   6   2       1214.89       1098.29        10.52 o                         
   1   6   2        360.78        388.17         4.12 o                         
   2   6   2          4.97          2.43         1.28 o                         
   3   6   2       4773.21       4880.21        28.59 o                         
   4   6   2        213.30        248.92         3.73 o                         
   5   6   2        187.59        204.67         3.64 o                         
   6   6   2         39.33         45.99         2.41 o                         
   7   6   2        852.88        823.89         8.25 o                         
   8   6   2       1280.19       1291.57        12.11 o                         
   9   6   2       2199.01       2106.81        17.09 o                         
  10   6   2         48.52         59.33         4.06 o                         
  11   6   2        235.94        218.35         9.59 o                         
  12   6   2          7.98          4.59         3.75 o                         
  13   6   2        250.68        240.34         9.61 o                         
  14   6   2         28.17         22.05         5.55 o                         
  15   6   2          6.36         10.09         6.15 o                         
  16   6   2         60.84         69.49         8.66 o                         
   0   7   2         56.77         95.99         3.39 o                         
   1   7   2        976.84        986.51         7.21 o                         
   2   7   2       1206.33       1355.46         9.36 o                         
   3   7   2        452.64        437.90         5.01 o                         
   4   7   2       1353.19       1477.01        10.38 o                         
   5   7   2        222.87        254.59         4.12 o                         
   6   7   2        843.56        803.37         7.99 o                         
   7   7   2         76.78         76.68         3.42 o                         
   8   7   2         41.22         42.63         2.99 o                         
   9   7   2         72.12         70.66         3.73 o                         
  10   7   2       1263.14       1173.82        13.83 o                         
  11   7   2        701.16        677.54        11.11 o                         
  12   7   2         32.35         35.60         4.95 o                         
  13   7   2        341.69        334.17        10.62 o                         
  14   7   2         26.70         24.39         5.67 o                         
  15   7   2         38.21         35.90         7.37 o                         
  16   7   2         78.28         56.63         8.76 o                         
   0   8   2       6209.16       6811.26        50.56 o                         
   1   8   2         74.38         79.25         3.28 o                         
   2   8   2       3312.33       3561.86        20.23 o                         
   3   8   2       1577.92       1582.98        11.25 o                         
   4   8   2        126.11        119.91         3.22 o                         
   5   8   2         72.46         83.68         2.99 o                         
   6   8   2        284.41        285.86         5.19 o                         
   7   8   2        152.82        155.30         4.70 o                         
   8   8   2         65.00         63.28         3.64 o                         
   9   8   2        119.16        116.31         4.72 o                         
  10   8   2        886.14        880.42        11.61 o                         
  11   8   2         48.59         49.71         4.80 o                         
  12   8   2        109.50        120.09         7.26 o                         
  13   8   2          8.94          9.86         5.32 o                         
  14   8   2        167.95        173.80        12.44 o                         
  15   8   2         95.62         99.50        10.34 o                         
   0   9   2        130.87        132.21         4.51 o                         
   1   9   2       2269.71       2387.89        15.10 o                         
   2   9   2       1283.27       1410.44        10.82 o                         
   3   9   2        153.74        132.92         3.62 o                         
   4   9   2        185.37        181.87         4.13 o                         
   5   9   2       1349.83       1440.61        11.85 o                         
   6   9   2       2039.21       2109.00        15.80 o                         
   7   9   2         31.95         32.15         2.89 o                         
   8   9   2         59.33         51.84         3.62 o                         
   9   9   2         39.33         46.31         4.10 o                         
  10   9   2        253.60        254.49        10.22 o                         
  11   9   2          0.83          2.25         4.04 o                         
  12   9   2        109.33        128.29         7.47 o                         
  13   9   2        183.39        189.92         9.78 o                         
  14   9   2          1.70          2.88         6.38 o                         
  15   9   2         25.62         26.98         8.04 o                         
   0  10   2       4700.97       5182.71        45.08 o                         
   1  10   2          0.00         -0.61         1.80 o                         
   2  10   2        465.44        527.86         7.08 o                         
   3  10   2          9.51          7.78         2.16 o                         
   4  10   2          8.97          5.79         2.30 o                         
   5  10   2          9.54         11.29         2.49 o                         
   6  10   2         86.53         94.20         3.78 o                         
   7  10   2        140.71        153.07         5.11 o                         
   8  10   2         85.94         89.41         4.39 o                         
   9  10   2       1148.97       1146.40        13.69 o                         
  10  10   2        840.93        818.60        12.83 o                         
  11  10   2         11.22          1.54         4.68 o                         
  12  10   2         15.39         10.00         5.53 o                         
  13  10   2         33.28         24.95         6.46 o                         
  14  10   2          0.49          8.08         6.43 o                         
  15  10   2         99.87        106.89         9.68 o                         
   0  11   2       5046.97       5677.85        48.33 o                         
   1  11   2          7.49          8.72         2.47 o                         
   2  11   2        278.50        330.00         6.13 o                         
   3  11   2        235.25        249.72         6.42 o                         
   4  11   2        111.64         98.30         4.01 o                         
   5  11   2        513.95        543.58         7.77 o                         
   6  11   2          1.88         -1.92         2.58 o                         
   7  11   2         44.60         29.86         3.45 o                         
   8  11   2          4.69          1.24         3.10 o                         
   9  11   2         22.97         15.51         3.91 o                         
  10  11   2         87.60         71.96         5.75 o                         
  11  11   2          2.17          1.39         5.34 o                         
  12  11   2         28.64         36.80         6.76 o                         
  13  11   2         31.51         27.75         7.05 o                         
  14  11   2          0.78         -6.55         6.55 o                         
   0  12   2         10.37         12.49         3.49 o                         
   1  12   2          6.12          2.62         2.47 o                         
   2  12   2         94.66        109.85         4.46 o                         
   3  12   2         90.64         83.44         4.02 o                         
   4  12   2        138.72        138.03         4.81 o                         
   5  12   2         49.14         46.57         3.58 o                         
   6  12   2         24.97         19.93         3.38 o                         
   7  12   2         48.21         43.59         3.95 o                         
   8  12   2         31.76         33.83         3.95 o                         
   9  12   2          4.48          3.02         3.90 o                         
  10  12   2         11.19         10.89         4.98 o                         
  11  12   2          6.12          6.66         5.72 o                         
  12  12   2          0.56         -0.20         6.24 o                         
  13  12   2         27.59         32.51         7.37 o                         
  14  12   2         53.07         42.81         8.37 o                         
   0  13   2       1683.66       1834.24        29.17 o                         
   1  13   2        103.55        111.00         4.81 o                         
   2  13   2         12.50          9.68         3.01 o                         
   3  13   2         52.33         54.27         3.87 o                         
   4  13   2        528.93        550.29         8.57 o                         
   5  13   2         87.76         92.48         5.28 o                         
   6  13   2        102.53        102.13         4.90 o                         
   7  13   2         70.70         68.74         4.59 o                         
   8  13   2        189.34        209.88         7.42 o                         
   9  13   2         88.48         81.47         6.87 o                         
  10  13   2         98.01         89.38         8.21 o                         
  11  13   2         91.61         88.86         8.39 o                         
  12  13   2          3.28         12.17         6.66 o                         
  13  13   2          6.87          5.27         6.99 o                         
   0  14   2        801.57        814.71        17.56 o                         
   1  14   2        176.03        182.96         6.98 o                         
   2  14   2         55.26         51.63         4.16 o                         
   3  14   2        164.39        154.60         6.71 o                         
   4  14   2         39.12         46.98         4.13 o                         
   5  14   2        543.45        554.12        11.70 o                         
   6  14   2          5.02          4.49         3.64 o                         
   7  14   2        115.82        101.83         5.64 o                         
   8  14   2          5.00          6.92         4.18 o                         
   9  14   2        486.37        513.51        14.86 o                         
  10  14   2        403.83        436.60        14.03 o                         
  11  14   2        312.42        294.16        12.63 o                         
  12  14   2          6.25          1.47         6.81 o                         
   0  15   2         11.80          7.50         6.69 o                         
   1  15   2        225.58        255.08         7.87 o                         
   2  15   2         56.69         50.67         4.60 o                         
   3  15   2         65.33         68.84         4.88 o                         
   4  15   2        637.96        680.80        10.74 o                         
   5  15   2         28.20         25.10         4.42 o                         
   6  15   2          5.85          9.27         4.24 o                         
   7  15   2          9.67         17.51         4.55 o                         
   8  15   2        179.19        172.78         7.40 o                         
   9  15   2          0.14          6.69         7.19 o                         
  10  15   2         15.39          5.06         6.85 o                         
  11  15   2         19.38         12.36         7.46 o                         
  12  15   2         45.90         24.72         8.51 o                         
   0  16   2        594.99        677.74        17.62 o                         
   1  16   2        216.57        211.99        10.18 o                         
   2  16   2        138.71        129.04         6.44 o                         
   3  16   2          0.12          1.71         4.13 o                         
   4  16   2          0.85          1.89         4.09 o                         
   5  16   2        187.59        184.78         7.42 o                         
   6  16   2          3.00          8.92         4.73 o                         
   7  16   2          3.90         -0.21         4.74 o                         
   8  16   2         86.33         78.19         6.75 o                         
   9  16   2          1.59          8.40         6.48 o                         
  10  16   2        161.31        158.54        10.49 o                         
  11  16   2        128.99        146.47        13.48 o                         
   0  17   2          0.53          1.31         7.00 o                         
   1  17   2          0.10         -1.82         4.66 o                         
   2  17   2         47.14         46.40         5.56 o                         
   3  17   2        105.11        115.61         7.01 o                         
   4  17   2         57.90         58.46         6.28 o                         
   5  17   2         18.92         21.24         5.33 o                         
   6  17   2          3.75          6.46         5.26 o                         
   7  17   2         73.33         66.40         6.40 o                         
   8  17   2         13.09         19.68         6.32 o                         
   9  17   2         38.55         31.71         7.36 o                         
  10  17   2        156.11        175.63        14.94 o                         
   0  18   2          0.24          3.09         7.14 o                         
   1  18   2          0.47          4.32         5.23 o                         
   2  18   2         27.22         20.14         5.85 o                         
   3  18   2          0.75         -1.41         5.47 o                         
   4  18   2         36.42         32.93         6.76 o                         
   5  18   2          0.32          1.93         5.66 o                         
   6  18   2          5.57          0.58         5.71 o                         
   7  18   2         73.67         68.06         8.14 o                         
   8  18   2          3.04         10.18         7.09 o                         
   0  19   2        131.03        131.71        10.88 o                         
   1  19   2          6.70         -0.89         6.00 o                         
   2  19   2          0.06         -5.17         5.93 o                         
   3  19   2         21.84         14.89         6.29 o                         
   4  19   2         89.84         78.89         8.50 o                         
   5  19   2          0.82         -1.55         6.05 o                         
   6  19   2        260.32        284.22        11.07 o                         
   7  19   2          0.29          4.46         7.19 o                         
   0  20   2          5.76          7.72         9.70 o                         
   1  20   2          0.25         -1.50         6.44 o                         
   2  20   2          0.49          3.82         6.54 o                         
   3  20   2          0.94          0.07         6.60 o                         
   4  20   2          8.81         12.20         6.76 o                         
   5  20   2          1.60         -4.69         6.51 o                         
   0  21   2         68.22         70.14        19.52 o                         
   1  21   2          0.04        -13.79        14.40 o                         
   1   1   3       2371.65       2332.23        13.90 o                         
   2   1   3       2291.46       2076.96        12.51 o                         
   3   1   3       2365.58       2199.77        13.75 o                         
   4   1   3        682.08        723.77         6.24 o                         
   5   1   3        263.13        248.88         3.94 o                         
   6   1   3         58.21         43.07         2.03 o                         
   7   1   3        324.25        321.49         4.64 o                         
   8   1   3        358.92        351.90         5.27 o                         
   9   1   3       1150.21       1044.87        10.27 o                         
  10   1   3          7.50          6.82         2.29 o                         
  11   1   3          0.10          3.26         2.46 o                         
  12   1   3        406.70        378.72         8.98 o                         
  13   1   3          0.30         -2.80         3.33 o                         
  14   1   3         46.47         42.02         5.10 o                         
  15   1   3        259.09        276.10        10.59 o                         
  16   1   3         34.00         25.31         6.68 o                         
   1   2   3       4117.09       3859.00        21.50 o                         
   2   2   3         26.76         24.20         1.39 o                         
   3   2   3        258.73        180.44         3.09 o                         
   4   2   3       3154.66       3069.85        18.85 o                         
   5   2   3       6140.14       6314.81        36.09 o                         
   6   2   3        651.53        754.84         6.87 o                         
   7   2   3        554.38        502.63         5.63 o                         
   8   2   3         89.45        106.56         3.37 o                         
   9   2   3       1551.78       1564.62        13.23 o                         
  10   2   3          1.58         -2.22         2.22 o                         
  11   2   3        347.00        296.25         8.78 o                         
  12   2   3        225.37        215.96         8.75 o                         
  13   2   3         69.55         78.72         5.62 o                         
  14   2   3          2.56          4.83         4.38 o                         
  15   2   3        118.12        148.05         8.44 o                         
  16   2   3          6.96          5.67         5.82 o                         
   1   3   3         85.56         76.29         2.23 o                         
   2   3   3       7310.80       6831.49        36.27 o                         
   3   3   3       2316.80       2278.49        14.06 o                         
   4   3   3       1994.81       2038.99        13.15 o                         
   5   3   3        858.79        801.01         6.93 o                         
   6   3   3        589.83        521.76         5.47 o                         
   7   3   3         71.95         81.28         3.12 o                         
   8   3   3        767.70        699.87         7.33 o                         
   9   3   3        313.29        318.82         5.95 o                         
  10   3   3          3.94         -0.11         2.20 o                         
  11   3   3        364.68        322.94         7.50 o                         
  12   3   3       1577.12       1507.58        18.68 o                         
  13   3   3         48.59         54.84         5.43 o                         
  14   3   3          3.41          2.64         4.51 o                         
  15   3   3         14.62          8.00         5.43 o                         
  16   3   3         46.48         38.49         6.96 o                         
   1   4   3        436.16        388.73         3.97 o                         
   2   4   3        147.02        143.29         2.80 o                         
   3   4   3        207.32        215.64         3.21 o                         
   4   4   3        440.17        428.70         4.80 o                         
   5   4   3        142.64        169.37         3.47 o                         
   6   4   3       2689.39       2632.94        16.32 o                         
   7   4   3       3384.14       3343.36        21.18 o                         
   8   4   3         41.90         31.52         2.44 o                         
   9   4   3        292.98        271.00         7.02 o                         
  10   4   3         15.30         11.47         2.63 o                         
  11   4   3         64.11         69.32         4.70 o                         
  12   4   3          1.62          1.00         3.64 o                         
  13   4   3         39.59         34.87         5.11 o                         
  14   4   3          5.32          3.61         4.73 o                         
  15   4   3          0.08          3.33         5.67 o                         
  16   4   3          0.57          5.73         6.41 o                         
   1   5   3       6041.12       6184.41        32.65 o                         
   2   5   3         25.48         28.58         1.70 o                         
   3   5   3        744.50        790.67         6.49 o                         
   4   5   3       1359.73       1347.69        10.12 o                         
   5   5   3        136.67        165.46         3.81 o                         
   6   5   3        654.86        662.29         6.70 o                         
   7   5   3        392.90        421.57         5.66 o                         
   8   5   3         46.55         48.59         3.02 o                         
   9   5   3         18.00         14.86         2.44 o                         
  10   5   3        451.29        429.37         7.49 o                         
  11   5   3        244.88        235.98         7.49 o                         
  12   5   3         90.53         85.51         5.32 o                         
  13   5   3        235.32        226.83         9.87 o                         
  14   5   3         91.24        109.00         7.90 o                         
  15   5   3         23.55         33.75         6.63 o                         
  16   5   3         32.93         33.83         7.39 o                         
   1   6   3       1064.77       1029.85         7.69 o                         
   2   6   3         10.90          8.84         1.40 o                         
   3   6   3        237.32        219.51         3.55 o                         
   4   6   3         11.84          5.41         1.68 o                         
   5   6   3       3129.45       3127.39        19.72 o                         
   6   6   3         39.69         52.73         2.78 o                         
   7   6   3          0.20         -0.50         1.80 o                         
   8   6   3        203.43        207.99         5.17 o                         
   9   6   3          0.75         -0.01         2.44 o                         
  10   6   3         13.69         11.17         3.12 o                         
  11   6   3        436.59        424.33         9.73 o                         
  12   6   3         39.92         49.44         5.02 o                         
  13   6   3         12.09         11.41         5.00 o                         
  14   6   3          3.82          9.42         5.64 o                         
  15   6   3         71.04         73.21         8.21 o                         
  16   6   3        134.86        137.10        10.78 o                         
   1   7   3       1164.03       1224.94         9.00 o                         
   2   7   3         25.48         28.27         1.81 o                         
   3   7   3        157.23        159.63         3.39 o                         
   4   7   3       1455.15       1484.77        11.48 o                         
   5   7   3        600.23        590.16         6.86 o                         
   6   7   3        521.16        484.95         7.13 o                         
   7   7   3        332.26        330.12         6.45 o                         
   8   7   3        619.08        576.19         8.03 o                         
   9   7   3       1054.96       1055.35        11.58 o                         
  10   7   3        493.09        520.19        10.39 o                         
  11   7   3        108.66         88.32         5.64 o                         
  12   7   3         34.55         35.78         5.14 o                         
  13   7   3        102.54         91.85         6.99 o                         
  14   7   3         27.59         21.42         6.55 o                         
  15   7   3        344.42        391.12        15.40 o                         
  16   7   3         18.24         53.15        22.27 o                         
   1   8   3       4816.49       4979.79        27.71 o                         
   2   8   3        131.41        120.09         3.17 o                         
   3   8   3         45.55         45.48         2.32 o                         
   4   8   3         16.68          8.18         1.96 o                         
   5   8   3         73.57         65.85         3.08 o                         
   6   8   3         55.13         62.07         3.21 o                         
   7   8   3       1775.30       1765.42        16.08 o                         
   8   8   3         82.04         70.43         3.87 o                         
   9   8   3         23.09         23.37         3.23 o                         
  10   8   3       1336.22       1305.34        14.38 o                         
  11   8   3        318.87        315.30         9.65 o                         
  12   8   3          8.30         17.68         5.03 o                         
  13   8   3          1.38         -2.26         5.14 o                         
  14   8   3        223.04        248.23        13.89 o                         
  15   8   3          1.59          1.43         7.27 o                         
   1   9   3        403.70        487.61         5.30 o                         
   2   9   3        132.98        152.67         3.78 o                         
   3   9   3        154.50        145.85         3.92 o                         
   4   9   3         70.32         76.90         3.30 o                         
   5   9   3        870.84        868.49         9.10 o                         
   6   9   3        154.75        153.87         5.41 o                         
   7   9   3        327.48        351.62         6.32 o                         
   8   9   3        196.30        204.81         6.06 o                         
   9   9   3       1019.16       1030.34        12.84 o                         
  10   9   3         70.92         66.62         5.97 o                         
  11   9   3        212.67        221.86         9.90 o                         
  12   9   3         68.00         66.34         6.84 o                         
  13   9   3          0.16          7.57         5.74 o                         
  14   9   3        147.66        153.26        10.62 o                         
  15   9   3         42.23         52.61         9.43 o                         
   1  10   3        135.58        122.32         3.54 o                         
   2  10   3        152.70        160.21         4.17 o                         
   3  10   3         37.30         39.36         2.72 o                         
   4  10   3         21.73         17.42         2.52 o                         
   5  10   3         80.43         82.76         3.60 o                         
   6  10   3        365.69        352.19         6.58 o                         
   7  10   3         31.59         35.22         3.23 o                         
   8  10   3          0.76         -1.70         2.94 o                         
   9  10   3        190.58        207.55         7.35 o                         
  10  10   3         98.82        102.23         5.96 o                         
  11  10   3         43.04         37.33         6.03 o                         
  12  10   3         85.31         81.05         8.01 o                         
  13  10   3          2.52          0.35         6.20 o                         
  14  10   3         18.78         24.35         7.83 o                         
   1  11   3        656.97        727.27         8.20 o                         
   2  11   3        148.49        166.71         4.55 o                         
   3  11   3         36.32         31.82         2.90 o                         
   4  11   3        415.30        445.05         6.80 o                         
   5  11   3        245.20        239.02         5.89 o                         
   6  11   3        210.12        203.82         6.98 o                         
   7  11   3         33.02         30.52         3.54 o                         
   8  11   3        262.23        259.85         8.51 o                         
   9  11   3        156.35        140.43         6.71 o                         
  10  11   3        204.13        220.31         8.25 o                         
  11  11   3          8.67         12.05         5.58 o                         
  12  11   3         99.50         96.40         8.14 o                         
  13  11   3          4.83          1.13         6.59 o                         
  14  11   3         13.68         11.33         8.00 o                         
   1  12   3       4254.56       4651.85        30.93 o                         
   2  12   3          4.14         -0.42         2.65 o                         
   3  12   3         47.56         42.37         3.50 o                         
   4  12   3        184.40        193.97         5.58 o                         
   5  12   3         20.15         22.68         3.27 o                         
   6  12   3        685.02        690.78        11.66 o                         
   7  12   3        948.59        981.06        12.15 o                         
   8  12   3        326.53        306.21         8.38 o                         
   9  12   3        212.64        206.36        11.73 o                         
  10  12   3        317.92        333.30        10.78 o                         
  11  12   3        281.20        275.49        12.25 o                         
  12  12   3        121.01        100.92         8.83 o                         
  13  12   3         54.66         43.43         8.06 o                         
   1  13   3        418.04        482.73         8.07 o                         
   2  13   3        120.77        119.09         4.77 o                         
   3  13   3         87.94         82.54         4.42 o                         
   4  13   3         79.66         83.72         4.86 o                         
   5  13   3        154.11        164.54         7.08 o                         
   6  13   3         37.86         39.64         4.34 o                         
   7  13   3        343.38        354.20         9.94 o                         
   8  13   3        518.43        561.01        14.97 o                         
   9  13   3         57.57         60.75         5.86 o                         
  10  13   3          0.73          4.36         5.24 o                         
  11  13   3         12.43          2.53         6.05 o                         
  12  13   3         49.81         36.13         7.38 o                         
  13  13   3         23.32         12.35         7.72 o                         
   1  14   3        448.62        468.80         8.91 o                         
   2  14   3         28.67         18.52         3.55 o                         
   3  14   3         10.02         12.22         3.51 o                         
   4  14   3         15.98          8.30         3.75 o                         
   5  14   3         48.86         55.74         4.71 o                         
   6  14   3        230.25        237.36         8.38 o                         
   7  14   3         42.81         31.51         4.65 o                         
   8  14   3         36.68         39.30         5.60 o                         
   9  14   3         23.79         18.02         5.71 o                         
  10  14   3         16.16         23.47         6.33 o                         
  11  14   3         59.36         67.42         7.84 o                         
  12  14   3         30.89         33.03         7.91 o                         
   1  15   3       1597.21       1704.56        21.16 o                         
   2  15   3          1.70          3.91         3.83 o                         
   3  15   3         33.03         28.21         4.57 o                         
   4  15   3        219.08        217.80         7.93 o                         
   5  15   3        141.06        148.83         6.44 o                         
   6  15   3          0.55          8.17         4.31 o                         
   7  15   3         28.03         35.59         5.16 o                         
   8  15   3          0.21         -2.06         5.23 o                         
   9  15   3         39.79         46.54         6.56 o                         
  10  15   3          5.94          3.27         6.62 o                         
  11  15   3          0.12          8.01         7.44 o                         
   1  16   3        437.81        424.06        13.11 o                         
   2  16   3         47.14         44.11         5.50 o                         
   3  16   3          3.97          4.90         4.62 o                         
   4  16   3          0.01          2.71         4.36 o                         
   5  16   3         60.88         51.07         5.54 o                         
   6  16   3        185.12        199.32         7.85 o                         
   7  16   3        579.23        609.34        18.71 o                         
   8  16   3          1.25          8.54         5.91 o                         
   9  16   3         52.80         44.01         7.17 o                         
  10  16   3        251.68        251.61        12.42 o                         
   1  17   3          0.24         -0.87         4.84 o                         
   2  17   3         11.54         12.38         5.46 o                         
   3  17   3        246.01        245.68        11.73 o                         
   4  17   3         20.66         27.35         5.80 o                         
   5  17   3        214.68        208.82        10.29 o                         
   6  17   3          0.24         -5.46         5.46 o                         
   7  17   3         76.81         62.44         7.38 o                         
   8  17   3        225.12        243.21        13.08 o                         
   9  17   3         68.12         61.33         8.20 o                         
   1  18   3         98.28         79.66         7.71 o                         
   2  18   3         10.21         11.77         6.09 o                         
   3  18   3          7.85          9.21         5.76 o                         
   4  18   3          5.58          2.12         5.73 o                         
   5  18   3         19.15         24.34         6.20 o                         
   6  18   3         15.40         21.00         6.47 o                         
   7  18   3         14.30         12.41         6.29 o                         
   8  18   3          9.92         10.21         7.10 o                         
   1  19   3          1.11          7.27         6.69 o                         
   2  19   3         91.94         90.26         8.43 o                         
   3  19   3        172.38        169.86        16.69 o                         
   4  19   3         56.95         64.54         7.58 o                         
   5  19   3          4.52         -5.58         6.75 o                         
   6  19   3        111.08         95.67         9.14 o                         
   1  20   3          0.82         -2.42         6.89 o                         
   2  20   3          2.98          4.26         7.06 o                         
   3  20   3          6.21         -2.68         7.20 o                         
   4  20   3         75.87         69.56         8.79 o                         
   0   0   4        306.60        371.34         7.23 o                         
   1   0   4       3820.12       3909.93        30.58 o                         
   2   0   4        215.82        253.73         5.80 o                         
   3   0   4        253.29        295.27         4.75 o                         
   4   0   4       1044.76        949.24        10.36 o                         
   5   0   4        679.97        760.09         9.34 o                         
   6   0   4       4877.67       4686.13        38.31 o                         
   7   0   4          2.10         -2.35         2.35 o                         
   8   0   4         37.48         38.02         3.72 o                         
   9   0   4          3.62          6.34         3.24 o                         
  10   0   4        125.63         83.56         5.90 o                         
  11   0   4         84.01        129.91         8.69 o                         
  12   0   4         95.11         69.63         8.14 o                         
  13   0   4          8.92          4.45         5.43 o                         
  14   0   4        273.82        320.21        18.99 o                         
  15   0   4          1.87          0.87         7.49 o                         
  16   0   4        118.87        142.88        18.60 o                         
   0   1   4       1709.80       1804.48        17.31 o                         
   1   1   4        975.22        911.17         6.79 o                         
   2   1   4       8254.56       8405.80        46.34 o                         
   3   1   4          0.13          0.92         1.41 o                         
   4   1   4         46.63         25.47         1.70 o                         
   5   1   4       1558.13       1643.74        11.27 o                         
   6   1   4       1421.57       1438.35        10.59 o                         
   7   1   4         80.80        102.01         3.34 o                         
   8   1   4         47.60         47.99         2.70 o                         
   9   1   4         82.63        103.21         3.89 o                         
  10   1   4         65.64         45.70         3.41 o                         
  11   1   4        947.01        869.77        11.95 o                         
  12   1   4        102.22         88.12         5.16 o                         
  13   1   4          2.64          1.84         3.68 o                         
  14   1   4         28.83         24.04         5.14 o                         
  15   1   4         43.62         57.24         6.84 o                         
  16   1   4          7.25         14.11         7.36 o                         
   0   2   4      23030.34      22528.41       187.37 o                         
   1   2   4       1348.86       1255.86         8.88 o                         
   2   2   4        246.22        259.60         3.58 o                         
   3   2   4       7866.29       7462.78        42.79 o                         
   4   2   4        285.86        263.72         4.03 o                         
   5   2   4        387.56        381.86         4.87 o                         
   6   2   4         67.68         70.55         2.56 o                         
   7   2   4       1239.35       1186.63         9.88 o                         
   8   2   4        102.20        106.18         3.78 o                         
   9   2   4         32.35         32.81         2.77 o                         
  10   2   4        380.37        383.37         7.11 o                         
  11   2   4          8.71          3.82         3.14 o                         
  12   2   4          5.19          2.39         3.51 o                         
  13   2   4          1.60         -3.53         4.00 o                         
  14   2   4         99.90        100.41         7.32 o                         
  15   2   4          1.98          8.33         5.55 o                         
  16   2   4         12.91         13.91         6.96 o                         
   0   3   4       1067.36       1107.36        13.05 o                         
   1   3   4         54.36         55.56         1.90 o                         
   2   3   4        301.01        355.29         4.13 o                         
   3   3   4       1038.89       1031.08         8.19 o                         
   4   3   4         32.42         22.54         2.03 o                         
   5   3   4         12.26          3.29         1.56 o                         
   6   3   4        366.22        342.94         5.03 o                         
   7   3   4         26.12         20.33         2.09 o                         
   8   3   4        544.38        555.79         7.07 o                         
   9   3   4          0.22          0.27         2.07 o                         
  10   3   4        170.38        150.57         5.82 o                         
  11   3   4          7.71          8.89         3.22 o                         
  12   3   4         60.49         45.49         4.96 o                         
  13   3   4         98.71        103.29         7.01 o                         
  14   3   4         12.58          8.10         5.08 o                         
  15   3   4         48.99         48.63         6.53 o                         
  16   3   4         85.02         90.18         8.28 o                         
   0   4   4        918.46        846.07        10.53 o                         
   1   4   4       6059.17       5994.77        33.24 o                         
   2   4   4       1009.88       1014.79         7.68 o                         
   3   4   4       1364.01       1265.01         9.16 o                         
   4   4   4        676.25        721.60         6.64 o                         
   5   4   4       2465.73       2520.98        17.25 o                         
   6   4   4         39.29         35.56         2.42 o                         
   7   4   4        211.19        210.73         4.50 o                         
   8   4   4         15.24         14.98         2.27 o                         
   9   4   4        206.93        180.15         4.90 o                         
  10   4   4        256.36        228.04         6.29 o                         
  11   4   4         31.26         16.20         3.82 o                         
  12   4   4         68.76         48.87         5.42 o                         
  13   4   4         75.00         92.63         6.77 o                         
  14   4   4        174.29        189.23        13.44 o                         
  15   4   4         74.73         87.49         7.96 o                         
  16   4   4          1.93         11.60         6.33 o                         
   0   5   4        745.82        654.64         8.71 o                         
   1   5   4        133.80        135.31         3.13 o                         
   2   5   4       8357.85       8547.26        45.71 o                         
   3   5   4        800.62        783.67         6.79 o                         
   4   5   4        723.30        618.15         6.49 o                         
   5   5   4        836.22        893.46         8.42 o                         
   6   5   4       1659.24       1697.01        13.20 o                         
   7   5   4         19.45         20.81         2.54 o                         
   8   5   4         79.07         63.54         3.53 o                         
   9   5   4        144.99        126.70         4.46 o                         
  10   5   4          1.93          6.86         2.79 o                         
  11   5   4        119.10        120.24         7.04 o                         
  12   5   4         24.86         15.81         4.76 o                         
  13   5   4          0.22          2.80         4.88 o                         
  14   5   4          2.52          2.28         5.25 o                         
  15   5   4         29.47         43.65         7.07 o                         
  16   5   4         13.49         20.00         7.28 o                         
   0   6   4       3298.27       3482.66        30.32 o                         
   1   6   4        321.88        294.70         4.05 o                         
   2   6   4         83.63         87.75         2.81 o                         
   3   6   4       1859.13       1845.95        13.53 o                         
   4   6   4       1056.27       1125.81         9.46 o                         
   5   6   4        153.01        161.21         3.91 o                         
   6   6   4        401.20        382.07         5.81 o                         
   7   6   4          4.59          2.00         2.21 o                         
   8   6   4        167.31        167.35         4.82 o                         
   9   6   4         20.09         17.26         3.01 o                         
  10   6   4         94.43         92.22         4.90 o                         
  11   6   4          2.20          2.73         4.04 o                         
  12   6   4          9.57         11.73         4.82 o                         
  13   6   4          5.04          7.75         5.32 o                         
  14   6   4        217.68        243.98        12.04 o                         
  15   6   4        117.26        137.85         9.55 o                         
   0   7   4        286.81        298.80         6.36 o                         
   1   7   4       1319.19       1315.23         9.65 o                         
   2   7   4        402.66        431.84         5.40 o                         
   3   7   4         35.54         31.64         2.25 o                         
   4   7   4         29.98         36.77         2.52 o                         
   5   7   4          0.09          2.20         2.03 o                         
   6   7   4          8.11          8.30         2.27 o                         
   7   7   4        323.89        319.80         6.59 o                         
   8   7   4         57.88         69.71         4.33 o                         
   9   7   4        370.78        340.35         8.19 o                         
  10   7   4        123.10        116.54         5.82 o                         
  11   7   4        276.09        305.41         9.85 o                         
  12   7   4         16.18         11.34         5.12 o                         
  13   7   4         23.88         12.41         5.59 o                         
  14   7   4         40.23         54.02         7.77 o                         
  15   7   4         57.56         81.71         9.17 o                         
   0   8   4       4317.03       4493.98        38.78 o                         
   1   8   4        196.32        218.04         4.31 o                         
   2   8   4        699.64        738.29         6.85 o                         
   3   8   4        898.31        916.13         8.10 o                         
   4   8   4         55.04         54.57         2.78 o                         
   5   8   4       1374.17       1450.80        12.84 o                         
   6   8   4        136.51        125.70         4.26 o                         
   7   8   4        245.69        246.75         7.79 o                         
   8   8   4        309.18        263.29         7.02 o                         
   9   8   4          0.84         -1.65         3.00 o                         
  10   8   4        248.11        222.22         7.73 o                         
  11   8   4         24.33         19.02         4.71 o                         
  12   8   4         15.89          7.09         5.21 o                         
  13   8   4          1.01         -1.87         5.97 o                         
  14   8   4          5.17          1.87         6.61 o                         
  15   8   4          0.40          4.08         7.40 o                         
   0   9   4        571.87        565.98         8.77 o                         
   1   9   4        104.74         96.75         4.10 o                         
   2   9   4         45.81         52.32         2.68 o                         
   3   9   4        118.01        119.20         3.66 o                         
   4   9   4        150.07        146.73         4.26 o                         
   5   9   4          0.41         -0.40         2.43 o                         
   6   9   4        677.12        685.40         9.27 o                         
   7   9   4        866.84        885.31        11.31 o                         
   8   9   4        268.33        255.61         7.28 o                         
   9   9   4        409.99        389.85         8.91 o                         
  10   9   4        448.62        429.58         9.53 o                         
  11   9   4         71.46         57.35         6.61 o                         
  12   9   4         44.21         35.76         7.06 o                         
  13   9   4        137.95        150.40        10.13 o                         
  14   9   4          7.80         10.49         7.10 o                         
   0  10   4       1880.62       1970.32        19.84 o                         
   1  10   4        344.52        345.66         5.59 o                         
   2  10   4         20.10         14.60         2.41 o                         
   3  10   4       2071.47       2123.57        15.81 o                         
   4  10   4        212.35        233.12         5.71 o                         
   5  10   4         42.31         35.89         3.38 o                         
   6  10   4        732.39        735.88        11.86 o                         
   7  10   4         13.30         12.78         3.32 o                         
   8  10   4        417.57        416.36         8.85 o                         
   9  10   4         67.75         68.54         5.34 o                         
  10  10   4        125.47        129.52         6.90 o                         
  11  10   4        291.35        301.10        13.37 o                         
  12  10   4        179.68        166.31        10.29 o                         
  13  10   4          6.03         -0.49         6.76 o                         
  14  10   4        154.09        168.26        12.19 o                         
   0  11   4       2255.04       2422.21        24.59 o                         
   1  11   4        318.64        345.46         6.06 o                         
   2  11   4        187.54        173.56         4.72 o                         
   3  11   4        278.99        284.04         6.22 o                         
   4  11   4       1207.67       1258.00        12.88 o                         
   5  11   4         19.95         15.79         3.23 o                         
   6  11   4         46.88         56.74         4.16 o                         
   7  11   4         25.57         28.88         4.11 o                         
   8  11   4        463.60        460.48        10.08 o                         
   9  11   4        196.48        187.91         7.56 o                         
  10  11   4         42.78         41.78         5.29 o                         
  11  11   4        146.15        155.39         9.35 o                         
  12  11   4         24.13         21.25         7.08 o                         
  13  11   4          0.12          0.59         6.96 o                         
  14  11   4          1.61         10.86        10.74 o                         
   0  12   4        402.59        384.16         9.28 o                         
   1  12   4         58.08         52.50         3.67 o                         
   2  12   4         24.11         20.79         3.20 o                         
   3  12   4         41.43         35.34         3.60 o                         
   4  12   4         17.58         17.15         3.69 o                         
   5  12   4        381.53        387.59         7.97 o                         
   6  12   4         12.72          9.27         3.60 o                         
   7  12   4         78.60         85.29         5.09 o                         
   8  12   4          7.94         11.51         4.32 o                         
   9  12   4        174.04        171.64         7.56 o                         
  10  12   4         75.07         70.09         7.05 o                         
  11  12   4          1.77         -3.81         6.15 o                         
  12  12   4         21.49         16.61         7.23 o                         
  13  12   4         25.70         24.33         8.10 o                         
   0  13   4       1507.47       1587.90        25.20 o                         
   1  13   4        168.45        179.16         5.86 o                         
   2  13   4          0.43         -2.14         3.22 o                         
   3  13   4        307.96        296.16         8.12 o                         
   4  13   4        579.44        582.71         9.66 o                         
   5  13   4        362.91        344.50         9.35 o                         
   6  13   4        178.53        175.46         6.91 o                         
   7  13   4         41.81         35.32         4.77 o                         
   8  13   4        160.66        156.09         7.73 o                         
   9  13   4        130.72        105.94         6.82 o                         
  10  13   4        189.74        186.43         8.74 o                         
  11  13   4         13.97          3.41         6.50 o                         
  12  13   4         19.36         15.36         7.56 o                         
   0  14   4        648.83        632.82        15.49 o                         
   1  14   4        136.85        138.34         8.32 o                         
   2  14   4        158.11        162.04         6.19 o                         
   3  14   4        336.41        330.43        11.08 o                         
   4  14   4         96.99         89.04         5.29 o                         
   5  14   4         76.01         66.70         5.09 o                         
   6  14   4         26.37         17.40         4.53 o                         
   7  14   4         12.04         13.66         4.93 o                         
   8  14   4         38.22         30.08         5.72 o                         
   9  14   4          2.20         -0.10         5.62 o                         
  10  14   4        114.67        112.68        10.68 o                         
  11  14   4         17.00         20.77         7.86 o                         
  12  14   4         34.58         34.30         9.24 o                         
   0  15   4        486.70        471.72        22.09 o                         
   1  15   4         43.91         39.44         5.69 o                         
   2  15   4        860.56        898.81        17.88 o                         
   3  15   4        265.31        283.81         9.54 o                         
   4  15   4         88.01         86.35         5.57 o                         
   5  15   4        219.87        242.61         8.33 o                         
   6  15   4         59.20         58.34         5.65 o                         
   7  15   4        412.23        452.23        12.93 o                         
   8  15   4         94.47         93.59         9.44 o                         
   9  15   4        191.40        177.54         9.45 o                         
  10  15   4         29.42         27.16         7.19 o                         
  11  15   4        141.76        123.41        10.93 o                         
   0  16   4        265.08        249.78        15.63 o                         
   1  16   4          6.34          5.15         5.16 o                         
   2  16   4          8.15          6.27         5.62 o                         
   3  16   4        106.98         88.10         7.64 o                         
   4  16   4          0.17         -0.64         4.63 o                         
   5  16   4        324.10        366.12        12.63 o                         
   6  16   4          2.15          4.36         5.45 o                         
   7  16   4        149.16        149.44         9.89 o                         
   8  16   4          0.00         -5.09         5.89 o                         
   9  16   4         60.06         39.07         7.27 o                         
  10  16   4        117.43        108.98         9.51 o                         
   0  17   4         11.77          8.18         8.16 o                         
   1  17   4         49.35         44.05         6.77 o                         
   2  17   4         21.90         20.07         6.14 o                         
   3  17   4         48.92         31.16         6.42 o                         
   4  17   4          0.01         -1.47         5.96 o                         
   5  17   4        119.87        113.16         7.79 o                         
   6  17   4         11.52         18.72         6.10 o                         
   7  17   4         36.24         35.78         6.64 o                         
   8  17   4         34.71         26.70         7.22 o                         
   9  17   4        142.38        124.33         9.59 o                         
   0  18   4       1399.40       1439.71        89.09 o                         
   1  18   4         10.56         10.17         6.36 o                         
   2  18   4         66.90         61.23         7.30 o                         
   3  18   4        177.00        173.56        15.77 o                         
   4  18   4        135.19        140.99         9.41 o                         
   5  18   4        200.75        207.02        11.37 o                         
   6  18   4          0.32         -0.84         6.56 o                         
   7  18   4          2.09          1.38         7.07 o                         
   0  19   4        280.69        241.23        20.67 o                         
   1  19   4          1.55         -2.27         6.58 o                         
   2  19   4        509.94        481.76        22.77 o                         
   3  19   4          2.26          8.52         7.46 o                         
   4  19   4         48.81         57.03         8.56 o                         
   5  19   4        270.15        283.71        19.98 o                         
   6  19   4         14.26         13.47        16.41 o                         
   0  20   4         46.06         41.86        11.12 o                         
   1  20   4         44.84         37.11         8.00 o                         
   2  20   4         66.21         39.98         7.98 o                         
   3  20   4         20.74         17.09        13.16 o                         
   1   1   5          0.01          2.25         1.34 o                         
   2   1   5        265.91        245.76         3.90 o                         
   3   1   5          0.05          0.17         1.39 o                         
   4   1   5        387.21        346.95         4.76 o                         
   5   1   5        158.21        156.83         4.06 o                         
   6   1   5       2180.38       2070.85        14.84 o                         
   7   1   5        140.15        182.75         4.61 o                         
   8   1   5        382.53        317.32         5.97 o                         
   9   1   5         54.43         60.84         3.54 o                         
  10   1   5         17.67          7.90         2.77 o                         
  11   1   5        228.21        213.31         7.65 o                         
  12   1   5        515.95        508.79        10.63 o                         
  13   1   5        116.14        143.96         9.70 o                         
  14   1   5          1.29         -4.92         4.92 o                         
  15   1   5          5.44          9.47         6.55 o                         
  16   1   5         38.80         53.33         9.02 o                         
   1   2   5       5340.57       5572.15        32.74 o                         
   2   2   5       2783.69       2917.61        17.91 o                         
   3   2   5          9.45          1.94         1.46 o                         
   4   2   5        598.37        573.15         6.08 o                         
   5   2   5        244.17        230.19         4.61 o                         
   6   2   5        681.54        659.50         7.85 o                         
   7   2   5         33.34         30.22         2.54 o                         
   8   2   5          1.45         -2.17         2.17 o                         
   9   2   5          7.53         10.46         2.55 o                         
  10   2   5         96.27         78.69         4.27 o                         
  11   2   5        129.77        129.41         6.54 o                         
  12   2   5         44.64         36.52         4.82 o                         
  13   2   5         39.52         35.60         5.36 o                         
  14   2   5          1.14         -3.22         5.31 o                         
  15   2   5          0.06         -3.12         5.86 o                         
  16   2   5        814.64       1006.71        34.92 o                         
   1   3   5        137.74        129.28         3.06 o                         
   2   3   5       3178.67       3127.08        20.02 o                         
   3   3   5         40.79         40.55         2.18 o                         
   4   3   5          0.45         -0.77         1.66 o                         
   5   3   5        717.36        650.62         7.57 o                         
   6   3   5        411.09        413.55         7.35 o                         
   7   3   5          6.48          8.69         2.20 o                         
   8   3   5         61.93         51.67         3.25 o                         
   9   3   5         25.52         27.39         3.26 o                         
  10   3   5          9.33          3.65         2.87 o                         
  11   3   5         66.44         50.50         4.34 o                         
  12   3   5        151.76        149.45         7.25 o                         
  13   3   5        206.46        220.34         9.36 o                         
  14   3   5         18.39         15.43         6.14 o                         
  15   3   5        113.61        136.78         9.45 o                         
  16   3   5         22.80         27.20         7.82 o                         
   1   4   5        949.78        914.63         8.05 o                         
   2   4   5          0.31          0.16         1.44 o                         
   3   4   5          0.16         -0.71         1.59 o                         
   4   4   5          2.22          2.04         1.84 o                         
   5   4   5        475.66        471.02         6.52 o                         
   6   4   5         52.73         50.95         3.61 o                         
   7   4   5         69.67         51.96         3.20 o                         
   8   4   5         26.09         16.69         2.70 o                         
   9   4   5       1667.62       1556.22        14.98 o                         
  10   4   5        158.65        137.88         5.50 o                         
  11   4   5        455.56        389.57        10.91 o                         
  12   4   5        148.49        145.24         8.42 o                         
  13   4   5         44.05         43.38         6.33 o                         
  14   4   5         40.80         37.90         6.68 o                         
  15   4   5         53.27         62.23         7.89 o                         
   1   5   5       1241.10       1201.48         9.74 o                         
   2   5   5         48.15         45.40         2.21 o                         
   3   5   5        857.25        885.68         7.69 o                         
   4   5   5        441.95        479.40         5.88 o                         
   5   5   5        578.06        580.26         6.89 o                         
   6   5   5         31.76         43.03         3.09 o                         
   7   5   5       1100.87       1060.60        10.66 o                         
   8   5   5        215.81        216.86         6.07 o                         
   9   5   5         12.44          7.99         3.05 o                         
  10   5   5        873.47        793.99        11.08 o                         
  11   5   5          3.34          3.08         3.91 o                         
  12   5   5         36.06         24.43         5.29 o                         
  13   5   5          0.00         -1.47         5.17 o                         
  14   5   5         47.34         52.14         7.31 o                         
  15   5   5          6.77          7.06         6.48 o                         
   1   6   5         28.91         20.47         2.32 o                         
   2   6   5        715.49        724.74         6.88 o                         
   3   6   5         17.56         17.99         2.12 o                         
   4   6   5        514.92        518.36         6.49 o                         
   5   6   5        388.31        373.59         5.57 o                         
   6   6   5         77.78         88.18         3.71 o                         
   7   6   5        128.57        112.74         4.40 o                         
   8   6   5        207.14        190.12         5.86 o                         
   9   6   5          2.15          0.68         3.34 o                         
  10   6   5         89.12         84.91         5.35 o                         
  11   6   5          1.37          2.39         3.90 o                         
  12   6   5         69.97         63.23         6.56 o                         
  13   6   5        298.81        289.85        11.49 o                         
  14   6   5          0.78          4.44         6.08 o                         
  15   6   5         16.14         25.87         7.31 o                         
   1   7   5         70.20         61.91         2.79 o                         
   2   7   5        471.42        437.59         5.57 o                         
   3   7   5         10.06          9.14         2.20 o                         
   4   7   5        236.44        245.38         5.35 o                         
   5   7   5          0.22         -2.10         2.10 o                         
   6   7   5         93.28         90.99         3.78 o                         
   7   7   5        611.72        616.20         9.19 o                         
   8   7   5          2.03          5.44         3.36 o                         
   9   7   5        142.97        129.11         6.09 o                         
  10   7   5          4.18          5.59         3.75 o                         
  11   7   5         88.40         79.76         6.35 o                         
  12   7   5        642.06        675.53        14.63 o                         
  13   7   5        187.74        184.64        13.30 o                         
  14   7   5         72.74         73.87         8.07 o                         
  15   7   5          3.09          3.55         7.20 o                         
   1   8   5          1.16         -1.25         1.84 o                         
   2   8   5        181.44        185.53         4.71 o                         
   3   8   5        232.38        261.09         5.34 o                         
   4   8   5       1751.96       1804.68        15.06 o                         
   5   8   5        102.99         98.01         4.08 o                         
   6   8   5       1307.10       1328.81        12.96 o                         
   7   8   5        545.09        545.97         8.98 o                         
   8   8   5         14.78         13.37         3.69 o                         
   9   8   5         64.23         43.46         4.77 o                         
  10   8   5          5.93          4.27         3.88 o                         
  11   8   5        371.73        360.54        10.44 o                         
  12   8   5         53.93         55.00         6.63 o                         
  13   8   5        324.19        372.85        18.28 o                         
  14   8   5        204.44        195.86        11.61 o                         
   1   9   5        200.54        204.69         4.71 o                         
   2   9   5        443.02        457.79         6.36 o                         
   3   9   5        314.21        352.66         6.09 o                         
   4   9   5        117.69        111.56         4.39 o                         
   5   9   5        524.64        548.15        10.59 o                         
   6   9   5       1498.42       1459.75        15.02 o                         
   7   9   5        250.91        251.19         6.81 o                         
   8   9   5         24.31         22.02         4.17 o                         
   9   9   5          2.78          3.30         3.87 o                         
  10   9   5        165.35        163.00         9.84 o                         
  11   9   5          5.88          5.07         4.95 o                         
  12   9   5         69.03         64.28         7.89 o                         
  13   9   5          8.03         20.42         7.04 o                         
  14   9   5         90.12         99.77         9.77 o                         
   1  10   5        182.73        172.59         4.80 o                         
   2  10   5         52.53         49.19         3.20 o                         
   3  10   5        148.98        143.74         4.71 o                         
   4  10   5        204.01        212.56         5.64 o                         
   5  10   5         14.84         10.23         3.32 o                         
   6  10   5         92.07        100.60         4.96 o                         
   7  10   5         64.67         55.27         4.39 o                         
   8  10   5          1.81         -0.51         3.95 o                         
   9  10   5        219.58        218.62         8.33 o                         
  10  10   5          1.70         -0.96         4.63 o                         
  11  10   5          5.48          9.35         6.01 o                         
  12  10   5          2.87         -0.12         6.26 o                         
  13  10   5          1.31          4.60         7.27 o                         
  14  10   5          3.50          5.56         8.68 o                         
   1  11   5        248.64        264.57         6.15 o                         
   2  11   5          5.84          4.16         2.99 o                         
   3  11   5        407.92        426.94         7.54 o                         
   4  11   5         10.73          8.08         3.33 o                         
   5  11   5        199.00        196.20         6.34 o                         
   6  11   5        197.50        187.70         6.39 o                         
   7  11   5        362.80        386.74        12.81 o                         
   8  11   5        104.07        104.89         6.62 o                         
   9  11   5          4.22         -0.61         4.64 o                         
  10  11   5          0.24         -4.70         4.70 o                         
  11  11   5        144.93        139.33        10.44 o                         
  12  11   5         54.70         43.01         8.08 o                         
  13  11   5          0.02         10.33         7.53 o                         
   1  12   5          0.53          0.32         3.17 o                         
   2  12   5         66.34         67.29         4.39 o                         
   3  12   5       1249.87       1331.37        14.81 o                         
   4  12   5       2405.34       2540.53        23.72 o                         
   5  12   5        117.54        106.83         5.89 o                         
   6  12   5       1212.10       1252.11        17.11 o                         
   7  12   5         23.67         27.66         4.65 o                         
   8  12   5         32.56         25.10         5.24 o                         
   9  12   5        146.18        150.56         7.62 o                         
  10  12   5        127.85        106.09         7.40 o                         
  11  12   5          5.34          3.45         6.78 o                         
  12  12   5         14.18          9.93         7.46 o                         
   1  13   5        106.26        106.10         5.31 o                         
   2  13   5        323.67        333.74         9.68 o                         
   3  13   5         23.68         32.21         4.44 o                         
   4  13   5         99.05         96.52         5.93 o                         
   5  13   5         32.09         35.30         4.94 o                         
   6  13   5        102.97         98.51         6.87 o                         
   7  13   5         70.78         75.88         6.19 o                         
   8  13   5          0.29          2.98         5.00 o                         
   9  13   5        119.67        116.40        10.51 o                         
  10  13   5          8.52          3.83         5.64 o                         
  11  13   5         22.33         22.41         7.70 o                         
  12  13   5        218.49        230.17        13.12 o                         
   1  14   5        139.16        154.53         7.08 o                         
   2  14   5         28.64         30.87         4.90 o                         
   3  14   5          3.05          4.95         4.15 o                         
   4  14   5         21.11         28.51         4.82 o                         
   5  14   5         19.53         15.37         4.98 o                         
   6  14   5         98.43         98.49         6.72 o                         
   7  14   5        105.57         93.24         6.64 o                         
   8  14   5          0.36         -5.25         5.25 o                         
   9  14   5         84.81         92.20         7.72 o                         
  10  14   5         33.84         26.62         6.61 o                         
  11  14   5         18.59         21.67         8.48 o                         
   1  15   5        143.66        146.20         9.67 o                         
   2  15   5         10.80          8.67         5.26 o                         
   3  15   5        269.52        286.51        11.09 o                         
   4  15   5        478.63        520.89        11.62 o                         
   5  15   5        419.77        412.20        10.98 o                         
   6  15   5          4.80          5.88         4.95 o                         
   7  15   5          1.51          4.32         5.30 o                         
   8  15   5         11.49          5.51         6.06 o                         
   9  15   5         38.21         30.67         6.95 o                         
  10  15   5          4.52         -3.97         6.48 o                         
   1  16   5         15.19         12.19         5.68 o                         
   2  16   5          2.08          2.09         5.29 o                         
   3  16   5         23.21         21.85         6.12 o                         
   4  16   5        377.21        376.04        12.95 o                         
   5  16   5          3.89         -3.03         5.39 o                         
   6  16   5        184.05        160.51         8.36 o                         
   7  16   5         13.49         14.93         6.47 o                         
   8  16   5         35.45         32.52         6.95 o                         
   9  16   5         24.41         17.13         7.04 o                         
   1  17   5        118.12         94.87         7.94 o                         
   2  17   5         11.17          6.28         6.67 o                         
   3  17   5          0.31         -6.31         6.31 o                         
   4  17   5         15.11          5.82         6.51 o                         
   5  17   5          8.47          5.97         6.34 o                         
   6  17   5         23.14         28.63         6.77 o                         
   7  17   5         49.73         36.62         7.87 o                         
   8  17   5         12.07          4.03         7.55 o                         
   1  18   5         33.82         21.28         6.85 o                         
   2  18   5          1.29         -2.86         6.53 o                         
   3  18   5         39.12         24.78         7.19 o                         
   4  18   5         26.91         29.61         8.01 o                         
   5  18   5         10.45          6.42         7.25 o                         
   6  18   5          9.98         13.20         7.07 o                         
   1  19   5        117.52         98.61        10.84 o                         
   2  19   5         18.11         13.49         7.45 o                         
   3  19   5          6.43          7.04         7.73 o                         
   4  19   5          2.56          9.53         7.98 o                         
   0   0   6        301.98        326.21         8.33 o                         
   1   0   6        683.98        712.27         9.09 o                         
   2   0   6        153.03        147.40         4.65 o                         
   3   0   6       1416.23       1363.38        15.83 o                         
   4   0   6        237.26        227.02         6.15 o                         
   5   0   6        595.96        602.83        10.39 o                         
   6   0   6       1316.12       1321.10        16.58 o                         
   7   0   6         24.63         27.99         3.99 o                         
   8   0   6       1479.71       1362.19        19.34 o                         
   9   0   6        949.09        827.17        16.86 o                         
  10   0   6        908.60        823.15        16.63 o                         
  11   0   6         67.09         48.77         6.54 o                         
  12   0   6          8.53          6.45         6.27 o                         
  13   0   6         32.18         46.84         7.95 o                         
  14   0   6         13.05          9.87         8.12 o                         
  15   0   6        121.66        120.10        13.70 o                         
   0   1   6        512.92        614.74         8.77 o                         
   1   1   6        134.63        153.64         3.37 o                         
   2   1   6        115.40        103.21         3.01 o                         
   3   1   6       1440.81       1430.50        11.62 o                         
   4   1   6        354.82        339.73         5.29 o                         
   5   1   6          0.13         -1.95         2.11 o                         
   6   1   6        936.16        889.37         9.53 o                         
   7   1   6       1412.53       1367.96        12.87 o                         
   8   1   6       1553.65       1476.46        13.94 o                         
   9   1   6         57.27         44.64         3.73 o                         
  10   1   6         32.38         35.30         3.94 o                         
  11   1   6        275.56        257.52         9.74 o                         
  12   1   6        161.49        184.75         9.91 o                         
  13   1   6         47.35         37.73         5.90 o                         
  14   1   6         54.29         61.17         6.86 o                         
  15   1   6         88.19         86.00         8.95 o                         
   0   2   6       9252.22       9273.34        73.20 o                         
   1   2   6         12.72         13.50         1.94 o                         
   2   2   6         73.06         71.52         2.77 o                         
   3   2   6         80.81         73.55         2.91 o                         
   4   2   6       1655.97       1630.86        13.08 o                         
   5   2   6        612.26        586.59         7.72 o                         
   6   2   6          0.37          2.92         2.35 o                         
   7   2   6          7.18          8.67         2.52 o                         
   8   2   6         69.06         69.61         3.95 o                         
   9   2   6        113.98        119.63         4.80 o                         
  10   2   6        169.90        146.84         5.87 o                         
  11   2   6         36.31         36.89         4.35 o                         
  12   2   6         15.58         10.48         4.70 o                         
  13   2   6        104.36         94.13         7.10 o                         
  14   2   6          3.79         12.31         5.97 o                         
  15   2   6          4.21         -6.22         6.22 o                         
   0   3   6       2635.16       2730.95        28.12 o                         
   1   3   6         47.04         38.22         2.42 o                         
   2   3   6          2.04          0.65         1.70 o                         
   3   3   6         30.09         22.56         2.24 o                         
   4   3   6         20.21         19.81         2.36 o                         
   5   3   6        452.12        461.90         6.70 o                         
   6   3   6          1.98          4.13         2.46 o                         
   7   3   6         53.88         68.75         4.14 o                         
   8   3   6         12.69          4.83         2.72 o                         
   9   3   6        192.00        190.37         7.52 o                         
  10   3   6         60.12         52.90         4.15 o                         
  11   3   6         29.29         20.60         4.25 o                         
  12   3   6         71.75         75.67         6.35 o                         
  13   3   6         30.23         26.95         6.09 o                         
  14   3   6          0.65         -0.87         6.25 o                         
  15   3   6        182.32        206.15        11.42 o                         
   0   4   6       5005.42       5073.20        50.49 o                         
   1   4   6        271.22        278.58         4.83 o                         
   2   4   6         19.66         18.57         2.16 o                         
   3   4   6        517.10        489.72         7.29 o                         
   4   4   6       2019.51       2058.11        16.14 o                         
   5   4   6        422.51        385.69         6.08 o                         
   6   4   6       3561.14       3481.33        25.88 o                         
   7   4   6       1344.08       1346.16        14.31 o                         
   8   4   6        550.77        483.68         8.20 o                         
   9   4   6        772.41        689.59        10.20 o                         
  10   4   6        468.58        413.59         9.06 o                         
  11   4   6          2.60          3.94         3.77 o                         
  12   4   6         17.14         13.15         5.76 o                         
  13   4   6         80.67         88.07         7.98 o                         
  14   4   6          1.63         -2.34         6.15 o                         
  15   4   6         75.99        104.00         9.13 o                         
   0   5   6        664.29        680.88        11.85 o                         
   1   5   6       2242.40       2242.02        16.89 o                         
   2   5   6         65.12         63.63         2.75 o                         
   3   5   6       2437.13       2396.72        17.56 o                         
   4   5   6        101.25        111.37         5.37 o                         
   5   5   6          1.20          5.64         2.40 o                         
   6   5   6         59.94         60.31         3.69 o                         
   7   5   6       1834.77       1793.46        16.39 o                         
   8   5   6       1095.67       1064.59        12.83 o                         
   9   5   6         43.10         39.56         4.20 o                         
  10   5   6         42.48         39.75         4.51 o                         
  11   5   6          0.01          3.93         4.07 o                         
  12   5   6        142.65        139.00         8.19 o                         
  13   5   6          0.26          4.56         5.87 o                         
  14   5   6         59.72         58.39         7.89 o                         
  15   5   6         61.16         74.99         8.86 o                         
   0   6   6        447.35        477.45         9.62 o                         
   1   6   6          4.10          2.37         2.16 o                         
   2   6   6        185.61        188.39         4.53 o                         
   3   6   6        393.98        402.53         5.89 o                         
   4   6   6        639.60        596.33         7.31 o                         
   5   6   6       1041.20        996.63        10.16 o                         
   6   6   6        949.84        924.27        10.61 o                         
   7   6   6        213.79        221.14         6.35 o                         
   8   6   6        253.71        240.87         7.38 o                         
   9   6   6          0.03         -3.28         3.49 o                         
  10   6   6         80.51         77.26         5.49 o                         
  11   6   6          9.00          6.94         4.39 o                         
  12   6   6          0.22          2.61         5.30 o                         
  13   6   6         11.08         20.58         6.30 o                         
  14   6   6         71.51         73.83         8.58 o                         
   0   7   6        275.09        300.03         7.79 o                         
   1   7   6        197.31        198.82         5.00 o                         
   2   7   6         75.95         61.97         3.16 o                         
   3   7   6         48.80         48.46         3.39 o                         
   4   7   6        352.26        365.87         6.56 o                         
   5   7   6         21.35         16.58         2.88 o                         
   6   7   6        100.03        104.49         4.32 o                         
   7   7   6         33.20         26.45         3.96 o                         
   8   7   6         60.78         50.60         4.73 o                         
   9   7   6        238.11        241.76         8.43 o                         
  10   7   6         89.70         74.27         5.72 o                         
  11   7   6         26.66         24.34         4.99 o                         
  12   7   6         46.34         45.57         6.55 o                         
  13   7   6         32.33         24.98         6.70 o                         
  14   7   6          7.10          3.48         6.93 o                         
   0   8   6        595.81        615.04        11.47 o                         
   1   8   6        105.66        105.15         4.23 o                         
   2   8   6        188.84        175.63         5.50 o                         
   3   8   6         16.42         16.17         2.83 o                         
   4   8   6        532.48        528.75         7.79 o                         
   5   8   6        892.01        885.29        10.77 o                         
   6   8   6          9.12          9.35         3.17 o                         
   7   8   6        395.49        385.46         9.06 o                         
   8   8   6         33.50         29.14         4.83 o                         
   9   8   6        119.77        102.81         6.38 o                         
  10   8   6        435.52        471.77        11.50 o                         
  11   8   6          8.09          7.02         4.59 o                         
  12   8   6        109.99        113.44         8.28 o                         
  13   8   6          2.75         10.46         6.49 o                         
  14   8   6          0.57          4.48         7.54 o                         
   0   9   6       1753.89       1754.99        22.75 o                         
   1   9   6        703.57        697.83         8.47 o                         
   2   9   6        115.70        122.55         4.97 o                         
   3   9   6        108.35        101.62         4.22 o                         
   4   9   6        224.66        222.63         6.56 o                         
   5   9   6        347.88        359.19         7.85 o                         
   6   9   6        169.13        180.39         6.15 o                         
   7   9   6          1.11          5.64         3.89 o                         
   8   9   6          3.27          0.50         4.03 o                         
   9   9   6          7.87          0.15         4.68 o                         
  10   9   6          3.44          7.91         4.97 o                         
  11   9   6         65.77         56.31         6.19 o                         
  12   9   6          0.60          2.44         6.20 o                         
  13   9   6        157.54        145.82        10.50 o                         
   0  10   6         66.11         65.74         5.79 o                         
   1  10   6         20.97         16.17         3.22 o                         
   2  10   6        400.63        402.33         7.62 o                         
   3  10   6        505.39        528.56         8.53 o                         
   4  10   6        959.85        990.64        11.63 o                         
   5  10   6        150.09        150.24         5.85 o                         
   6  10   6         25.52         18.17         3.89 o                         
   7  10   6         81.89         83.31         5.71 o                         
   8  10   6          6.31          3.61         4.64 o                         
   9  10   6          0.01          1.59         4.62 o                         
  10  10   6         59.34         61.94         6.52 o                         
  11  10   6         24.91         15.09         5.79 o                         
  12  10   6        275.42        288.24        12.91 o                         
  13  10   6         69.26         99.60         9.73 o                         
   0  11   6         18.25         14.57         5.21 o                         
   1  11   6        696.01        703.93         9.69 o                         
   2  11   6        284.21        295.97         7.68 o                         
   3  11   6       1260.87       1301.08        14.74 o                         
   4  11   6        144.62        147.91         6.66 o                         
   5  11   6         15.81         10.96         3.85 o                         
   6  11   6        302.62        321.00         8.45 o                         
   7  11   6         87.85         74.47         5.80 o                         
   8  11   6          5.22          0.60         4.73 o                         
   9  11   6         16.43          9.29         5.37 o                         
  10  11   6          0.03          0.05         6.06 o                         
  11  11   6         14.29         11.87         6.24 o                         
  12  11   6          3.66          0.72         7.08 o                         
   0  12   6         16.66         11.23         5.50 o                         
   1  12   6         36.76         30.29         4.09 o                         
   2  12   6         49.65         38.52         4.44 o                         
   3  12   6         28.56         21.07         4.53 o                         
   4  12   6          0.24          0.80         4.19 o                         
   5  12   6         99.21         93.45         6.00 o                         
   6  12   6         17.62          9.96         4.52 o                         
   7  12   6          2.56          1.82         5.13 o                         
   8  12   6         42.09         31.87         5.94 o                         
   9  12   6        117.65        116.14         8.22 o                         
  10  12   6         37.12         31.13         6.92 o                         
  11  12   6        139.56        154.27        11.47 o                         
  12  12   6          9.79         16.75         7.75 o                         
   0  13   6          1.62          6.00         5.50 o                         
   1  13   6        481.82        473.39         9.62 o                         
   2  13   6         18.74         11.84         4.58 o                         
   3  13   6         28.20         16.89         4.68 o                         
   4  13   6         12.99          7.82         4.70 o                         
   5  13   6          2.54          2.57         4.89 o                         
   6  13   6         99.40         96.92         6.86 o                         
   7  13   6         14.62          9.62         5.69 o                         
   8  13   6          2.63          2.25         5.79 o                         
   9  13   6          1.36         -3.91         6.22 o                         
  10  13   6         36.50         32.01         7.30 o                         
  11  13   6          7.48          1.75         8.24 o                         
   0  14   6         90.85         97.96         8.87 o                         
   1  14   6          4.55          6.74         4.59 o                         
   2  14   6        452.46        447.60        11.67 o                         
   3  14   6         81.82         75.07         6.31 o                         
   4  14   6        329.71        327.50        13.46 o                         
   5  14   6          1.69         -2.01         5.09 o                         
   6  14   6         58.24         48.80         6.30 o                         
   7  14   6          0.14         -5.94         5.94 o                         
   8  14   6         97.18         78.74         8.12 o                         
   9  14   6          2.63         -1.71         6.75 o                         
  10  14   6        142.97        145.75        10.84 o                         
   0  15   6         23.68         22.00         8.08 o                         
   1  15   6         39.04         27.50         6.23 o                         
   2  15   6         27.27         29.51         5.93 o                         
   3  15   6         41.20         30.20         6.10 o                         
   4  15   6         14.13         10.77         5.66 o                         
   5  15   6         66.81         50.54         6.60 o                         
   6  15   6         26.26         25.02         6.27 o                         
   7  15   6         43.20         41.33         7.41 o                         
   8  15   6         13.78          3.11         6.94 o                         
   9  15   6         32.00         17.29         8.01 o                         
   0  16   6         75.72         71.43        10.64 o                         
   1  16   6          6.05          2.21         5.95 o                         
   2  16   6        122.63        120.45         8.49 o                         
   3  16   6         87.49         74.93         7.78 o                         
   4  16   6         25.64         19.23         7.07 o                         
   5  16   6        171.40        162.07        10.66 o                         
   6  16   6         37.05         39.51         6.91 o                         
   7  16   6         51.99         38.73         7.77 o                         
   8  16   6         17.48         16.28         7.64 o                         
   0  17   6          0.91         -4.44         9.79 o                         
   1  17   6          0.02         -0.37         6.54 o                         
   2  17   6          4.35          1.05         6.66 o                         
   3  17   6         47.55         46.03         7.65 o                         
   4  17   6         48.52         28.57         7.67 o                         
   5  17   6          8.54         -1.41         8.44 o                         
   6  17   6         30.93         35.46         7.88 o                         
   7  17   6         54.53         55.23         9.13 o                         
   0  18   6          0.91         -4.04        10.22 o                         
   1  18   6         38.37         24.65         7.88 o                         
   2  18   6          0.02          2.55         7.14 o                         
   3  18   6         29.00         11.92         7.49 o                         
   4  18   6         15.61         12.78         7.93 o                         
   5  18   6          1.63         -3.78         7.83 o                         
   0  19   6        118.31        125.22        15.51 o                         
   1  19   6          0.02         -7.63         7.63 o                         
   2  19   6         47.15         29.93         9.66 o                         
   1   1   7         24.61         31.02         2.36 o                         
   2   1   7         51.13         51.13         2.69 o                         
   3   1   7       2638.53       2657.86        19.07 o                         
   4   1   7        104.40         92.48         3.78 o                         
   5   1   7        591.90        591.77         8.24 o                         
   6   1   7         28.31         31.62         3.28 o                         
   7   1   7         20.29         28.91         3.42 o                         
   8   1   7         98.06        102.96         4.87 o                         
   9   1   7        941.36        928.76        11.85 o                         
  10   1   7         25.15         21.85         3.99 o                         
  11   1   7         83.99        104.78         5.98 o                         
  12   1   7          2.73          3.36         4.81 o                         
  13   1   7          0.29          4.78         5.49 o                         
  14   1   7         48.31         43.81         7.02 o                         
  15   1   7          0.54         -3.71         7.25 o                         
   1   2   7         36.21         37.54         2.87 o                         
   2   2   7          2.74         -1.12         2.05 o                         
   3   2   7         29.61         27.12         2.64 o                         
   4   2   7        387.83        416.80         6.39 o                         
   5   2   7       1097.45       1060.01        10.57 o                         
   6   2   7       5638.76       5640.86        40.28 o                         
   7   2   7       1937.22       1895.82        17.80 o                         
   8   2   7        112.32        110.24         4.96 o                         
   9   2   7         90.17         78.61         4.64 o                         
  10   2   7         85.22        113.38         6.60 o                         
  11   2   7         47.97         40.35         4.85 o                         
  12   2   7         45.75         45.20         7.13 o                         
  13   2   7          3.20          3.97         5.65 o                         
  14   2   7          0.79         -1.46         6.33 o                         
   1   3   7       1410.98       1385.50        12.34 o                         
   2   3   7       1294.71       1277.49        11.29 o                         
   3   3   7        799.37        778.45         8.58 o                         
   4   3   7         92.59         91.08         3.84 o                         
   5   3   7        513.78        520.41         7.47 o                         
   6   3   7        780.98        804.94        10.10 o                         
   7   3   7         42.08         42.80         3.73 o                         
   8   3   7         12.49         12.41         3.43 o                         
   9   3   7        227.23        203.40         7.11 o                         
  10   3   7          1.70         -2.60         3.48 o                         
  11   3   7         30.72         35.37         5.12 o                         
  12   3   7        311.09        327.46        12.75 o                         
  13   3   7          0.58         -3.80         6.10 o                         
  14   3   7         17.62          5.28         6.91 o                         
   1   4   7         15.81         13.72         2.50 o                         
   2   4   7        270.73        251.76         5.27 o                         
   3   4   7        688.97        667.70         7.97 o                         
   4   4   7       1386.96       1382.50        12.80 o                         
   5   4   7       1007.86       1033.73        10.64 o                         
   6   4   7       1266.31       1251.56        13.08 o                         
   7   4   7         60.86         54.48         4.07 o                         
   8   4   7          0.47         -0.08         3.14 o                         
   9   4   7        777.45        815.32        12.37 o                         
  10   4   7         25.51         19.29         4.42 o                         
  11   4   7        129.74        138.02         9.64 o                         
  12   4   7          0.16         -5.47         5.47 o                         
  13   4   7          6.02         -4.51         6.26 o                         
  14   4   7          6.38          6.76         6.98 o                         
   1   5   7        727.49        783.84         8.57 o                         
   2   5   7        116.18         98.88         3.83 o                         
   3   5   7        103.34        100.71         3.95 o                         
   4   5   7        106.33        104.43         4.07 o                         
   5   5   7        458.96        452.58         7.19 o                         
   6   5   7        183.83        186.89         6.44 o                         
   7   5   7       1151.66       1151.93        13.22 o                         
   8   5   7        186.78        176.78         7.80 o                         
   9   5   7        346.34        355.02        11.92 o                         
  10   5   7         37.94         33.90         5.19 o                         
  11   5   7         39.04         41.14         5.57 o                         
  12   5   7          1.62         -2.86         5.72 o                         
  13   5   7        259.58        277.68        14.61 o                         
  14   5   7         72.22         74.02         8.53 o                         
   1   6   7        984.95       1016.96        11.12 o                         
   2   6   7        207.48        182.29         5.02 o                         
   3   6   7         72.18         76.13         3.74 o                         
   4   6   7       1822.88       1833.86        15.79 o                         
   5   6   7         23.98         22.95         3.22 o                         
   6   6   7        212.06        222.82         5.87 o                         
   7   6   7        238.31        238.26         7.84 o                         
   8   6   7        150.82        145.99         6.48 o                         
   9   6   7          7.62          4.15         3.99 o                         
  10   6   7         65.93         47.09         5.60 o                         
  11   6   7         15.37          4.03         4.77 o                         
  12   6   7         14.29          7.49         6.24 o                         
  13   6   7        358.34        388.48        22.83 o                         
  14   6   7          0.30          4.54         7.26 o                         
   1   7   7        338.83        359.40         6.62 o                         
   2   7   7         28.18         17.37         2.90 o                         
   3   7   7       1711.13       1742.63        15.16 o                         
   4   7   7        186.06        175.98         5.35 o                         
   5   7   7        254.28        252.71         6.53 o                         
   6   7   7         90.88         85.77         4.72 o                         
   7   7   7         19.05         11.70         3.90 o                         
   8   7   7        110.40         96.18         5.73 o                         
   9   7   7        822.94        821.89        13.94 o                         
  10   7   7         85.92         83.11         6.52 o                         
  11   7   7         30.96         34.09         5.87 o                         
  12   7   7         59.51         51.91         7.41 o                         
  13   7   7         73.42         77.30         8.46 o                         
   1   8   7          0.02          1.02         2.77 o                         
   2   8   7        445.45        431.26         7.34 o                         
   3   8   7          3.28          2.09         3.04 o                         
   4   8   7        298.74        292.24         7.00 o                         
   5   8   7        311.29        291.66         7.40 o                         
   6   8   7        652.23        659.77        10.47 o                         
   7   8   7         81.47         65.21         5.30 o                         
   8   8   7        206.30        239.94        10.44 o                         
   9   8   7          1.13         -3.29         4.52 o                         
  10   8   7         12.27          7.86         5.10 o                         
  11   8   7         24.74         14.85         5.62 o                         
  12   8   7        301.09        342.31        20.37 o                         
  13   8   7          6.07          9.14         7.02 o                         
   1   9   7        232.78        231.51         7.40 o                         
   2   9   7        101.37         99.83         4.52 o                         
   3   9   7          1.76         -1.35         3.14 o                         
   4   9   7          0.00         -1.39         3.29 o                         
   5   9   7          2.34          1.42         3.72 o                         
   6   9   7         79.65         90.14         5.33 o                         
   7   9   7         12.27          3.28         4.51 o                         
   8   9   7         20.75         18.81         5.06 o                         
   9   9   7          0.97          7.46         4.97 o                         
  10   9   7         11.87         17.87         5.53 o                         
  11   9   7         14.25         14.24         5.80 o                         
  12   9   7         12.42         -1.50         6.80 o                         
  13   9   7        195.57        180.10        12.40 o                         
   1  10   7        517.53        509.07         9.00 o                         
   2  10   7         43.46         34.83         4.08 o                         
   3  10   7         53.66         41.33         4.41 o                         
   4  10   7        469.87        474.11         9.09 o                         
   5  10   7         12.31          8.89         4.06 o                         
   6  10   7        101.33         94.77         5.87 o                         
   7  10   7          1.38         -2.06         4.51 o                         
   8  10   7         48.02         42.46         6.31 o                         
   9  10   7         49.32         37.37         6.20 o                         
  10  10   7          0.15          1.85         7.32 o                         
  11  10   7          4.07          6.89         6.39 o                         
  12  10   7          0.83         11.89         7.73 o                         
   1  11   7         52.75         40.71         4.21 o                         
   2  11   7         36.87         30.30         4.30 o                         
   3  11   7         22.11         21.01         4.19 o                         
   4  11   7         68.89         57.12         5.20 o                         
   5  11   7          3.73          3.34         4.28 o                         
   6  11   7         74.23         69.90         5.83 o                         
   7  11   7        128.05        116.05         7.48 o                         
   8  11   7        164.12        153.20         8.67 o                         
   9  11   7          1.31          5.75         6.17 o                         
  10  11   7         29.15         19.78         6.73 o                         
  11  11   7         63.82         57.86         7.89 o                         
  12  11   7         83.58         63.03        10.06 o                         
   1  12   7         32.90         22.40         4.43 o                         
   2  12   7         33.59         36.85         4.90 o                         
   3  12   7        237.33        222.82         9.43 o                         
   4  12   7          0.21          1.60         4.45 o                         
   5  12   7        137.67        137.62         8.24 o                         
   6  12   7         11.75         10.66         5.09 o                         
   7  12   7         21.39         24.39         6.70 o                         
   8  12   7         52.33         37.65         7.56 o                         
   9  12   7          8.42          2.91         7.85 o                         
  10  12   7          6.39         -1.70         6.99 o                         
  11  12   7         38.68         28.68         7.87 o                         
   1  13   7        421.76        406.20        10.05 o                         
   2  13   7         17.02         13.25         4.94 o                         
   3  13   7         65.79         65.71         5.94 o                         
   4  13   7          0.85         -4.74         4.74 o                         
   5  13   7          3.72          0.47         5.16 o                         
   6  13   7         24.56         18.46         5.86 o                         
   7  13   7         51.92         41.99         7.47 o                         
   8  13   7          2.54         11.67         7.00 o                         
   9  13   7         40.59         28.91         7.79 o                         
  10  13   7         50.64         32.46         8.87 o                         
   1  14   7          0.30         -4.99         5.11 o                         
   2  14   7         58.04         49.42         6.37 o                         
   3  14   7         15.45         20.86         5.74 o                         
   4  14   7         11.42         12.77         5.53 o                         
   5  14   7          1.56         -4.76         5.39 o                         
   6  14   7          0.03         -5.56         5.56 o                         
   7  14   7         30.47         25.14         7.32 o                         
   8  14   7          0.09         11.15         7.22 o                         
   9  14   7         33.00          9.53         7.63 o                         
   1  15   7          0.29          5.42         6.32 o                         
   2  15   7         74.00         70.81         7.31 o                         
   3  15   7          0.11          3.71         5.82 o                         
   4  15   7          6.58          9.24         5.90 o                         
   5  15   7         45.46         35.11         6.55 o                         
   6  15   7          0.78          4.90         6.35 o                         
   7  15   7        146.52        131.69        10.00 o                         
   8  15   7          2.70         -3.00         7.54 o                         
   1  16   7          6.16          2.99         6.71 o                         
   2  16   7         38.03         46.30         8.41 o                         
   3  16   7         46.85         47.28         7.66 o                         
   4  16   7         75.23         70.26         7.97 o                         
   5  16   7         68.47         62.03         7.62 o                         
   6  16   7        105.92        111.86         9.11 o                         
   7  16   7          2.29          2.65         7.86 o                         
   1  17   7         73.90         71.98         8.77 o                         
   2  17   7          2.46         -3.42         7.56 o                         
   3  17   7          1.91         -4.54         7.82 o                         
   4  17   7          0.90         -7.36         7.36 o                         
   5  17   7          1.13          8.22         7.40 o                         
   1  18   7          4.05          3.39         7.84 o                         
   2  18   7          2.30         -1.63         7.50 o                         
   3  18   7         34.80          2.58        10.97 o                         
   0   0   8        103.44         98.36         9.02 o                         
   1   0   8        152.58        166.29         8.85 o                         
   2   0   8        715.36        713.11        11.82 o                         
   3   0   8       9773.48       9947.00        89.50 o                         
   4   0   8       4158.45       4345.20        46.38 o                         
   5   0   8       4677.43       4761.30        50.53 o                         
   6   0   8          8.98         12.25         4.67 o                         
   7   0   8        248.91        254.40         9.83 o                         
   8   0   8         79.03         72.35         7.07 o                         
   9   0   8         51.14         44.17         6.24 o                         
  10   0   8         59.91         78.63         8.11 o                         
  11   0   8        673.78        738.79        24.81 o                         
  12   0   8        166.68        188.94        13.71 o                         
  13   0   8         45.12         60.34        10.19 o                         
  14   0   8         24.85         13.09        10.22 o                         
   0   1   8        123.60        133.18         6.40 o                         
   1   1   8        609.80        620.38         8.33 o                         
   2   1   8        142.20        134.80         4.34 o                         
   3   1   8          7.32         19.60         2.85 o                         
   4   1   8          0.06          2.23         2.84 o                         
   5   1   8        274.70        279.31         6.27 o                         
   6   1   8         55.40         54.49         4.05 o                         
   7   1   8        158.64        163.96         5.88 o                         
   8   1   8        566.97        573.64         9.56 o                         
   9   1   8        344.75        347.67         8.79 o                         
  10   1   8         48.39         43.62         4.82 o                         
  11   1   8         32.98         29.06         5.05 o                         
  12   1   8        397.66        460.35        21.24 o                         
  13   1   8          0.29          6.47         6.15 o                         
  14   1   8         12.18          6.16         7.21 o                         
   0   2   8         19.64         12.85         3.97 o                         
   1   2   8         80.01         68.08         3.63 o                         
   2   2   8          0.20          1.51         2.59 o                         
   3   2   8        421.77        441.53         7.55 o                         
   4   2   8         15.57         12.01         3.03 o                         
   5   2   8        396.77        407.97         7.43 o                         
   6   2   8        350.13        339.68         7.92 o                         
   7   2   8         13.07          9.57         3.55 o                         
   8   2   8         29.23         33.85         4.11 o                         
   9   2   8        132.83        119.99         7.18 o                         
  10   2   8         18.64         17.91         4.29 o                         
  11   2   8         23.27         19.05         4.82 o                         
  12   2   8         36.10         41.21         6.10 o                         
  13   2   8         37.06         36.51         6.87 o                         
  14   2   8         65.12         65.32         8.91 o                         
   0   3   8       1345.72       1420.64        18.90 o                         
   1   3   8          0.59         -2.66         2.66 o                         
   2   3   8        178.81        165.65         4.98 o                         
   3   3   8         26.12         31.12         3.21 o                         
   4   3   8         72.58         75.31         3.98 o                         
   5   3   8        186.39        186.67         5.64 o                         
   6   3   8         49.61         49.49         4.05 o                         
   7   3   8        483.99        498.90        11.18 o                         
   8   3   8         14.34         11.41         3.86 o                         
   9   3   8          7.17          5.33         3.91 o                         
  10   3   8          5.95          8.60         4.25 o                         
  11   3   8          1.28          5.60         4.74 o                         
  12   3   8        194.17        198.22        12.85 o                         
  13   3   8         52.99         53.45         8.04 o                         
  14   3   8         47.48         56.96         8.90 o                         
   0   4   8         73.26         68.28         5.51 o                         
   1   4   8         26.07         23.23         3.20 o                         
   2   4   8        113.66        118.42         4.48 o                         
   3   4   8        642.00        639.93         8.68 o                         
   4   4   8        932.86        993.73        10.94 o                         
   5   4   8        755.97        756.20         9.82 o                         
   6   4   8         37.27         34.96         3.71 o                         
   7   4   8        438.38        460.27         9.95 o                         
   8   4   8         71.46         84.56         5.19 o                         
   9   4   8        101.49        105.03         6.02 o                         
  10   4   8        107.13        100.43         7.69 o                         
  11   4   8        598.89        653.99        13.79 o                         
  12   4   8        131.22        152.55        12.98 o                         
  13   4   8          0.04         -0.78         6.78 o                         
   0   5   8         13.06          3.44         3.96 o                         
   1   5   8        308.97        321.22         6.87 o                         
   2   5   8         41.23         38.20         3.43 o                         
   3   5   8         15.39         12.35         3.06 o                         
   4   5   8          3.29         -0.76         2.98 o                         
   5   5   8         41.74         35.75         3.60 o                         
   6   5   8        451.19        465.78         9.02 o                         
   7   5   8        153.50        140.67         6.00 o                         
   8   5   8         56.59         44.93         4.91 o                         
   9   5   8        221.75        213.24         8.37 o                         
  10   5   8        270.45        249.26        10.80 o                         
  11   5   8         10.28         18.74         5.74 o                         
  12   5   8        238.04        257.97        13.27 o                         
  13   5   8          4.90          1.42         6.72 o                         
   0   6   8         78.66         52.94         5.35 o                         
   1   6   8         34.03         39.96         3.62 o                         
   2   6   8        249.72        226.59         5.72 o                         
   3   6   8        313.87        308.20         7.10 o                         
   4   6   8          5.85          6.97         3.21 o                         
   5   6   8        551.34        565.49         8.99 o                         
   6   6   8        312.29        311.26         8.95 o                         
   7   6   8        339.46        360.37         9.74 o                         
   8   6   8          1.53         -1.17         4.22 o                         
   9   6   8         33.45         26.23         5.26 o                         
  10   6   8         11.53          7.10         5.46 o                         
  11   6   8         15.94         14.86         5.88 o                         
  12   6   8         71.22         78.97         8.37 o                         
  13   6   8         35.14         39.89         7.83 o                         
   0   7   8        134.16        175.44         8.59 o                         
   1   7   8         92.76         97.18         4.88 o                         
   2   7   8          6.06         -2.42         2.92 o                         
   3   7   8          1.40         -0.99         3.28 o                         
   4   7   8          1.15         -1.71         3.46 o                         
   5   7   8        140.93        140.47         5.62 o                         
   6   7   8        688.41        729.25        11.54 o                         
   7   7   8        215.23        217.69         8.77 o                         
   8   7   8         79.22         70.93         5.95 o                         
   9   7   8          2.06         -4.03         5.02 o                         
  10   7   8        166.17        152.85         8.41 o                         
  11   7   8         39.39         24.97         6.31 o                         
  12   7   8          9.39          4.94         7.08 o                         
  13   7   8         37.15         45.81         8.69 o                         
   0   8   8        283.29        237.78         9.43 o                         
   1   8   8         22.74         21.10         3.75 o                         
   2   8   8        217.32        184.32         5.76 o                         
   3   8   8        897.82        955.78        11.82 o                         
   4   8   8          4.60          3.11         3.64 o                         
   5   8   8          8.21          1.64         4.28 o                         
   6   8   8          5.00         -0.70         4.29 o                         
   7   8   8         42.32         37.54         5.38 o                         
   8   8   8        195.02        198.63        10.04 o                         
   9   8   8          0.08         -0.51         5.32 o                         
  10   8   8        107.30         97.46         7.87 o                         
  11   8   8        354.99        353.26        12.35 o                         
  12   8   8         14.67         23.01         8.14 o                         
   0   9   8        274.08        245.59        11.58 o                         
   1   9   8         24.82         22.00         4.16 o                         
   2   9   8        269.63        265.67         7.14 o                         
   3   9   8         12.86         23.13         3.74 o                         
   4   9   8        212.10        217.56         7.47 o                         
   5   9   8          4.39          1.16         4.66 o                         
   6   9   8        296.66        275.78         9.18 o                         
   7   9   8         97.89         82.72         6.62 o                         
   8   9   8        258.74        275.90        16.26 o                         
   9   9   8         12.50         18.08         5.94 o                         
  10   9   8          6.83          3.26         6.44 o                         
  11   9   8          4.56         -2.55         6.41 o                         
  12   9   8         59.97         54.26         8.87 o                         
   0  10   8        223.94        241.63        10.78 o                         
   1  10   8          9.80          3.65         3.97 o                         
   2  10   8         56.16         60.73         4.87 o                         
   3  10   8        431.61        469.15         9.69 o                         
   4  10   8          1.87          2.64         4.13 o                         
   5  10   8        236.88        226.59         8.06 o                         
   6  10   8         79.71         69.24         6.43 o                         
   7  10   8          5.19         -2.60         5.25 o                         
   8  10   8          5.96          8.95         6.01 o                         
   9  10   8         36.81         28.17         6.56 o                         
  10  10   8         51.41         50.37         7.56 o                         
  11  10   8          4.33         -7.31         7.33 o                         
   0  11   8        130.73        145.36         9.63 o                         
   1  11   8          1.89          2.42         4.35 o                         
   2  11   8        208.89        174.19         7.15 o                         
   3  11   8         76.24         61.92         5.24 o                         
   4  11   8         94.56         81.24         6.17 o                         
   5  11   8         71.62         70.26         6.29 o                         
   6  11   8         41.45         42.60         6.31 o                         
   7  11   8         20.93         12.12         6.48 o                         
   8  11   8         13.78          9.73         6.21 o                         
   9  11   8         28.41         19.34         6.84 o                         
  10  11   8          0.10         -0.12         6.86 o                         
  11  11   8         47.25         48.32         9.12 o                         
   0  12   8        119.91         89.78        11.35 o                         
   1  12   8         56.53         48.04         5.48 o                         
   2  12   8          0.38         -2.82         4.64 o                         
   3  12   8          0.44          3.92         4.97 o                         
   4  12   8         12.06          9.47         5.16 o                         
   5  12   8        106.47         92.52         7.26 o                         
   6  12   8          9.99          5.25         6.13 o                         
   7  12   8         10.11         10.73         8.94 o                         
   8  12   8         54.16         44.15         8.65 o                         
   9  12   8          0.02         -7.28         7.28 o                         
  10  12   8          6.22          2.55         7.77 o                         
   0  13   8        864.08        930.83        28.11 o                         
   1  13   8         30.80         24.15         5.71 o                         
   2  13   8        375.83        383.91        11.10 o                         
   3  13   8         11.86         15.69         5.67 o                         
   4  13   8        122.97        114.19         7.46 o                         
   5  13   8          0.09         -1.76         5.64 o                         
   6  13   8         72.03         60.80         8.18 o                         
   7  13   8          5.85          0.17         7.16 o                         
   8  13   8         53.91         48.70         8.89 o                         
   9  13   8         29.84         20.93         8.52 o                         
   0  14   8          6.01          1.02         8.95 o                         
   1  14   8          1.32         -3.14         6.15 o                         
   2  14   8         10.86         12.28         6.09 o                         
   3  14   8         29.67         35.16         6.78 o                         
   4  14   8          0.21          1.97         6.14 o                         
   5  14   8          1.36         -3.54         6.04 o                         
   6  14   8         18.98         15.82         7.46 o                         
   7  14   8         33.50         25.10         7.96 o                         
   8  14   8          1.66          4.30         7.93 o                         
   0  15   8        145.87        157.14        13.00 o                         
   1  15   8          0.92          3.30         6.57 o                         
   2  15   8          6.03          2.24         6.54 o                         
   3  15   8         45.79         39.59         7.43 o                         
   4  15   8         26.75         32.68         7.44 o                         
   5  15   8          0.01         -6.56         6.56 o                         
   6  15   8         14.62          0.29         7.42 o                         
   7  15   8         37.81         43.92         8.68 o                         
   0  16   8        173.00        149.03        13.84 o                         
   1  16   8          0.76          3.59         7.48 o                         
   2  16   8          5.92         17.40         8.11 o                         
   3  16   8          0.57         -6.91         7.14 o                         
   4  16   8          0.05          7.22         7.23 o                         
   5  16   8         24.37         15.96         8.19 o                         
   0  17   8         28.02         28.79        11.30 o                         
   1  17   8         31.52         39.24         9.09 o                         
   2  17   8         32.10         32.51         8.85 o                         
   3  17   8         40.83         32.83         9.67 o                         
   1   1   9         99.86         82.65         4.62 o                         
   2   1   9         70.19         84.68         4.33 o                         
   3   1   9        221.76        213.97         5.98 o                         
   4   1   9         12.42          8.53         3.29 o                         
   5   1   9        499.75        507.34         8.43 o                         
   6   1   9        532.31        572.09         9.52 o                         
   7   1   9         81.52         84.00         5.03 o                         
   8   1   9          1.22          1.24         3.80 o                         
   9   1   9         25.06         25.00         4.65 o                         
  10   1   9         11.50         14.30         4.99 o                         
  11   1   9          3.99          8.66         5.23 o                         
  12   1   9         11.07         11.14         5.64 o                         
  13   1   9         39.36         37.71         7.30 o                         
   1   2   9        241.83        223.18         6.53 o                         
   2   2   9        252.46        230.70         6.55 o                         
   3   2   9        249.38        237.24         6.67 o                         
   4   2   9        157.46        174.65         7.34 o                         
   5   2   9        111.45        119.23         5.97 o                         
   6   2   9        159.34        162.11         6.89 o                         
   7   2   9         10.47         17.16         4.06 o                         
   8   2   9          0.71         -0.81         4.08 o                         
   9   2   9        424.44        481.69        10.25 o                         
  10   2   9         60.34         59.96         5.57 o                         
  11   2   9        225.30        266.62        13.08 o                         
  12   2   9         14.09          9.75         5.89 o                         
  13   2   9        409.67        488.72        31.62 o                         
   1   3   9        159.86        197.27         6.32 o                         
   2   3   9         97.12         70.14         4.54 o                         
   3   3   9         41.20         66.11         4.31 o                         
   4   3   9        979.75        983.30        11.96 o                         
   5   3   9        550.31        575.07         9.46 o                         
   6   3   9         21.58         16.62         4.20 o                         
   7   3   9         61.42         72.72         5.20 o                         
   8   3   9          1.46          2.96         4.17 o                         
   9   3   9         19.92         14.28         4.47 o                         
  10   3   9         92.78         91.37         6.33 o                         
  11   3   9        148.25        164.35         9.06 o                         
  12   3   9         51.55         53.34         7.49 o                         
  13   3   9         96.01         94.07         9.67 o                         
   1   4   9        570.90        494.52         8.72 o                         
   2   4   9         47.89         52.12         4.20 o                         
   3   4   9       1020.50       1036.26        12.12 o                         
   4   4   9        486.60        534.58         9.09 o                         
   5   4   9        134.49        151.25         5.81 o                         
   6   4   9        194.11        189.60         7.04 o                         
   7   4   9          6.01          4.74         4.17 o                         
   8   4   9          8.81          6.18         4.36 o                         
   9   4   9         53.00         50.49         5.81 o                         
  10   4   9          7.39          0.73         5.25 o                         
  11   4   9          1.76          0.83         5.41 o                         
  12   4   9         17.91         20.47         6.61 o                         
   1   5   9          0.03         -2.32         3.21 o                         
   2   5   9        225.19        232.84         8.30 o                         
   3   5   9         67.46         72.23         4.68 o                         
   4   5   9         27.42         31.51         4.17 o                         
   5   5   9         13.95          9.41         3.73 o                         
   6   5   9         93.29         79.49         5.47 o                         
   7   5   9        284.35        291.93        10.47 o                         
   8   5   9          8.35          3.13         5.12 o                         
   9   5   9        118.42        117.26         7.56 o                         
  10   5   9         18.08         11.36         5.60 o                         
  11   5   9         24.44         17.19         6.52 o                         
  12   5   9         27.50         22.77         6.93 o                         
   1   6   9         58.22         39.86         4.07 o                         
   2   6   9         48.69         29.88         3.89 o                         
   3   6   9        443.84        424.99        10.38 o                         
   4   6   9        838.69        888.38        11.80 o                         
   5   6   9         37.94         25.04         4.29 o                         
   6   6   9        246.15        251.97        11.67 o                         
   7   6   9        145.85        158.16         7.95 o                         
   8   6   9          2.83          5.83         5.27 o                         
   9   6   9         78.08         88.18         7.21 o                         
  10   6   9          0.14         -5.95         5.95 o                         
  11   6   9         33.84         36.52         7.46 o                         
  12   6   9          2.29         -6.88         6.88 o                         
   1   7   9         69.40         46.44         4.60 o                         
   2   7   9        151.36        126.43         5.71 o                         
   3   7   9          3.29          4.17         3.80 o                         
   4   7   9        197.71        184.67         6.50 o                         
   5   7   9        194.03        175.70         6.70 o                         
   6   7   9         16.01         26.10         5.34 o                         
   7   7   9        177.32        169.95         8.19 o                         
   8   7   9        257.95        261.84        13.74 o                         
   9   7   9         20.13          9.96         6.27 o                         
  10   7   9         23.24         18.17         6.67 o                         
  11   7   9         74.25         78.73         8.56 o                         
  12   7   9         17.46         20.85         8.22 o                         
   1   8   9        184.93        152.96         6.53 o                         
   2   8   9        168.74        165.86         6.42 o                         
   3   8   9        120.28        121.47         5.88 o                         
   4   8   9         29.22         25.28         4.48 o                         
   5   8   9         23.49         20.84         4.65 o                         
   6   8   9         33.29         27.62         5.76 o                         
   7   8   9         25.00         29.27         6.10 o                         
   8   8   9         17.11         12.87         6.10 o                         
   9   8   9          1.23         -4.17         6.23 o                         
  10   8   9          2.19          7.74         6.73 o                         
  11   8   9         50.08         33.85         7.72 o                         
   1   9   9         23.93         17.06         4.98 o                         
   2   9   9         31.97         24.90         4.76 o                         
   3   9   9         69.08         67.05         5.65 o                         
   4   9   9        127.66        135.51         6.86 o                         
   5   9   9        343.27        351.37         9.45 o                         
   6   9   9        509.62        535.61        14.04 o                         
   7   9   9         21.77          8.37         6.14 o                         
   8   9   9         92.98         83.67         8.34 o                         
   9   9   9        104.56         87.14         8.42 o                         
  10   9   9         35.96         23.30         7.42 o                         
  11   9   9         20.11         13.15         7.37 o                         
   1  10   9         15.63         18.55         4.88 o                         
   2  10   9         63.03         52.78         5.78 o                         
   3  10   9         73.81         71.66         6.35 o                         
   4  10   9        271.88        253.04        10.77 o                         
   5  10   9         14.66         12.71         5.64 o                         
   6  10   9          0.86          3.27         6.31 o                         
   7  10   9         85.30         82.96         8.27 o                         
   8  10   9          4.69         12.71         7.16 o                         
   9  10   9         92.29         78.08         9.02 o                         
  10  10   9        119.91        125.36         9.66 o                         
   1  11   9         14.23         20.84         5.46 o                         
   2  11   9        394.82        391.11        11.30 o                         
   3  11   9          7.86          2.11         5.12 o                         
   4  11   9        318.12        303.22        10.72 o                         
   5  11   9         50.32         56.76         6.68 o                         
   6  11   9        364.60        362.07        12.46 o                         
   7  11   9        634.30        707.98        23.60 o                         
   8  11   9        106.34         84.24         9.09 o                         
   9  11   9        157.08        156.22        13.24 o                         
   1  12   9         38.08         34.92         6.09 o                         
   2  12   9         28.90         28.06         6.12 o                         
   3  12   9         24.17         15.67         6.03 o                         
   4  12   9         30.47         23.85         6.34 o                         
   5  12   9          1.23         10.63         6.38 o                         
   6  12   9        156.69        171.17        10.22 o                         
   7  12   9         15.15          4.45         7.39 o                         
   8  12   9          5.14         -5.59         8.16 o                         
   9  12   9        111.91         76.01        13.54 o                         
   1  13   9          2.51         -2.54         6.05 o                         
   2  13   9          0.10          0.06         5.91 o                         
   3  13   9         14.28          3.71         6.13 o                         
   4  13   9          0.39         -5.73         6.01 o                         
   5  13   9         54.78         20.80         6.89 o                         
   6  13   9        100.05         88.33        10.46 o                         
   7  13   9        120.10        117.98        10.89 o                         
   8  13   9        254.70        230.87        13.26 o                         
   1  14   9          7.89          8.60         6.80 o                         
   2  14   9          0.17         -6.46         6.46 o                         
   3  14   9         67.46         61.95         7.91 o                         
   4  14   9         21.06         14.84         7.17 o                         
   5  14   9          1.54          5.92         7.18 o                         
   6  14   9         10.34         10.44         8.36 o                         
   1  15   9         16.34         28.55         8.30 o                         
   2  15   9          0.51          2.99         7.49 o                         
   3  15   9          2.82          0.85         7.40 o                         
   4  15   9          1.09          6.50         7.76 o                         
   5  15   9         11.55          9.97         7.91 o                         
   1  16   9          0.19          0.79         7.91 o                         
   2  16   9         63.50         72.43        10.57 o                         
   0   0  10          0.02          4.60         8.29 o                         
   1   0  10       1815.28       1842.54        34.12 o                         
   2   0  10       1086.58       1015.60        20.36 o                         
   3   0  10         18.38         29.44         6.32 o                         
   4   0  10         16.73         26.22         5.71 o                         
   5   0  10         77.64         81.37         7.19 o                         
   6   0  10         38.06         34.33         7.04 o                         
   7   0  10         48.19         50.07         7.75 o                         
   8   0  10         32.50         27.66         7.02 o                         
   9   0  10          4.62         -0.34         6.73 o                         
  10   0  10         16.82         22.26         7.81 o                         
  11   0  10         47.85         43.89         8.97 o                         
  12   0  10         23.00         23.76         9.22 o                         
   0   1  10         42.75         34.94         6.50 o                         
   1   1  10         28.53         24.09         4.43 o                         
   2   1  10        371.39        408.52         9.23 o                         
   3   1  10         11.59          7.72         4.09 o                         
   4   1  10        242.06        241.26         7.41 o                         
   5   1  10         38.92         29.23         4.33 o                         
   6   1  10        261.71        276.71         8.22 o                         
   7   1  10          1.43         -3.15         4.38 o                         
   8   1  10        106.51        116.92         6.48 o                         
   9   1  10          2.41          0.32         4.73 o                         
  10   1  10         24.17         18.00         5.46 o                         
  11   1  10          2.76         11.49         5.73 o                         
  12   1  10         11.06          3.90         6.09 o                         
   0   2  10        402.77        434.28        13.10 o                         
   1   2  10          7.85          5.84         3.97 o                         
   2   2  10         25.42         25.40         4.39 o                         
   3   2  10         54.06         56.67         5.10 o                         
   4   2  10        185.32        201.04         7.20 o                         
   5   2  10         75.08         76.45         5.12 o                         
   6   2  10         47.94         42.59         5.04 o                         
   7   2  10          0.00         -3.29         4.37 o                         
   8   2  10          0.14          1.51         4.72 o                         
   9   2  10         12.80          7.54         5.19 o                         
  10   2  10         13.10         13.84         5.67 o                         
  11   2  10          1.34         -4.44         5.93 o                         
  12   2  10         35.78         42.59         7.35 o                         
   0   3  10          3.91          5.92         5.92 o                         
   1   3  10        218.12        216.85         7.21 o                         
   2   3  10        188.32        211.25         7.52 o                         
   3   3  10         23.26         26.25         4.66 o                         
   4   3  10        109.08        112.28         6.56 o                         
   5   3  10         20.08         24.64         4.35 o                         
   6   3  10         35.36         33.73         4.96 o                         
   7   3  10        143.59        159.66         7.20 o                         
   8   3  10          0.10         -3.90         5.00 o                         
   9   3  10         63.78         63.35         6.65 o                         
  10   3  10          4.64          2.84         6.13 o                         
  11   3  10          5.23         14.32         6.70 o                         
   0   4  10        741.24        754.12        16.46 o                         
   1   4  10        639.01        650.32        11.88 o                         
   2   4  10        252.16        222.85         7.62 o                         
   3   4  10         71.05         60.44         4.99 o                         
   4   4  10          5.63          3.13         4.05 o                         
   5   4  10        252.91        263.22        10.73 o                         
   6   4  10        111.85         99.29         6.16 o                         
   7   4  10         10.61         13.63         5.04 o                         
   8   4  10          9.04          3.48         5.40 o                         
   9   4  10          3.43          0.44         6.03 o                         
  10   4  10        171.68        165.07        15.84 o                         
  11   4  10          0.53          6.66         6.74 o                         
   0   5  10        503.90        575.46        16.15 o                         
   1   5  10          6.24          2.48         4.28 o                         
   2   5  10         54.23         49.06         5.22 o                         
   3   5  10         41.51         43.07         4.79 o                         
   4   5  10        281.19        292.47         8.26 o                         
   5   5  10          0.24          9.16         4.38 o                         
   6   5  10         35.04         25.15         5.22 o                         
   7   5  10         14.89         16.26         5.26 o                         
   8   5  10          7.75          3.83         5.70 o                         
   9   5  10         23.14         40.91         6.78 o                         
  10   5  10         82.22         73.32         7.76 o                         
  11   5  10          0.28         -4.12         6.98 o                         
   0   6  10        258.54        234.00        14.59 o                         
   1   6  10        226.64        241.45         8.16 o                         
   2   6  10         70.90         70.53         5.26 o                         
   3   6  10        225.15        225.46         7.83 o                         
   4   6  10         38.37         37.58         5.27 o                         
   5   6  10         29.79         23.33         4.85 o                         
   6   6  10        229.60        263.08         9.20 o                         
   7   6  10         15.12         19.29         5.89 o                         
   8   6  10         76.10         72.20         7.42 o                         
   9   6  10         54.31         79.05         7.71 o                         
  10   6  10         68.16         60.52         8.27 o                         
  11   6  10          3.81          8.27         7.45 o                         
   0   7  10         17.65         15.58         6.71 o                         
   1   7  10         13.62         17.62         5.00 o                         
   2   7  10         46.47         34.65         5.11 o                         
   3   7  10          0.09         -1.97         4.41 o                         
   4   7  10         63.65         69.94         5.96 o                         
   5   7  10          7.51         10.92         5.09 o                         
   6   7  10        688.42        816.12        16.86 o                         
   7   7  10        402.18        434.11        13.97 o                         
   8   7  10         93.89         98.01         8.33 o                         
   9   7  10         14.96         17.80         6.90 o                         
  10   7  10         67.76         62.46         8.18 o                         
   0   8  10        129.89        140.23        10.33 o                         
   1   8  10        166.41        139.57         7.32 o                         
   2   8  10         39.79         37.47         5.90 o                         
   3   8  10        125.56        119.04         6.55 o                         
   4   8  10        295.42        296.62         9.14 o                         
   5   8  10        388.83        419.16        13.54 o                         
   6   8  10         29.33         41.19         7.23 o                         
   7   8  10         21.22         26.29         6.53 o                         
   8   8  10          8.21         -1.13         6.40 o                         
   9   8  10         35.76         35.11         7.51 o                         
  10   8  10          4.02          7.60         7.43 o                         
   0   9  10        393.54        415.44        15.85 o                         
   1   9  10        140.35        141.31         7.49 o                         
   2   9  10        238.39        249.75         8.55 o                         
   3   9  10          9.66          8.86         5.32 o                         
   4   9  10          4.21         -2.61         5.60 o                         
   5   9  10          3.73         -5.69         5.69 o                         
   6   9  10         23.33         13.89         6.99 o                         
   7   9  10          8.47         -4.74         6.89 o                         
   8   9  10          3.22         14.09         7.06 o                         
   9   9  10        260.31        247.36        11.80 o                         
   0  10  10          4.95         12.00         7.89 o                         
   1  10  10         70.62         67.46         6.60 o                         
   2  10  10        240.09        232.36         9.05 o                         
   3  10  10         14.50         18.80         5.84 o                         
   4  10  10        155.78        156.23         8.65 o                         
   5  10  10        507.15        537.07        19.31 o                         
   6  10  10         71.97         78.93         9.29 o                         
   7  10  10        147.04        159.43        11.03 o                         
   8  10  10          0.02         -5.34         7.29 o                         
   9  10  10         30.13         28.04        11.81 o                         
   0  11  10         31.44         33.90         9.41 o                         
   1  11  10          1.03          0.85         6.10 o                         
   2  11  10         72.30         59.33         8.08 o                         
   3  11  10        331.45        307.82        10.44 o                         
   4  11  10         59.40         42.31         7.33 o                         
   5  11  10          2.03         10.05         7.46 o                         
   6  11  10         54.37         51.18         8.79 o                         
   7  11  10          1.91          3.95         8.17 o                         
   8  11  10          0.57         -8.14         8.14 o                         
   0  12  10         17.57         25.08        11.67 o                         
   1  12  10          2.25          4.23         6.96 o                         
   2  12  10         22.63         28.68         7.02 o                         
   3  12  10          1.61          2.87         6.68 o                         
   4  12  10          2.91          2.62         7.01 o                         
   5  12  10          7.17         -6.90         7.88 o                         
   6  12  10          7.83          5.10         8.25 o                         
   7  12  10          1.59         -3.58         8.56 o                         
   0  13  10         15.16          6.24        10.13 o                         
   1  13  10          2.11         -5.69         7.00 o                         
   2  13  10        168.21        156.49        10.03 o                         
   3  13  10         58.85         74.66         8.30 o                         
   4  13  10        187.70        181.75        10.63 o                         
   5  13  10          7.89         14.13         8.40 o                         
   6  13  10        118.26        133.51        25.33 o                         
   0  14  10         28.06         42.21        13.10 o                         
   1  14  10         16.03         28.75         8.31 o                         
   2  14  10        213.84        221.12        11.54 o                         
   3  14  10          4.16          3.18         7.18 o                         
   4  14  10         34.00         30.85         8.74 o                         
   1   1  11          2.67          5.66         4.44 o                         
   2   1  11         91.90         76.15         5.76 o                         
   3   1  11         22.00         13.98         4.81 o                         
   4   1  11          8.72          3.11         4.63 o                         
   5   1  11         35.17         39.48         5.95 o                         
   6   1  11        113.13        121.90         7.27 o                         
   7   1  11          6.02          1.05         5.13 o                         
   8   1  11         42.84         60.28         6.36 o                         
   9   1  11          0.11         -2.14         5.67 o                         
  10   1  11         15.12         19.26         6.51 o                         
   1   2  11         26.47         24.41         4.86 o                         
   2   2  11         64.74         57.99         5.46 o                         
   3   2  11         86.26         93.22         6.08 o                         
   4   2  11         94.38         98.64         6.50 o                         
   5   2  11         17.27          5.40         5.54 o                         
   6   2  11         38.99         38.03         6.06 o                         
   7   2  11          1.46         -1.08         5.57 o                         
   8   2  11        435.10        526.14        21.62 o                         
   9   2  11          1.63         14.64         6.12 o                         
  10   2  11         75.07         91.45         8.25 o                         
   1   3  11          8.06          0.42         4.54 o                         
   2   3  11          1.39          6.77         4.80 o                         
   3   3  11        106.48        114.61         6.77 o                         
   4   3  11          7.60          9.29         5.18 o                         
   5   3  11        224.36        273.56        11.87 o                         
   6   3  11          9.85          8.99         5.59 o                         
   7   3  11        299.77        339.07        11.15 o                         
   8   3  11        279.94        318.03        11.02 o                         
   9   3  11        112.45        115.51         8.69 o                         
  10   3  11          0.00         10.63         7.06 o                         
   1   4  11         17.54          3.23         4.53 o                         
   2   4  11         88.24        104.28         6.75 o                         
   3   4  11        166.30        152.17         7.71 o                         
   4   4  11          7.07         -0.05         5.00 o                         
   5   4  11         47.74         51.58         7.20 o                         
   6   4  11        133.45        159.79         9.12 o                         
   7   4  11          0.02         -6.04         6.04 o                         
   8   4  11          4.07          7.09         6.29 o                         
   9   4  11          3.43         12.36         6.88 o                         
  10   4  11          3.73         10.30         7.09 o                         
   1   5  11         60.04         50.07         5.72 o                         
   2   5  11         79.27        100.47         6.68 o                         
   3   5  11         63.63         77.49         6.54 o                         
   4   5  11        122.54        129.77         7.49 o                         
   5   5  11         31.41         34.57         6.35 o                         
   6   5  11         79.97         96.05         7.68 o                         
   7   5  11          0.36          2.37         6.24 o                         
   8   5  11         40.27         50.03         7.79 o                         
   9   5  11         31.37         28.91         7.14 o                         
  10   5  11         10.27          0.51        12.61 o                         
   1   6  11         56.27         51.03         5.88 o                         
   2   6  11         32.57         23.01         5.53 o                         
   3   6  11         85.24         88.65         7.60 o                         
   4   6  11         27.20         32.20         6.09 o                         
   5   6  11         35.12         42.19         6.55 o                         
   6   6  11         31.85         28.27         6.65 o                         
   7   6  11          2.73          2.21         7.49 o                         
   8   6  11        149.47        155.46        10.04 o                         
   9   6  11        126.66        136.62        10.50 o                         
   1   7  11        152.50        138.00         7.96 o                         
   2   7  11         20.80         19.47         5.76 o                         
   3   7  11         18.43         28.55         5.99 o                         
   4   7  11        257.21        275.05         9.63 o                         
   5   7  11          7.69          9.52         6.32 o                         
   6   7  11         43.48         39.85         7.20 o                         
   7   7  11         41.65         43.54         7.91 o                         
   8   7  11          0.37          0.91         7.36 o                         
   9   7  11          0.78         -3.37         7.57 o                         
   1   8  11         20.48         19.80         6.55 o                         
   2   8  11        189.26        214.10        10.37 o                         
   3   8  11          2.74          2.67         5.87 o                         
   4   8  11        429.53        425.32        20.45 o                         
   5   8  11         71.76         65.80         7.66 o                         
   6   8  11         15.59         15.48         7.57 o                         
   7   8  11          7.42          7.69         7.51 o                         
   8   8  11          8.18          2.41         7.63 o                         
   1   9  11         85.89         91.14         8.06 o                         
   2   9  11          5.52          5.56         6.01 o                         
   3   9  11        302.63        337.50        11.90 o                         
   4   9  11         79.70         88.25         8.41 o                         
   5   9  11         26.03         28.36         7.69 o                         
   6   9  11          8.53          5.35         7.86 o                         
   7   9  11          0.55         -4.31         7.93 o                         
   1  10  11         23.33         16.91         6.97 o                         
   2  10  11          2.45         10.28         6.69 o                         
   3  10  11         27.23         36.74         7.33 o                         
   4  10  11         35.99         28.48         7.58 o                         
   5  10  11          4.25         -7.71         7.71 o                         
   6  10  11          4.31         -3.14         8.16 o                         
   7  10  11          2.94         -1.17         9.99 o                         
   1  11  11          0.18         -2.95         8.07 o                         
   2  11  11          3.87          9.15         7.19 o                         
   3  11  11        141.93        143.67         9.74 o                         
   4  11  11         86.27         79.71         8.70 o                         
   5  11  11         35.74         38.12         9.14 o                         
   6  11  11          7.43         18.68        28.01 o                         
   1  12  11          0.68         -5.55         7.77 o                         
   2  12  11        185.12        180.44        10.64 o                         
   3  12  11          2.77         10.94         8.01 o                         
   4  12  11        573.47        660.47        23.42 o                         
   1  13  11         57.59         50.80         9.99 o                         
   0   0  12        460.19        518.46        28.80 o                         
   1   0  12          3.11         20.58         7.72 o                         
   2   0  12          0.96          1.27         7.20 o                         
   3   0  12        148.23        154.45        10.88 o                         
   4   0  12         40.52         28.66         8.39 o                         
   5   0  12        133.31        163.61        12.57 o                         
   6   0  12          1.21         -6.30         8.52 o                         
   7   0  12         18.65         33.73         9.78 o                         
   8   0  12         12.23         21.52        12.52 o                         
   9   0  12         66.12         70.61        15.52 o                         
   0   1  12          0.85         18.53         8.11 o                         
   1   1  12         22.64         33.87         5.78 o                         
   2   1  12         85.95        104.50         6.86 o                         
   3   1  12        205.22        195.34         7.99 o                         
   4   1  12         25.70         29.23         5.84 o                         
   5   1  12         30.01         23.19         6.17 o                         
   6   1  12          6.44         15.56         6.37 o                         
   7   1  12        326.98        332.70        11.86 o                         
   8   1  12         48.80         60.71         7.67 o                         
   9   1  12         54.85         66.05        16.27 o                         
   0   2  12        231.65        258.95        12.75 o                         
   1   2  12          3.06          8.19         5.48 o                         
   2   2  12        164.41        170.66         9.07 o                         
   3   2  12        230.57        250.32         9.01 o                         
   4   2  12        166.83        173.25         8.05 o                         
   5   2  12        172.08        185.70         9.49 o                         
   6   2  12          0.05          4.10         6.47 o                         
   7   2  12          9.22         13.26         6.57 o                         
   8   2  12          1.46          5.87         7.07 o                         
   0   3  12          5.37          7.24         7.44 o                         
   1   3  12          0.60         -5.14         5.14 o                         
   2   3  12         28.75         38.09         6.09 o                         
   3   3  12         87.41         91.69         7.86 o                         
   4   3  12          0.25         -1.74         5.70 o                         
   5   3  12         82.05         84.12         7.75 o                         
   6   3  12         16.88         15.25         6.86 o                         
   7   3  12         37.94         43.08         7.83 o                         
   8   3  12          2.93          3.30         7.65 o                         
   0   4  12         64.01         45.41         8.66 o                         
   1   4  12          0.24         -0.93         5.38 o                         
   2   4  12         55.95         54.18         6.50 o                         
   3   4  12          7.87          0.84         5.73 o                         
   4   4  12          2.10         -0.80         5.76 o                         
   5   4  12         52.31         62.42         7.81 o                         
   6   4  12          0.01         -3.38         6.80 o                         
   7   4  12        127.01        142.76         9.86 o                         
   8   4  12          0.01          2.77         8.25 o                         
   0   5  12         69.74         75.54         9.30 o                         
   1   5  12         33.97         35.51         6.14 o                         
   2   5  12         27.23         39.36         6.41 o                         
   3   5  12         60.61         58.91         6.93 o                         
   4   5  12         32.83         21.75         6.72 o                         
   5   5  12          4.97          4.07         6.82 o                         
   6   5  12          2.09         -0.33         7.04 o                         
   7   5  12         86.36         77.61         9.68 o                         
   8   5  12         15.08         13.20        10.14 o                         
   0   6  12         17.43         21.91         9.07 o                         
   1   6  12          0.93          1.22         5.95 o                         
   2   6  12        193.00        196.86         9.19 o                         
   3   6  12         25.23         23.15         6.90 o                         
   4   6  12         15.15         12.73         6.45 o                         
   5   6  12         72.18         64.00         8.34 o                         
   6   6  12          2.05          6.97         8.06 o                         
   7   6  12        120.93        134.81        10.87 o                         
   0   7  12         23.37         15.75         9.89 o                         
   1   7  12          0.77         -6.09         6.09 o                         
   2   7  12         17.92         15.86         6.77 o                         
   3   7  12         11.71         11.52         6.51 o                         
   4   7  12         32.39         30.68         7.05 o                         
   5   7  12         83.04         75.61        10.58 o                         
   6   7  12         16.99          4.03         8.14 o                         
   7   7  12         16.55         29.26        17.48 o                         
   0   8  12         35.39         14.67        11.83 o                         
   1   8  12          0.64         -2.20         6.83 o                         
   2   8  12         31.33         24.96         7.14 o                         
   3   8  12        167.40        210.98        12.99 o                         
   4   8  12          2.09         -8.06         8.06 o                         
   5   8  12        124.47        129.00        12.86 o                         
   6   8  12         18.59         13.61         9.50 o                         
   0   9  12         17.60          6.35        10.29 o                         
   1   9  12          2.86          7.39         7.09 o                         
   2   9  12         86.27        101.01         8.79 o                         
   3   9  12         74.39         89.19         9.14 o                         
   4   9  12         87.14         97.82        10.61 o                         
   5   9  12          1.66         -0.55         9.11 o                         
   0  10  12         22.40         41.45        11.92 o                         
   1  10  12          9.88         11.40         8.37 o                         
   2  10  12         24.14         32.19         8.19 o                         
   3  10  12        216.33        190.89        11.12 o                         
   0  11  12         20.05         -0.89        14.54 o                         
   1  11  12          9.21        -13.65        26.58 o                         
   1   1  13         89.81         79.81         7.42 o                         
   2   1  13          0.19          2.31         5.93 o                         
   3   1  13         46.65         56.68         6.90 o                         
   4   1  13          8.20          2.89         6.56 o                         
   5   1  13          3.93          2.51         6.71 o                         
   6   1  13         64.72         68.17         8.02 o                         
   1   2  13        207.38        186.39         9.74 o                         
   2   2  13         40.63         60.78         6.96 o                         
   3   2  13        340.22        379.70        12.59 o                         
   4   2  13         61.84         66.42         7.65 o                         
   5   2  13          5.16         12.63         6.90 o                         
   6   2  13         30.73         39.35         7.96 o                         
   1   3  13         49.31         56.95         6.68 o                         
   2   3  13          4.13          6.43         5.96 o                         
   3   3  13         87.29         79.51         7.51 o                         
   4   3  13         10.17         10.41         7.19 o                         
   5   3  13         36.57         37.94         7.71 o                         
   6   3  13          7.99         17.84         8.30 o                         
   1   4  13         20.28         14.28         6.15 o                         
   2   4  13         88.30        101.41         7.91 o                         
   3   4  13          2.45          5.27         6.84 o                         
   4   4  13         81.05         72.21         9.28 o                         
   5   4  13         17.38         24.36         7.88 o                         
   1   5  13         38.43         41.76         7.39 o                         
   2   5  13          7.20         14.14         7.21 o                         
   3   5  13        180.52        211.59        10.04 o                         
   4   5  13         27.28         32.73         8.29 o                         
   5   5  13          0.11         10.26         8.15 o                         
   1   6  13         61.65         59.98         8.19 o                         
   2   6  13         74.41         94.05         8.72 o                         
   3   6  13         20.21         25.21         7.52 o                         
   4   6  13          0.11          6.16         7.74 o                         
   1   7  13          0.08         -1.05         7.16 o                         
   2   7  13          6.81         -2.53         7.14 o                         
   3   7  13          1.47         -1.29         7.58 o                         
   1   8  13         97.44         80.69        22.09 o                         
   0   0  14        311.83        276.88        28.93 o                         
   1   0  14         22.00         18.38        12.20 o                         
   0   1  14        111.33        116.97        12.06 o                         
   1   1  14          1.71         19.71        10.19 o                         
   0   2  14         46.39         29.45        30.17 o                         
                                                                                
