# Supplementary material for: Crystallographic and spectroscopic character­ization of 4-nitro-2-(tri­fluoro­meth­yl)benzoic acid and 4-nitro-3-(tri­fluoro­meth­yl)benzoic acid
Source: Acta Crystallogr E Crystallogr Commun. 2019 Mar 29;75(Pt 4):524–8. doi: 10.1107/S2056989019003979 (PMC6509677; doi:10.1107/S2056989019003979)
Supplement: Supplementary file 3 [file e-75-00524-IIsup3.hkl]

data_II                                                                         
_shelx_title ' LJ2153C3_0m_a.res in P2(1)/n'                                    
_shelx_refln_list_code          4                                               
_shelx_F_calc_maximum      137.68                                               
_exptl_crystal_F_000       472.00                                               
_reflns_d_resolution_high  0.6995                                               
                                                                                
loop_                                                                           
 _space_group_symop_operation_xyz                                               
 'x, y, z'                                                                      
 '-x+1/2, y+1/2, -z+1/2'                                                        
 '-x, -y, -z'                                                                   
 'x-1/2, -y-1/2, z-1/2'                                                         
                                                                                
_cell_length_a     6.8986                                                       
_cell_length_b    17.2397                                                       
_cell_length_c     7.6912                                                       
_cell_angle_alpha  90.000                                                       
_cell_angle_beta  107.685                                                       
_cell_angle_gamma  90.000                                                       
                                                                                
_shelx_F_squared_multiplier     1.000                                           
                                                                                
loop_                                                                           
 _refln_index_h                                                                 
 _refln_index_k                                                                 
 _refln_index_l                                                                 
 _refln_F_squared_calc                                                          
 _refln_F_squared_meas                                                          
 _refln_F_squared_sigma                                                         
 _refln_observed_status                                                         
   2   0   0       5572.26       5378.44        50.99 o                         
   4   0   0       1825.15       1782.82        18.59 o                         
   6   0   0          4.54          2.76         1.47 o                         
   8   0   0          0.84          0.10         2.18 o                         
   1   1   0          2.85          3.78         0.26 o                         
   2   1   0        857.85        836.24         6.20 o                         
   3   1   0         47.77         76.78         1.31 o                         
   4   1   0         18.21         18.64         0.83 o                         
   5   1   0        109.98        115.39         2.54 o                         
   6   1   0         45.90         39.57         1.90 o                         
   7   1   0          4.05          5.54         1.47 o                         
   8   1   0         51.03         53.64         3.14 o                         
   9   1   0         24.41         27.51         3.10 o                         
   0   2   0        680.23        885.24        13.37 o                         
   1   2   0        963.15       1145.76        29.36 o                         
   2   2   0        861.55        913.30         6.77 o                         
   3   2   0        446.83        492.73         4.26 o                         
   4   2   0         39.35         37.69         1.04 o                         
   5   2   0          6.63          7.75         1.03 o                         
   6   2   0          2.66          2.33         1.08 o                         
   7   2   0          3.87          3.99         1.43 o                         
   8   2   0         44.50         43.72         3.25 o                         
   9   2   0         51.79         59.48         3.90 o                         
   1   3   0        758.26       1020.43        26.71 o                         
   2   3   0         95.70         79.06         1.21 o                         
   3   3   0         15.55         12.67         0.68 o                         
   4   3   0        134.23        120.91         1.84 o                         
   5   3   0         13.67         14.49         1.14 o                         
   6   3   0         55.91         58.49         2.33 o                         
   7   3   0        135.22        140.84         3.80 o                         
   8   3   0          1.05          2.32         1.81 o                         
   9   3   0          6.06          9.08         2.55 o                         
   0   4   0       1195.09       1638.40        41.39 o                         
   1   4   0      18955.54      22158.29       534.02 o                         
   2   4   0       1063.61       1040.75         8.13 o                         
   3   4   0          3.06          5.43         0.58 o                         
   4   4   0        479.30        510.66         4.76 o                         
   5   4   0          0.03         -0.66         0.66 o                         
   6   4   0          0.17          0.86         1.06 o                         
   7   4   0        121.40        118.72         3.80 o                         
   8   4   0         59.42         66.94         3.72 o                         
   9   4   0          7.36         11.41         2.53 o                         
   1   5   0       8010.23       8653.46        77.22 o                         
   2   5   0         38.11         65.86         1.20 o                         
   3   5   0        291.77        285.25         3.29 o                         
   4   5   0          8.70          9.72         0.89 o                         
   5   5   0         30.05         29.10         1.61 o                         
   6   5   0          0.97          1.76         1.10 o                         
   7   5   0         53.89         48.29         2.80 o                         
   8   5   0         66.66         70.57         3.60 o                         
   9   5   0         10.14          7.99         2.51 o                         
   0   6   0        297.75        281.75         4.56 o                         
   1   6   0       4386.77       5572.30        97.40 o                         
   1   6   0       3965.08       5147.49       135.06 o                         
   2   6   0       3734.23       3995.59        31.17 o                         
   3   6   0        587.08        571.75         5.54 o                         
   4   6   0        250.32        255.93         3.40 o                         
   5   6   0         46.36         51.38         1.96 o                         
   6   6   0        131.96        136.02         3.57 o                         
   7   6   0         44.48         45.94         2.86 o                         
   8   6   0          4.16          4.76         1.94 o                         
   9   6   0          7.96         10.35         2.52 o                         
   1   7   0         93.89        115.63         3.87 o                         
   2   7   0         38.95         34.91         1.24 o                         
   3   7   0          1.64          1.47         0.61 o                         
   4   7   0        362.74        392.32         4.76 o                         
   5   7   0         29.82         25.02         1.74 o                         
   6   7   0         43.42         32.79         8.33 o                         
   7   7   0          5.40          4.93         1.62 o                         
   8   7   0        109.65        120.53         4.46 o                         
   9   7   0          5.73          7.66         2.64 o                         
   0   8   0         15.68         10.33         3.06 o                         
   1   8   0       1556.20       2206.93        22.50 o                         
   2   8   0        419.22        482.33         5.26 o                         
   3   8   0        460.24        492.14         5.30 o                         
   4   8   0        108.32        109.54         2.57 o                         
   5   8   0          0.87          1.29         1.06 o                         
   6   8   0        313.55        297.62        12.73 o                         
   7   8   0         20.95         27.98         2.61 o                         
   8   8   0         87.69         96.82         4.14 o                         
   1   9   0        629.59        807.78         9.58 o                         
   2   9   0       1356.16       1436.04        14.05 o                         
   3   9   0          5.79          3.52         0.86 o                         
   4   9   0          0.54         -0.76         0.76 o                         
   5   9   0         31.58         27.65         2.01 o                         
   6   9   0         23.64         14.45         4.47 o                         
   7   9   0         32.52         40.38         2.84 o                         
   8   9   0          4.27          1.83         2.00 o                         
   0  10   0        927.30       1004.03        11.51 o                         
   1  10   0          0.04          1.51         1.27 o                         
   2  10   0       2237.19       2858.82        44.53 o                         
   3  10   0         71.13         69.60         2.10 o                         
   4  10   0          0.19         -0.23         0.83 o                         
   5  10   0         58.03         56.32         2.47 o                         
   6  10   0         97.99         84.46         5.88 o                         
   7  10   0        102.65        103.30         4.02 o                         
   8  10   0         17.37         17.11         2.54 o                         
   1  11   0       1047.21       1413.52        15.75 o                         
   2  11   0          2.88          4.60         2.51 o                         
   3  11   0        211.19        223.59         3.86 o                         
   4  11   0          1.13         -0.27         1.02 o                         
   5  11   0          9.46          4.53         1.37 o                         
   6  11   0         11.28          2.28         5.23 o                         
   7  11   0         21.96         31.54         2.95 o                         
   8  11   0         24.31         26.79         3.14 o                         
   0  12   0        599.20        673.97         8.78 o                         
   1  12   0        595.26        786.21        10.01 o                         
   2  12   0         37.72         35.97         3.82 o                         
   3  12   0        584.88        578.06         7.17 o                         
   4  12   0         21.58         27.80         2.00 o                         
   5  12   0          4.64          6.41         1.45 o                         
   6  12   0          4.91         -0.08         4.61 o                         
   7  12   0        237.00        255.57         6.24 o                         
   8  12   0          0.50          1.28         2.14 o                         
   1  13   0         18.95         24.92         2.23 o                         
   2  13   0        433.44        590.96        24.89 o                         
   2  13   0        391.78        505.41        19.88 o                         
   3  13   0       1064.67       1086.54        11.52 o                         
   4  13   0        160.16        165.96         3.75 o                         
   5  13   0        123.17        127.14         3.76 o                         
   6  13   0         49.61         44.82         6.80 o                         
   7  13   0         58.20         64.51         3.68 o                         
   0  14   0         25.08         26.98         1.98 o                         
   1  14   0          1.00          2.27         2.16 o                         
   2  14   0          0.00         -5.75         8.26 o                         
   3  14   0          9.07          8.60         9.15 o                         
   4  14   0         40.76         46.29         2.37 o                         
   5  14   0          2.01          0.71         1.37 o                         
   6  14   0         92.31         70.15        14.11 o                         
   7  14   0         18.88         17.51         2.64 o                         
   1  15   0          0.05         -0.66         3.50 o                         
   2  15   0          3.84          0.67         3.31 o                         
   3  15   0          0.35         -0.97         6.49 o                         
   4  15   0         70.77         59.38         2.66 o                         
   5  15   0         43.49         49.47         2.92 o                         
   6  15   0         21.06         21.89         2.59 o                         
   7  15   0         54.34         53.64        10.63 o                         
   0  16   0        557.74        546.62        10.08 o                         
   1  16   0         19.12         18.51         5.29 o                         
   2  16   0         23.81         21.62         4.00 o                         
   3  16   0          8.00          3.77         5.27 o                         
   4  16   0        409.71        397.60         6.48 o                         
   5  16   0          2.50          0.02         1.47 o                         
   6  16   0         22.99         29.26         3.00 o                         
   7  16   0         17.84          3.94         6.64 o                         
   1  17   0        166.87        217.62        14.35 o                         
   1  17   0        150.83        212.90        13.71 o                         
   2  17   0         20.42         27.77         4.28 o                         
   3  17   0         17.29         20.63         4.63 o                         
   4  17   0        226.36        227.53         4.94 o                         
   5  17   0        137.42        126.31         4.26 o                         
   6  17   0         50.97         58.76         3.72 o                         
   0  18   0         45.74         59.01         3.96 o                         
   1  18   0          8.50         10.43         7.26 o                         
   2  18   0          6.09          0.79         4.41 o                         
   3  18   0          1.30         -5.00         5.00 o                         
   4  18   0        144.52        126.88         4.08 o                         
   5  18   0         35.70         35.52         3.09 o                         
   6  18   0          4.36          3.29         2.22 o                         
   1  19   0         14.47         11.21         2.42 o                         
   2  19   0         87.96        105.49         6.98 o                         
   3  19   0         29.10         30.83         7.01 o                         
   3  19   0         29.68         16.19        12.11 o                         
   4  19   0          3.89          1.26         1.63 o                         
   5  19   0         13.92         16.09         2.60 o                         
   0  20   0          4.50          6.85         2.98 o                         
   1  20   0         30.26         31.72         9.22 o                         
   2  20   0         23.38         28.11         5.27 o                         
   3  20   0          7.16         -1.50         6.41 o                         
   4  20   0         51.19         56.29         3.50 o                         
   5  20   0         42.36         31.17         3.22 o                         
   1  21   0          5.66          8.36         9.86 o                         
   2  21   0          2.16          9.16         5.42 o                         
   3  21   0          0.76         -2.62         9.77 o                         
   3  21   0          0.86         -5.92        13.14 o                         
   4  21   0          1.46         -0.38        13.79 o                         
   0  22   0         80.54         80.52         6.72 o                         
   1  22   0          1.08          0.41         2.32 o                         
   2  22   0          6.35         10.66         6.94 o                         
   3  22   0         14.00         17.89        14.71 o                         
   4  22   0          0.94          9.69        15.15 o                         
   1  23   0         47.28         52.60         5.41 o                         
   2  23   0          3.29         -4.67         7.79 o                         
   3  23   0          0.16        -10.45        16.29 o                         
   0  24   0          4.30         -4.18         4.18 o                         
   1  24   0          2.61          0.58         3.06 o                         
   2  24   0         10.78          8.70        10.92 o                         
  -9   0   1         21.15         23.33         3.88 o                         
  -7   0   1        466.71        439.02         9.09 o                         
  -5   0   1        402.92        411.90         7.51 o                         
  -3   0   1          0.26         -0.64         0.64 o                         
  -1   0   1       5930.35       5874.54        60.07 o                         
   1   0   1       3394.97       3267.71        36.59 o                         
   3   0   1        585.73        546.56         8.02 o                         
   5   0   1        758.30        742.96        11.41 o                         
   7   0   1        287.36        287.75         8.12 o                         
   9   0   1          6.47          5.94         3.59 o                         
  -9   1   1          0.04          0.50         2.08 o                         
  -8   1   1          0.11         -3.02         3.02 o                         
  -7   1   1        221.93        237.58        11.04 o                         
  -6   1   1         20.09         28.06         8.60 o                         
  -5   1   1          6.00          5.76         6.44 o                         
  -4   1   1       1076.15       1116.96         9.61 o                         
  -3   1   1       5060.18       5246.33       132.63 o                         
  -2   1   1        451.62        438.40         3.77 o                         
  -1   1   1        166.99        163.95         1.53 o                         
   0   1   1        472.62        459.45         3.69 o                         
   1   1   1        418.95        395.22         3.76 o                         
   2   1   1       1870.45       1828.59        16.10 o                         
   3   1   1        100.17        109.01         1.73 o                         
   4   1   1         79.23         79.20         1.55 o                         
   5   1   1        663.88        616.81         6.67 o                         
   6   1   1        597.02        567.63         7.54 o                         
   7   1   1         33.87         33.76         2.47 o                         
   8   1   1         11.19         15.00         2.23 o                         
   9   1   1          8.95          8.84         2.72 o                         
  -9   2   1         17.97         12.84         2.72 o                         
  -8   2   1         32.19         25.46         4.13 o                         
  -7   2   1         59.35         49.96         5.35 o                         
  -6   2   1          0.86          2.42         1.05 o                         
  -5   2   1        498.09        534.29        20.62 o                         
  -4   2   1        308.66        378.24         4.12 o                         
  -3   2   1        742.32        733.71        11.13 o                         
  -2   2   1       3060.76       3190.04        79.16 o                         
  -1   2   1       1655.54       1623.77        11.24 o                         
   0   2   1        660.03        679.17         4.75 o                         
   1   2   1       1936.00       1841.25        13.69 o                         
   2   2   1         71.46         44.35         1.10 o                         
   3   2   1       2118.72       2013.25        15.63 o                         
   4   2   1        430.81        428.81         4.14 o                         
   5   2   1       1296.25       1285.55        11.77 o                         
   6   2   1        649.01        613.44         7.97 o                         
   7   2   1        339.26        352.68         6.43 o                         
   8   2   1          5.32          4.90         1.98 o                         
   9   2   1         16.62         15.88         2.95 o                         
  -9   3   1          5.96          9.06         2.47 o                         
  -8   3   1          1.94          0.78         3.86 o                         
  -7   3   1         34.54         21.55         3.67 o                         
  -6   3   1        178.13        159.61         3.45 o                         
  -5   3   1         59.29         56.54         7.44 o                         
  -4   3   1        920.08        890.30         7.95 o                         
  -3   3   1        425.96        431.09         6.14 o                         
  -2   3   1       7182.71       7609.30       189.33 o                         
  -1   3   1       2902.24       3371.87        88.41 o                         
   0   3   1       1746.86       1751.96        11.70 o                         
   1   3   1        134.88        139.86         1.75 o                         
   2   3   1          3.78          4.66         0.56 o                         
   3   3   1         19.98         21.64         0.90 o                         
   4   3   1        174.79        153.64         2.14 o                         
   5   3   1         24.67         24.68         1.50 o                         
   6   3   1         44.89         47.22         2.19 o                         
   7   3   1        262.84        249.76         5.09 o                         
   8   3   1         80.66         86.64         4.04 o                         
   9   3   1         22.88         25.88         3.45 o                         
  -9   4   1          1.73          5.30         2.36 o                         
  -8   4   1          7.34          9.61         4.47 o                         
  -7   4   1         14.51         14.58         3.87 o                         
  -6   4   1         46.73         38.05         2.07 o                         
  -5   4   1          0.61          0.71         0.71 o                         
  -4   4   1       1280.72       1265.87        10.73 o                         
  -3   4   1         76.27         87.27         2.27 o                         
  -2   4   1         38.17         58.95         4.83 o                         
  -2   4   1        154.14        168.42         5.32 o                         
  -1   4   1         46.73         39.75         0.81 o                         
   0   4   1       2823.32       2908.41        19.83 o                         
   1   4   1       2095.40       2214.76        15.99 o                         
   2   4   1         19.92         13.74         0.79 o                         
   3   4   1        135.32        145.54         2.03 o                         
   4   4   1        174.17        165.85         2.42 o                         
   5   4   1        304.90        294.57         4.41 o                         
   6   4   1        255.10        255.87         4.71 o                         
   7   4   1          0.86          0.77         1.39 o                         
   8   4   1        160.36        163.67         5.22 o                         
  -9   5   1         56.49         64.14         4.23 o                         
  -8   5   1        143.38        151.59         7.45 o                         
  -7   5   1          1.63          0.65         3.52 o                         
  -6   5   1        130.83        123.93         3.26 o                         
  -5   5   1         36.28         38.30         1.53 o                         
  -4   5   1        516.48        510.18         4.99 o                         
  -3   5   1       3025.07       3178.68        33.94 o                         
  -2   5   1          4.27          6.86         2.14 o                         
  -1   5   1         17.48          9.11         2.84 o                         
   0   5   1         83.10         98.57         1.30 o                         
   1   5   1         85.47         51.43         0.99 o                         
   2   5   1          0.73          1.23         0.45 o                         
   3   5   1        349.93        348.27         3.67 o                         
   4   5   1         36.82         40.59         1.35 o                         
   5   5   1        890.60        854.77         9.22 o                         
   6   5   1        179.11        181.82         4.28 o                         
   7   5   1          9.17         12.39         1.87 o                         
   8   5   1        108.05        107.80         4.18 o                         
  -9   6   1          1.18          0.61         2.24 o                         
  -8   6   1         56.72         45.27         5.76 o                         
  -7   6   1        102.19         98.84         5.62 o                         
  -6   6   1        113.68        118.48         3.55 o                         
  -5   6   1         38.35         36.28         1.70 o                         
  -4   6   1         23.31         18.58         3.66 o                         
  -3   6   1       1854.30       2105.25        25.72 o                         
  -2   6   1       1988.55       2121.61        28.28 o                         
  -1   6   1        649.42        840.30        26.08 o                         
   0   6   1        158.35        182.73         2.02 o                         
   1   6   1        363.69        343.42         3.57 o                         
   2   6   1         42.03         43.46         1.11 o                         
   3   6   1        226.28        223.53         2.80 o                         
   4   6   1        617.21        587.31         6.02 o                         
   5   6   1        833.90        766.77         8.63 o                         
   6   6   1          1.09          2.02         1.23 o                         
   7   6   1         38.71         45.61         2.79 o                         
   8   6   1         57.14         57.88         3.53 o                         
  -9   7   1         30.23         30.65         9.92 o                         
  -8   7   1         23.91         14.48         5.41 o                         
  -7   7   1         34.73         30.09         4.97 o                         
  -6   7   1         93.68         90.85        10.82 o                         
  -5   7   1         66.34         57.54         2.06 o                         
  -4   7   1         67.44         28.36         3.47 o                         
  -3   7   1        703.42        715.70        11.48 o                         
  -2   7   1        348.22        367.76         6.60 o                         
  -1   7   1       1277.31       1348.56        11.29 o                         
   0   7   1        198.27        214.50         2.36 o                         
   1   7   1        514.64        524.70         5.06 o                         
   2   7   1         57.95         55.33         1.45 o                         
   3   7   1        470.01        476.05         4.84 o                         
   4   7   1         19.28         16.65         1.21 o                         
   5   7   1        147.86        139.55         3.33 o                         
   6   7   1          0.10          1.09         1.31 o                         
   7   7   1          0.06          2.21         1.52 o                         
   8   7   1        325.92        334.79         7.09 o                         
  -9   8   1          3.22         -7.00         7.54 o                         
  -8   8   1         21.16         15.72         6.43 o                         
  -7   8   1         29.68         22.92         4.73 o                         
  -6   8   1        158.87        158.14        12.98 o                         
  -5   8   1          0.01         -0.49         0.94 o                         
  -4   8   1          5.41          0.14         3.33 o                         
  -3   8   1        730.94        822.98        14.59 o                         
  -2   8   1        279.70        267.15         6.91 o                         
  -2   8   1        242.18        220.31        11.29 o                         
  -1   8   1        432.04        505.43        12.89 o                         
   0   8   1         12.69         12.32         0.74 o                         
   1   8   1        368.05        219.91        10.88 o                         
   2   8   1         30.33         50.75         1.42 o                         
   3   8   1         27.22         28.66         1.31 o                         
   4   8   1        205.76        187.91         3.47 o                         
   5   8   1        147.54        142.95         3.46 o                         
   6   8   1          5.72          6.30         1.52 o                         
   7   8   1        342.77        352.48         6.86 o                         
   8   8   1          3.16          2.70         1.98 o                         
  -8   9   1          9.27         -3.29         5.57 o                         
  -7   9   1          0.85         -2.96         4.50 o                         
  -6   9   1         59.46         65.84         3.00 o                         
  -5   9   1        207.61        179.54         3.89 o                         
  -4   9   1         19.89         20.87         4.31 o                         
  -3   9   1        200.17        209.31         3.46 o                         
  -2   9   1        150.66        212.48        11.24 o                         
  -2   9   1          1.08          2.28         5.03 o                         
  -1   9   1        249.10        282.73         8.52 o                         
   0   9   1       1132.53       1210.46         9.39 o                         
   1   9   1        147.64        182.32         2.82 o                         
   2   9   1        753.05        814.86         7.68 o                         
   3   9   1        140.21        132.64         2.77 o                         
   4   9   1         90.92         81.26         2.41 o                         
   5   9   1          9.21          8.91         1.48 o                         
   6   9   1          5.31          2.50         1.47 o                         
   7   9   1          4.32          5.65         1.78 o                         
   8   9   1          6.23          4.73         2.12 o                         
  -8  10   1          7.79          7.65         8.88 o                         
  -7  10   1         81.54         89.70         6.26 o                         
  -6  10   1        446.91        440.25         7.56 o                         
  -5  10   1          0.00         -0.23         1.02 o                         
  -4  10   1         10.40         11.18         3.71 o                         
  -4  10   1         10.41          3.21         6.68 o                         
  -3  10   1        344.70        361.20         4.96 o                         
  -2  10   1       2068.30       2517.83        34.03 o                         
  -2  10   1       2231.67       2527.58        69.25 o                         
  -1  10   1        467.66        511.78         5.73 o                         
   0  10   1        155.69        145.63         2.14 o                         
   1  10   1        318.59        398.40        13.35 o                         
   1  10   1        352.48        466.17        19.53 o                         
   2  10   1        286.13        324.80         4.31 o                         
   3  10   1          6.20          6.17         1.05 o                         
   4  10   1       1296.37       1237.32        12.62 o                         
   5  10   1         12.66         13.78         1.73 o                         
   6  10   1         23.88         22.22         2.32 o                         
   7  10   1         23.15         30.67         2.89 o                         
   8  10   1         23.86         37.92        14.69 o                         
  -8  11   1          3.47         13.58        11.93 o                         
  -7  11   1         15.45         26.74         5.22 o                         
  -6  11   1         35.94         34.44         7.74 o                         
  -5  11   1         28.77         23.96         2.04 o                         
  -4  11   1        198.91        191.50         9.44 o                         
  -4  11   1        198.83        203.10         7.65 o                         
  -3  11   1        218.12        229.27         3.90 o                         
  -2  11   1       1386.55       1660.35        21.49 o                         
  -1  11   1         44.45         48.23         5.51 o                         
  -1  11   1        143.51        274.39        13.73 o                         
   0  11   1       1454.83       1526.59        12.23 o                         
   1  11   1         45.99         78.83         9.42 o                         
   1  11   1         41.57         45.91         3.98 o                         
   2  11   1        339.50        348.99         4.88 o                         
   3  11   1         71.88         61.71         2.15 o                         
   4  11   1       1791.90       1734.52        16.76 o                         
   5  11   1          0.28          0.04         1.18 o                         
   6  11   1         10.43          9.46         1.81 o                         
   7  11   1         60.79         64.20         3.66 o                         
   8  11   1          3.30         11.92        13.99 o                         
  -8  12   1          0.01         -1.12         2.03 o                         
  -7  12   1         60.14         73.12        10.11 o                         
  -6  12   1          0.67          1.97         4.32 o                         
  -5  12   1         10.62         10.11         1.65 o                         
  -4  12   1          0.94          1.08         3.49 o                         
  -4  12   1          2.52          2.04         3.47 o                         
  -3  12   1         35.15         16.52         7.10 o                         
  -2  12   1        180.36        190.29         6.60 o                         
  -1  12   1        144.49        213.17         6.16 o                         
   0  12   1         47.56         49.72         1.45 o                         
   1  12   1        142.00        151.87         3.19 o                         
   2  12   1        114.82        154.10        12.36 o                         
   3  12   1         34.74         31.96         1.89 o                         
   4  12   1          0.03          0.32         1.10 o                         
   5  12   1        182.95        189.98         4.44 o                         
   6  12   1         21.66         23.69         2.54 o                         
   7  12   1         42.53         46.15         3.46 o                         
  -8  13   1          1.39         -0.88         2.17 o                         
  -7  13   1         15.32          0.68        12.22 o                         
  -6  13   1         43.61         47.33         5.40 o                         
  -5  13   1          1.62          1.33         1.29 o                         
  -4  13   1        639.42        624.23        11.59 o                         
  -4  13   1        627.74        620.73        12.86 o                         
  -3  13   1        159.41        161.76        13.15 o                         
  -3  13   1        193.47        195.52        10.08 o                         
  -2  13   1        118.34        138.72         5.59 o                         
  -1  13   1          2.94          3.99         2.55 o                         
   0  13   1         72.35         74.58         1.84 o                         
   1  13   1         69.06         85.38        11.14 o                         
   2  13   1         57.61         71.97        10.25 o                         
   3  13   1         27.19         30.10         1.96 o                         
   4  13   1         26.17         24.90         1.99 o                         
   5  13   1         26.90         27.37         2.38 o                         
   6  13   1          6.92         10.08         2.09 o                         
   7  13   1         21.59         20.26         2.72 o                         
  -7  14   1         25.87         25.21         2.91 o                         
  -6  14   1         95.17         86.10         6.29 o                         
  -5  14   1         34.66         34.68         2.50 o                         
  -4  14   1        283.75        293.64         7.83 o                         
  -4  14   1        280.78        287.86         8.59 o                         
  -3  14   1          1.93         -2.62         3.99 o                         
  -3  14   1          1.66          0.96         4.65 o                         
  -2  14   1         92.41         98.44         6.29 o                         
  -2  14   1        102.23        139.15        10.84 o                         
  -1  14   1        133.43        148.93         4.90 o                         
  -1  14   1        138.32        174.61        11.84 o                         
   0  14   1        118.38        126.87         2.63 o                         
   1  14   1        198.68        195.61         3.71 o                         
   2  14   1          4.18          9.72         8.42 o                         
   3  14   1        946.21        939.97        10.63 o                         
   4  14   1         20.74         20.66         1.98 o                         
   5  14   1         63.00         57.99         2.96 o                         
   6  14   1         40.11         44.94         3.38 o                         
   7  14   1          0.07          0.32         2.05 o                         
  -7  15   1        161.79        176.11         5.58 o                         
  -6  15   1         10.01          0.31         4.66 o                         
  -5  15   1         35.74         41.89         2.81 o                         
  -4  15   1         86.08         80.48         7.82 o                         
  -4  15   1         91.24         88.04         5.14 o                         
  -3  15   1        254.48        250.31        10.56 o                         
  -3  15   1        245.32        241.50         7.74 o                         
  -2  15   1        173.93        214.85         9.09 o                         
  -1  15   1         87.31        100.11         4.34 o                         
   0  15   1        197.71        196.03         3.59 o                         
   1  15   1        136.82        128.80         3.25 o                         
   2  15   1        333.16        371.45        18.12 o                         
   3  15   1        313.80        315.00        18.47 o                         
   4  15   1          2.87          2.26         1.37 o                         
   5  15   1          4.02          4.02         1.61 o                         
   6  15   1         21.82         26.74         2.86 o                         
   7  15   1         10.53          9.20         2.50 o                         
  -7  16   1          7.42          7.75         2.36 o                         
  -6  16   1         11.43          9.88         4.97 o                         
  -5  16   1        191.78        183.40         4.78 o                         
  -4  16   1        177.22        164.34         8.51 o                         
  -4  16   1        207.10        215.60         7.87 o                         
  -3  16   1        120.74         95.91         5.45 o                         
  -3  16   1        124.95        122.88         7.04 o                         
  -2  16   1          0.85          0.03         1.51 o                         
  -1  16   1         42.42         48.24         3.50 o                         
   0  16   1          4.46          3.83         1.22 o                         
   1  16   1         42.63         37.47         2.15 o                         
   2  16   1         28.86         25.40         8.44 o                         
   3  16   1         40.54         70.18        12.84 o                         
   4  16   1          0.11          0.76         1.30 o                         
   5  16   1          8.99          7.07         1.91 o                         
   6  16   1         53.44         57.85         3.70 o                         
  -7  17   1         24.57         26.23         3.45 o                         
  -6  17   1          8.64          5.81         4.84 o                         
  -5  17   1          0.17          2.76         1.70 o                         
  -4  17   1         85.90         91.58         6.26 o                         
  -4  17   1         69.39         59.45        12.90 o                         
  -3  17   1          1.25         -1.17         2.75 o                         
  -3  17   1          0.65         -3.29         4.09 o                         
  -2  17   1        218.18        233.33        16.47 o                         
  -1  17   1         57.66         77.67         4.37 o                         
   0  17   1        236.53        221.54         4.54 o                         
   1  17   1        193.14        208.42         5.06 o                         
   2  17   1        361.00        185.65        14.92 o                         
   3  17   1        227.28        239.11        12.52 o                         
   4  17   1         50.14         48.46         2.80 o                         
   5  17   1         27.94         33.18         2.86 o                         
   6  17   1        117.95        118.23         4.77 o                         
  -6  18   1          0.59         -4.30         4.32 o                         
  -5  18   1        122.72        113.86         4.57 o                         
  -4  18   1         21.23         27.22         6.27 o                         
  -4  18   1         10.69         14.39        11.98 o                         
  -3  18   1          0.75          0.66         3.89 o                         
  -3  18   1          0.73          3.08         5.00 o                         
  -2  18   1          3.32         -2.06         6.96 o                         
  -2  18   1          3.40          9.26         6.78 o                         
  -1  18   1          6.00          5.68         3.35 o                         
   0  18   1         16.62         16.02         1.98 o                         
   1  18   1          3.76          3.82         1.50 o                         
   2  18   1        135.25        150.96        17.92 o                         
   3  18   1         25.83         32.08         8.15 o                         
   4  18   1         85.59         72.74         3.27 o                         
   5  18   1          7.97          7.56         2.26 o                         
   6  18   1          0.28          0.17         2.45 o                         
  -6  19   1         60.96         60.75         6.51 o                         
  -5  19   1          6.45          4.63         9.24 o                         
  -4  19   1          4.41        -12.37        12.37 o                         
  -3  19   1          6.01         13.36         4.35 o                         
  -3  19   1          5.15         -0.32         6.75 o                         
  -2  19   1        124.28        115.99         6.74 o                         
  -2  19   1        139.35        153.55        17.17 o                         
  -1  19   1         17.31         11.48         3.75 o                         
   0  19   1          8.29          8.43         1.78 o                         
   1  19   1        278.36        264.57         5.91 o                         
   2  19   1          9.76         11.27         2.63 o                         
   3  19   1          4.80          3.80         7.91 o                         
   4  19   1          1.26          2.21         1.84 o                         
   5  19   1         10.99          8.59         2.63 o                         
  -5  20   1          7.98          8.05         8.57 o                         
  -4  20   1         25.22         27.23         3.33 o                         
  -3  20   1          6.20         -0.63         4.92 o                         
  -2  20   1         11.96         10.18         5.22 o                         
  -2  20   1         12.86         25.74        13.52 o                         
  -1  20   1         15.40         24.66         5.72 o                         
   0  20   1         71.72         69.16         6.71 o                         
   1  20   1          7.39          8.71         2.19 o                         
   2  20   1        129.97        188.21        20.36 o                         
   3  20   1          0.70         -7.69        12.30 o                         
   4  20   1          0.88          1.18         2.01 o                         
   5  20   1         18.74         13.89         3.14 o                         
  -5  21   1         24.58         27.82         8.16 o                         
  -4  21   1         23.48         44.29        16.59 o                         
  -3  21   1          1.61         -3.60         6.78 o                         
  -2  21   1          9.56         12.45         5.72 o                         
  -1  21   1          2.07          2.59         5.93 o                         
   0  21   1         28.77         25.12         3.79 o                         
   1  21   1          6.41         10.13         2.51 o                         
   2  21   1         77.65         82.90        18.08 o                         
   3  21   1          4.79          4.69         7.35 o                         
   4  21   1         85.43         67.42         5.28 o                         
  -4  22   1          5.27         12.78        16.21 o                         
  -3  22   1         26.60         21.84         6.14 o                         
  -2  22   1         47.91         42.63         7.22 o                         
  -1  22   1          0.17         -8.37         8.37 o                         
   0  22   1         56.46         59.42         9.29 o                         
   1  22   1         55.55         57.33         4.51 o                         
   2  22   1          9.30          5.85         2.79 o                         
   3  22   1          0.92         10.21         9.63 o                         
  -3  23   1         19.29         22.00         6.59 o                         
  -2  23   1          0.11          9.59         6.57 o                         
  -1  23   1         26.70         37.59        12.49 o                         
  -1  23   1         23.25         27.37        12.78 o                         
   0  23   1         34.75         35.50         4.75 o                         
   1  23   1        233.09        244.94         8.54 o                         
   2  23   1         17.77         15.02         3.51 o                         
  -2  24   1         38.61         25.99         9.42 o                         
  -1  24   1          6.69          5.99         4.29 o                         
   0  24   1         55.83         56.34         9.41 o                         
   1  24   1         18.56         21.59         4.39 o                         
  -8   0   2        202.18        180.91         7.00 o                         
  -6   0   2        557.68        553.16        10.11 o                         
  -4   0   2         98.81         88.93         2.63 o                         
  -2   0   2       7225.56       7335.29        69.53 o                         
   0   0   2       1336.07       1246.25        12.47 o                         
   2   0   2      14180.23      14575.09       161.10 o                         
   4   0   2        117.14        140.40         3.88 o                         
   6   0   2        145.07        151.17         5.25 o                         
   8   0   2         11.83         16.70        13.93 o                         
  -9   1   2          0.06         -1.86         1.86 o                         
  -8   1   2        118.12        113.43         4.05 o                         
  -7   1   2        107.32         95.94         3.02 o                         
  -6   1   2         59.31         51.23         2.55 o                         
  -5   1   2         97.87        114.17         2.74 o                         
  -4   1   2        430.15        445.53         4.77 o                         
  -3   1   2        714.30        687.06         5.92 o                         
  -2   1   2       1871.85       1778.01        12.64 o                         
  -1   1   2        256.81        194.06         1.91 o                         
   0   1   2        456.75        438.29         3.48 o                         
   1   1   2       1966.00       1999.83        16.49 o                         
   2   1   2        247.05        269.72         3.37 o                         
   3   1   2         19.60         32.65         1.29 o                         
   4   1   2        448.47        432.60         5.36 o                         
   5   1   2        313.58        280.13         4.06 o                         
   6   1   2        132.18        123.11         3.54 o                         
   7   1   2          2.30         -2.98         4.17 o                         
   7   1   2         12.22          5.62         3.78 o                         
   8   1   2          5.00          9.97         5.89 o                         
  -9   2   2          0.33          1.55         2.19 o                         
  -8   2   2         57.30         56.65         3.06 o                         
  -7   2   2         27.29         42.71        10.41 o                         
  -6   2   2        323.30        330.57         5.27 o                         
  -5   2   2        670.46        666.26         7.56 o                         
  -4   2   2        191.76        190.06        10.16 o                         
  -3   2   2        186.53        180.92         2.15 o                         
  -2   2   2        536.42        472.91         4.03 o                         
  -1   2   2       1311.22       1289.52         9.24 o                         
   0   2   2       2158.22       2179.40        15.69 o                         
   1   2   2         57.85         56.79         1.05 o                         
   2   2   2         20.24         24.32         1.03 o                         
   3   2   2        180.77        179.32         3.04 o                         
   4   2   2        142.37        137.77         2.51 o                         
   5   2   2       1639.81       1604.64        15.18 o                         
   6   2   2        395.47        383.71         6.47 o                         
   7   2   2         38.77         30.39         4.29 o                         
   7   2   2         38.17         38.05         4.97 o                         
   8   2   2         18.47         10.75         6.14 o                         
  -9   3   2         92.73         88.30         4.49 o                         
  -8   3   2         41.86         42.83         2.85 o                         
  -7   3   2        254.96        214.63        15.64 o                         
  -6   3   2        393.42        389.59         6.12 o                         
  -5   3   2        283.14        289.87         4.43 o                         
  -4   3   2        287.72        312.71        10.04 o                         
  -3   3   2        142.82        139.49         1.88 o                         
  -2   3   2       3296.36       3283.99        22.66 o                         
  -1   3   2        746.58        745.38         5.99 o                         
   0   3   2        689.13        664.74         5.66 o                         
   1   3   2         38.93         55.11         1.05 o                         
   2   3   2        468.61        477.46         4.56 o                         
   3   3   2         10.65         13.37         1.01 o                         
   4   3   2          0.99          1.90         0.67 o                         
   5   3   2        179.25        163.35         3.16 o                         
   6   3   2        283.03        271.84         5.35 o                         
   7   3   2         10.13          0.02         4.16 o                         
   7   3   2          9.23          7.28        12.11 o                         
   8   3   2          8.26         12.23         5.98 o                         
  -9   4   2          7.44          5.83         2.44 o                         
  -8   4   2          8.93          9.66         2.15 o                         
  -7   4   2        148.26        136.52         9.33 o                         
  -6   4   2          2.49          2.90         2.66 o                         
  -5   4   2          6.48          4.91         1.46 o                         
  -4   4   2         50.90         76.76         2.82 o                         
  -3   4   2         87.78         89.91         1.53 o                         
  -2   4   2        307.79        320.50         3.11 o                         
  -1   4   2        275.95        266.89         2.73 o                         
   0   4   2         77.94        106.25         1.33 o                         
   1   4   2        461.29        480.74         4.05 o                         
   2   4   2        124.69        139.76         2.01 o                         
   3   4   2       1512.94       1528.72        13.07 o                         
   4   4   2         42.97         31.57         1.40 o                         
   5   4   2        159.43        150.41         3.40 o                         
   6   4   2        110.17        115.60         3.60 o                         
   7   4   2          3.39          1.35         4.10 o                         
   8   4   2         35.13         30.44         6.00 o                         
   8   4   2         31.38         23.14        13.74 o                         
  -9   5   2          0.85          3.56        14.54 o                         
  -8   5   2          6.92          8.06         2.01 o                         
  -7   5   2         36.67         35.06         5.76 o                         
  -6   5   2         94.07        117.63         4.71 o                         
  -5   5   2         87.49         83.36         2.80 o                         
  -4   5   2        397.56        428.94         7.14 o                         
  -3   5   2        721.91        744.63         6.26 o                         
  -2   5   2         48.00         31.86         0.94 o                         
  -1   5   2        211.62        250.03         2.53 o                         
   0   5   2        180.26        156.36         1.81 o                         
   1   5   2       3544.25       3766.20        25.87 o                         
   2   5   2        558.76        599.22         5.92 o                         
   3   5   2        101.45         98.78         2.03 o                         
   4   5   2        162.49        147.17         2.92 o                         
   5   5   2         41.00         38.04         2.01 o                         
   6   5   2          6.75          6.93         1.70 o                         
   7   5   2         12.05         13.19         4.09 o                         
   8   5   2          6.42          0.05         5.55 o                         
   8   5   2          6.13         -1.62        13.17 o                         
  -9   6   2        105.65        111.92         9.91 o                         
  -8   6   2          1.07         -0.99         1.72 o                         
  -7   6   2         13.44         13.99         4.47 o                         
  -6   6   2        310.47        316.60         8.44 o                         
  -5   6   2        220.69        226.93         4.43 o                         
  -4   6   2        410.19        400.87         7.34 o                         
  -3   6   2         30.19         29.22         1.04 o                         
  -2   6   2         45.10         44.21         1.10 o                         
  -1   6   2        508.34        532.42         4.59 o                         
   0   6   2       1313.68       1376.24        10.18 o                         
   1   6   2       1691.36       1697.46        12.80 o                         
   2   6   2        133.57        127.06         1.93 o                         
   3   6   2        762.30        761.81         7.59 o                         
   4   6   2       1247.58       1151.02        11.46 o                         
   5   6   2         72.19         70.16         2.73 o                         
   6   6   2        128.56        136.90         3.79 o                         
   7   6   2        220.62        223.63         8.87 o                         
   8   6   2         57.21         48.55        15.22 o                         
   8   6   2         57.66         62.09         7.01 o                         
  -9   7   2          3.56          1.91         6.27 o                         
  -8   7   2         11.95         15.77         2.46 o                         
  -7   7   2          4.75          2.85         4.34 o                         
  -6   7   2          3.83          7.85         3.81 o                         
  -5   7   2         81.74         63.55         3.19 o                         
  -4   7   2        748.20        774.29        11.71 o                         
  -3   7   2         18.89         17.48         0.94 o                         
  -2   7   2        104.19         94.75         1.61 o                         
  -1   7   2        745.26        790.05         6.44 o                         
   0   7   2        546.70        573.36         5.12 o                         
   1   7   2          0.79          1.83         0.46 o                         
   2   7   2         19.94         15.11         0.87 o                         
   3   7   2        330.48        320.38        15.27 o                         
   4   7   2        874.09        824.89         8.97 o                         
   5   7   2        134.82        137.87         3.36 o                         
   6   7   2         76.31         84.16         3.19 o                         
   7   7   2        198.99        183.11         9.66 o                         
   8   7   2         37.25         30.37         5.56 o                         
   8   7   2         31.02         21.36         9.64 o                         
  -9   8   2         14.23          4.24         6.18 o                         
  -8   8   2         49.55         55.80         3.56 o                         
  -7   8   2         46.33         44.56         5.30 o                         
  -6   8   2        132.19         88.76         5.84 o                         
  -5   8   2          8.59          7.62         2.56 o                         
  -4   8   2        380.96        387.36         6.47 o                         
  -3   8   2        116.07        128.11         2.08 o                         
  -2   8   2        146.74        161.58         2.24 o                         
  -1   8   2         73.01         82.15         1.50 o                         
   0   8   2         39.12         49.58         1.21 o                         
   1   8   2        544.11        603.11         5.30 o                         
   2   8   2         36.48         41.82         1.28 o                         
   3   8   2        403.14        384.93         9.65 o                         
   4   8   2        105.68         88.84         2.49 o                         
   5   8   2        248.94        253.07         4.76 o                         
   6   8   2         14.54         15.46         2.01 o                         
   7   8   2         73.98         69.68        14.02 o                         
   8   8   2         30.17         21.70         9.85 o                         
   8   8   2         34.75         33.27         5.96 o                         
  -9   9   2         25.33         21.52         8.50 o                         
  -8   9   2         60.47         72.73         3.81 o                         
  -7   9   2         31.68         39.84         5.89 o                         
  -6   9   2        181.43        160.70         9.09 o                         
  -5   9   2         12.00         19.40         3.51 o                         
  -4   9   2         71.33         72.93         3.71 o                         
  -3   9   2         73.73         65.32         1.56 o                         
  -2   9   2          8.77         12.08         0.88 o                         
  -1   9   2        301.85        272.64         3.10 o                         
   0   9   2         17.48         17.67         0.91 o                         
   1   9   2        241.89        233.27         2.78 o                         
   2   9   2        119.47        131.31         2.51 o                         
   3   9   2        109.37        106.78         6.36 o                         
   4   9   2        507.76        460.05         6.19 o                         
   5   9   2         72.28         69.66         2.73 o                         
   6   9   2          1.27         -0.41         6.40 o                         
   7   9   2          1.98          4.00        11.03 o                         
   8   9   2          6.05          0.02         9.69 o                         
  -8  10   2         22.97         25.84         2.93 o                         
  -7  10   2        114.54        108.68         7.73 o                         
  -6  10   2        148.75        173.10         9.86 o                         
  -5  10   2         24.83         18.72         3.78 o                         
  -4  10   2         59.79         62.13         8.75 o                         
  -4  10   2         59.06         64.36         7.93 o                         
  -4  10   2         59.03         60.09         3.53 o                         
  -3  10   2         21.63         22.13         1.20 o                         
  -2  10   2        278.11        294.39         3.45 o                         
  -1  10   2          1.96          1.20         0.55 o                         
   0  10   2        947.92        980.99         8.09 o                         
   1  10   2        100.06        100.67         1.83 o                         
   2  10   2        106.75        106.76         2.65 o                         
   3  10   2        262.04        268.05        10.16 o                         
   4  10   2          1.29          1.71         1.02 o                         
   5  10   2        157.85        151.75         3.86 o                         
   6  10   2          5.31          2.34         5.57 o                         
   7  10   2         22.95         24.58         2.73 o                         
  -8  11   2          3.87          3.49         2.16 o                         
  -7  11   2         29.51         31.88         5.05 o                         
  -6  11   2          8.58         11.26         5.68 o                         
  -5  11   2         14.91         14.95         3.90 o                         
  -4  11   2        140.82        130.56         6.18 o                         
  -4  11   2        126.32        120.38         4.92 o                         
  -4  11   2        126.45        118.30        10.13 o                         
  -3  11   2        168.29        156.84        11.41 o                         
  -2  11   2        248.87        254.06         3.24 o                         
  -1  11   2        250.78        259.78         3.23 o                         
   0  11   2         83.35         75.13         1.70 o                         
   1  11   2          2.31          2.68         0.76 o                         
   2  11   2        243.74        241.88         4.22 o                         
   3  11   2       1482.64       1452.28        31.75 o                         
   4  11   2         30.86         32.94         1.98 o                         
   5  11   2         75.51         69.31         2.88 o                         
   6  11   2         22.56         25.93         4.76 o                         
   7  11   2          7.82          4.76         2.01 o                         
  -8  12   2          2.93         -8.90        13.16 o                         
  -7  12   2          4.15          8.53         4.70 o                         
  -6  12   2         33.86         27.12        10.35 o                         
  -5  12   2        103.10         75.53         5.43 o                         
  -4  12   2        146.67        120.21         6.25 o                         
  -4  12   2        146.66        123.14         5.17 o                         
  -3  12   2         21.94         15.29         3.46 o                         
  -2  12   2         25.78         34.01         1.37 o                         
  -1  12   2       1193.01       1196.09        10.22 o                         
   0  12   2        155.16        131.17         2.33 o                         
   1  12   2         58.75         51.09         7.07 o                         
   2  12   2         83.98         85.35         2.46 o                         
   3  12   2        313.21        292.04         4.84 o                         
   4  12   2        155.65        160.07         3.68 o                         
   5  12   2          3.13          3.51         1.45 o                         
   6  12   2        161.67        166.17         7.59 o                         
   7  12   2          0.00         -0.03         1.92 o                         
  -8  13   2         10.31         16.58         8.43 o                         
  -7  13   2          0.30         -3.46         4.61 o                         
  -6  13   2          3.21         -9.12         9.67 o                         
  -5  13   2         32.76         18.75         4.65 o                         
  -4  13   2        197.39        189.31         6.80 o                         
  -4  13   2        152.05        134.21         7.71 o                         
  -3  13   2         14.96         18.70         3.68 o                         
  -2  13   2        341.50        336.76         4.68 o                         
  -1  13   2         24.71         27.98         1.39 o                         
   0  13   2        533.27        515.88         5.64 o                         
   1  13   2        171.05        183.21        10.20 o                         
   2  13   2        881.70        837.14         9.45 o                         
   3  13   2        105.70        102.53         2.95 o                         
   4  13   2         47.07         44.46         2.35 o                         
   5  13   2        240.05        215.99         4.98 o                         
   6  13   2         88.14         84.72         6.45 o                         
   7  13   2         21.25         18.24         2.94 o                         
  -8  14   2         17.44         19.99         2.95 o                         
  -7  14   2         82.23         74.29         7.26 o                         
  -6  14   2         73.11         62.71        10.79 o                         
  -5  14   2          4.64         -6.40         6.40 o                         
  -4  14   2         15.59         15.73         3.57 o                         
  -4  14   2         35.96         36.55         4.60 o                         
  -3  14   2        178.63        162.54         6.28 o                         
  -2  14   2          0.67         -0.16         0.88 o                         
  -1  14   2        257.89        263.19         3.93 o                         
   0  14   2         94.67        102.48         2.75 o                         
   1  14   2          1.39         -0.88         3.89 o                         
   2  14   2        497.55        485.88         6.67 o                         
   3  14   2        149.63        148.45         3.59 o                         
   4  14   2          5.48          1.97         5.70 o                         
   5  14   2          0.49          0.07         1.47 o                         
   6  14   2         34.35         32.70         6.40 o                         
  -7  15   2         18.57          6.36        16.12 o                         
  -7  15   2         12.78          4.41         9.57 o                         
  -6  15   2          3.37         -8.97         8.97 o                         
  -5  15   2        133.77        144.33         4.37 o                         
  -4  15   2         72.36         77.70         5.40 o                         
  -4  15   2         66.27         69.61         5.35 o                         
  -3  15   2         74.51         87.24         5.17 o                         
  -2  15   2         31.54         32.74         1.88 o                         
  -1  15   2        286.70        290.31         5.36 o                         
   0  15   2          4.41          2.75         1.04 o                         
   1  15   2        221.40        217.16        10.53 o                         
   2  15   2         91.52         85.96         2.82 o                         
   3  15   2         64.49         65.03         2.68 o                         
   4  15   2         37.83         32.39         4.59 o                         
   5  15   2         18.08         26.35         2.98 o                         
   6  15   2         34.95         32.66         6.65 o                         
  -7  16   2          4.78         17.23         8.04 o                         
  -6  16   2          0.04          0.00         2.48 o                         
  -5  16   2         11.04         14.37         2.27 o                         
  -4  16   2         21.17         15.92         4.34 o                         
  -4  16   2         32.98         16.42         5.86 o                         
  -3  16   2        201.15        217.67        16.77 o                         
  -3  16   2        200.30        181.92         6.89 o                         
  -2  16   2        349.89        342.60         5.84 o                         
  -1  16   2          8.07         11.25         1.80 o                         
   0  16   2         22.78         24.17         2.33 o                         
   1  16   2        138.18        131.28         3.60 o                         
   2  16   2        180.10        162.56         4.16 o                         
   3  16   2          1.79          1.42         1.42 o                         
   4  16   2          0.24         -3.90         5.75 o                         
   5  16   2         32.75         36.23         3.50 o                         
   6  16   2          8.70         15.64         6.61 o                         
  -7  17   2         12.77          6.90         8.51 o                         
  -6  17   2          3.98          4.35         2.96 o                         
  -5  17   2         14.01         15.62         2.60 o                         
  -4  17   2          7.30          4.85         4.03 o                         
  -4  17   2         11.74          0.63         5.33 o                         
  -3  17   2        224.39        236.79        12.77 o                         
  -3  17   2        222.55        216.12         8.72 o                         
  -2  17   2        119.48        134.08        11.87 o                         
  -1  17   2         50.20         44.87         2.65 o                         
   0  17   2          1.75          1.19         1.37 o                         
   1  17   2        713.28        684.12         9.82 o                         
   2  17   2          1.28         -0.06         1.34 o                         
   3  17   2          2.92          1.24         1.49 o                         
   4  17   2          4.51          1.75         6.32 o                         
   5  17   2         23.17         18.57         2.92 o                         
   6  17   2          3.62          5.27         3.09 o                         
  -6  18   2         66.54         71.52         4.59 o                         
  -5  18   2         22.96         29.05         7.16 o                         
  -4  18   2         11.15         -5.83        11.54 o                         
  -4  18   2         10.76         17.34         6.04 o                         
  -3  18   2          4.00          6.85         7.50 o                         
  -3  18   2          4.13          3.71         5.87 o                         
  -2  18   2         50.16         40.08         6.97 o                         
  -1  18   2          8.15          4.76         1.57 o                         
   0  18   2          0.33         -0.69         1.46 o                         
   1  18   2        471.01        445.69         8.31 o                         
   2  18   2          5.03          4.68         1.77 o                         
   3  18   2         18.34         20.24         2.54 o                         
   4  18   2          8.39         12.21         6.21 o                         
   5  18   2          5.22          5.05         2.35 o                         
  -6  19   2         78.73         73.68         4.84 o                         
  -5  19   2          8.71         16.61         6.65 o                         
  -4  19   2         48.09         55.59         6.69 o                         
  -3  19   2          9.15          7.47         8.10 o                         
  -3  19   2         12.24          7.43         6.29 o                         
  -2  19   2         13.35         19.90         5.02 o                         
  -1  19   2          0.03         -1.72         1.72 o                         
   0  19   2         86.96         85.68         3.84 o                         
   1  19   2         63.75         62.89         3.59 o                         
   2  19   2         14.83         15.32         2.68 o                         
   3  19   2         29.76         30.43         3.26 o                         
   4  19   2         14.37         10.23         7.38 o                         
   5  19   2          6.16         -5.31        15.38 o                         
  -5  20   2          5.49          4.85         8.76 o                         
  -4  20   2          6.00          5.46         7.09 o                         
  -3  20   2         90.06         75.77         8.00 o                         
  -2  20   2          8.19          7.56         5.00 o                         
  -1  20   2          7.70          9.64         2.61 o                         
   0  20   2         43.68         45.97         6.76 o                         
   1  20   2         78.47         70.15         4.27 o                         
   2  20   2          7.27          7.60         2.48 o                         
   3  20   2          1.96          2.10         2.26 o                         
   4  20   2         36.42         32.28         8.40 o                         
  -5  21   2          4.30          3.98         9.00 o                         
  -4  21   2          1.03         14.24         6.62 o                         
  -3  21   2          4.63          4.31         6.23 o                         
  -3  21   2          4.66         17.05        14.51 o                         
  -2  21   2        149.40        169.11        11.91 o                         
  -1  21   2          0.95          2.40         2.72 o                         
   0  21   2          1.14          0.26         3.51 o                         
   1  21   2          6.61          6.07         2.38 o                         
   2  21   2          1.20          0.15         2.21 o                         
   3  21   2         15.63         18.82         3.13 o                         
   4  21   2         22.40         25.08         4.20 o                         
  -4  22   2          2.26          7.83         9.21 o                         
  -3  22   2         74.91         72.92         8.88 o                         
  -3  22   2         75.36         79.10        18.92 o                         
  -2  22   2         44.71         50.39         9.37 o                         
  -1  22   2         56.90         61.22         5.30 o                         
   0  22   2        108.49         88.11         8.62 o                         
   1  22   2          9.40          9.72         2.68 o                         
   2  22   2         21.08         18.20         3.32 o                         
   3  22   2         10.19          9.76         2.97 o                         
  -3  23   2          0.15          3.18        10.25 o                         
  -3  23   2          0.88         -3.28        10.24 o                         
  -2  23   2          1.39          2.23         4.60 o                         
  -1  23   2          0.30         -0.55         3.05 o                         
   0  23   2        212.69        189.39        11.91 o                         
   1  23   2          1.09         -2.62         2.62 o                         
   2  23   2          0.74          0.12         2.50 o                         
  -1  24   2         18.62         19.30         4.22 o                         
   0  24   2        116.74        104.94         9.88 o                         
  -9   0   3         10.34         10.97         3.44 o                         
  -7   0   3          4.40          3.61         1.85 o                         
  -5   0   3         44.58         29.35         6.50 o                         
  -3   0   3       1358.81       1381.52        14.80 o                         
  -1   0   3        953.77        909.44         9.81 o                         
   1   0   3        803.80        871.27        11.50 o                         
   3   0   3       1121.58       1077.08        14.77 o                         
   5   0   3          1.14          2.47         1.46 o                         
   7   0   3        111.56        112.93         8.35 o                         
  -9   1   3        153.97        161.19         5.26 o                         
  -8   1   3         42.12         42.96         2.82 o                         
  -7   1   3         23.00         29.65         9.65 o                         
  -6   1   3          5.75          6.99         6.60 o                         
  -5   1   3         22.79         22.13         3.00 o                         
  -4   1   3          0.88          0.68         0.53 o                         
  -3   1   3        212.85        183.43         2.31 o                         
  -2   1   3        662.09        731.42         5.93 o                         
  -1   1   3        590.35        562.29         4.62 o                         
   0   1   3        577.49        568.08         4.63 o                         
   1   1   3        802.84        755.96         7.22 o                         
   2   1   3        971.49       1017.29         9.60 o                         
   3   1   3        853.27        864.75         8.80 o                         
   4   1   3        111.29        113.30         2.66 o                         
   5   1   3         54.61         46.25         2.20 o                         
   6   1   3         26.36         28.43         2.90 o                         
   7   1   3          2.46         -4.89         4.89 o                         
   8   1   3        144.90        146.76         5.26 o                         
  -9   2   3         12.72         10.33         2.63 o                         
  -8   2   3         91.84         93.61         3.60 o                         
  -7   2   3        213.02        222.93        16.05 o                         
  -6   2   3         19.54         21.58         5.95 o                         
  -6   2   3         19.44         28.95         8.77 o                         
  -5   2   3        196.86        189.77         5.30 o                         
  -5   2   3        141.94        165.87        10.90 o                         
  -4   2   3         23.12         22.50         0.95 o                         
  -3   2   3          1.37          1.61         0.50 o                         
  -2   2   3       2014.49       2079.33        14.89 o                         
  -1   2   3       2478.60       2575.02        17.97 o                         
   0   2   3       1096.82       1135.05         8.86 o                         
   1   2   3          1.79          9.33         0.68 o                         
   2   2   3         11.21         13.18         1.00 o                         
   3   2   3        454.49        423.84         5.22 o                         
   4   2   3          1.07          0.60         0.78 o                         
   5   2   3         82.91         87.79         2.77 o                         
   6   2   3          3.14          3.48         1.78 o                         
   7   2   3          2.22          1.27         7.29 o                         
   7   2   3         10.43          0.39         7.70 o                         
   8   2   3          7.15          6.34         2.52 o                         
  -9   3   3         13.06         11.98         2.65 o                         
  -8   3   3         79.73         81.71         3.44 o                         
  -7   3   3        104.16        104.78         7.03 o                         
  -6   3   3        106.53        110.25         5.53 o                         
  -6   3   3         86.88         92.29         7.43 o                         
  -5   3   3        284.60        261.87         6.25 o                         
  -4   3   3       1011.45       1005.44         8.27 o                         
  -3   3   3       1789.10       1831.43        13.53 o                         
  -2   3   3        134.92        135.79         1.84 o                         
  -1   3   3        553.58        509.42         4.87 o                         
   0   3   3       2262.78       2333.58        17.15 o                         
   1   3   3       2668.19       2727.95        20.64 o                         
   2   3   3       1047.53       1067.50         9.09 o                         
   3   3   3        444.11        428.04         4.93 o                         
   4   3   3         27.60         24.89         1.59 o                         
   5   3   3         38.69         37.12         1.86 o                         
   6   3   3         66.78         67.42         2.90 o                         
   7   3   3         15.61         20.77         7.93 o                         
   7   3   3         13.30         10.17         7.66 o                         
   8   3   3          5.39          3.45         2.40 o                         
  -9   4   3          0.61          1.41         2.07 o                         
  -8   4   3         15.07         18.52         2.51 o                         
  -7   4   3        134.99        124.40         6.51 o                         
  -6   4   3         76.38         74.55         5.88 o                         
  -6   4   3         81.54         93.20         5.16 o                         
  -5   4   3         40.06         42.11         3.33 o                         
  -4   4   3         53.81         53.96         1.39 o                         
  -3   4   3         24.40         25.97         0.99 o                         
  -2   4   3        892.09        869.99         6.98 o                         
  -1   4   3         16.24         13.89         0.84 o                         
   0   4   3        153.92        156.13         2.20 o                         
   1   4   3        173.52        150.29         2.00 o                         
   2   4   3         31.71         35.86         1.17 o                         
   3   4   3        692.81        719.64         6.91 o                         
   4   4   3         39.50         38.48         1.73 o                         
   5   4   3        144.28        139.20         3.21 o                         
   6   4   3         18.31         21.43         2.31 o                         
   7   4   3         72.98         80.72         9.72 o                         
   8   4   3          3.88         17.81        14.69 o                         
  -9   5   3          1.54          4.55         2.24 o                         
  -8   5   3         20.18         19.20         2.51 o                         
  -7   5   3         63.95         73.31         5.52 o                         
  -6   5   3         73.88         80.45         4.49 o                         
  -6   5   3         59.45         65.74         6.82 o                         
  -5   5   3        187.18        184.11         5.99 o                         
  -4   5   3          8.45          9.81         0.86 o                         
  -3   5   3        800.04        840.02         7.07 o                         
  -2   5   3          0.24          0.20         0.43 o                         
  -1   5   3       2162.79       2138.93        16.01 o                         
   0   5   3        390.16        449.51         4.77 o                         
   1   5   3        201.07        187.84         2.24 o                         
   2   5   3        332.35        331.32         3.79 o                         
   3   5   3         71.71         70.32         1.75 o                         
   4   5   3          1.45          1.64         0.90 o                         
   5   5   3        272.05        262.38         4.72 o                         
   6   5   3         80.30         80.13         3.47 o                         
   7   5   3        106.63         96.13        14.14 o                         
   8   5   3         25.92         27.33         3.90 o                         
  -9   6   3          0.45          7.12        14.41 o                         
  -8   6   3         40.51         39.52         3.15 o                         
  -7   6   3         25.16         28.92         5.51 o                         
  -6   6   3         41.73         38.54         4.47 o                         
  -5   6   3         28.17         20.94         4.96 o                         
  -4   6   3          0.33          0.69         0.58 o                         
  -3   6   3        440.07        489.10         4.74 o                         
  -2   6   3          1.13          0.77         0.48 o                         
  -1   6   3         13.27         18.10         0.86 o                         
   0   6   3        260.94        293.67         3.33 o                         
   1   6   3       2229.28       2264.51        16.33 o                         
   2   6   3         83.38         91.08         1.82 o                         
   3   6   3         26.52         32.77         1.55 o                         
   4   6   3         24.19         26.19         1.67 o                         
   5   6   3        142.56        141.65         3.83 o                         
   6   6   3         44.37         42.15         2.94 o                         
   7   6   3         56.19         58.43        14.38 o                         
  -9   7   3        136.03        135.49        12.88 o                         
  -8   7   3          4.83          4.73         2.00 o                         
  -7   7   3         16.28         14.73         8.93 o                         
  -6   7   3        121.52        110.21         5.80 o                         
  -5   7   3         35.86         30.28         7.85 o                         
  -4   7   3         29.27         33.72         1.34 o                         
  -3   7   3         38.35         45.77         1.32 o                         
  -2   7   3        193.75        204.20         2.57 o                         
  -1   7   3       1199.96       1245.54        10.10 o                         
   0   7   3          0.03          0.41         0.47 o                         
   1   7   3        122.58        130.94         1.99 o                         
   2   7   3         39.80         41.45         1.21 o                         
   3   7   3         56.55         65.89         2.04 o                         
   4   7   3         19.92         19.55         1.74 o                         
   5   7   3         17.07         29.51         9.62 o                         
   6   7   3          2.36         -5.24         6.90 o                         
   7   7   3          9.11          4.95         2.58 o                         
  -9   8   3          0.10          1.17         8.32 o                         
  -8   8   3        100.95        106.70         4.35 o                         
  -7   8   3         27.26         25.40         9.43 o                         
  -6   8   3        157.74        139.20         6.43 o                         
  -5   8   3        241.13        238.50        15.27 o                         
  -4   8   3          3.48          8.09         0.98 o                         
  -3   8   3        307.64        312.06         3.62 o                         
  -2   8   3         48.89         48.62         1.28 o                         
  -1   8   3       1110.50       1112.27         9.31 o                         
   0   8   3        114.49        127.33         1.91 o                         
   1   8   3        483.45        477.21         4.74 o                         
   2   8   3          0.54          0.13         0.60 o                         
   3   8   3         80.45         74.94         2.20 o                         
   4   8   3         26.71         27.46         2.01 o                         
   5   8   3          4.65          5.41         1.54 o                         
   6   8   3         35.15         30.82         6.49 o                         
   7   8   3         68.87         68.78         4.33 o                         
  -9   9   3        127.55        142.14         5.36 o                         
  -8   9   3         10.25         23.42        12.41 o                         
  -7   9   3         20.54         21.28         3.36 o                         
  -6   9   3        273.98        263.19        10.07 o                         
  -5   9   3         85.21         91.87         3.72 o                         
  -4   9   3         13.40         15.61         1.38 o                         
  -3   9   3         30.37         24.96         1.17 o                         
  -2   9   3        347.20        344.14         3.80 o                         
  -1   9   3         19.64         20.61         0.94 o                         
   0   9   3        150.75        172.63         2.45 o                         
   1   9   3         20.76         31.17         1.20 o                         
   2   9   3        686.28        645.91         6.86 o                         
   3   9   3         29.99         31.20         1.71 o                         
   4   9   3         66.34         69.34         2.41 o                         
   5   9   3         15.81         13.08         1.97 o                         
   6   9   3         54.91         62.39         5.25 o                         
   7   9   3          0.44         -1.57         1.84 o                         
  -9  10   3        220.32        240.15         6.95 o                         
  -8  10   3         45.26         40.36         9.56 o                         
  -7  10   3         13.34          9.58        12.85 o                         
  -6  10   3         61.00         64.72         6.51 o                         
  -5  10   3         77.68         71.57         3.24 o                         
  -4  10   3         12.25          0.10         6.20 o                         
  -3  10   3        131.58        133.93         2.36 o                         
  -2  10   3         28.86         29.41         1.21 o                         
  -1  10   3        158.03        156.87         2.43 o                         
   0  10   3         37.86         29.98         1.18 o                         
   1  10   3         11.79          6.94         3.40 o                         
   2  10   3         66.15         61.47         2.03 o                         
   3  10   3         26.27         28.27         1.95 o                         
   4  10   3        306.89        298.07         4.98 o                         
   5  10   3         50.68         55.27         2.74 o                         
   6  10   3         28.40         28.98         4.82 o                         
   7  10   3          4.73          3.72         2.06 o                         
  -8  11   3         28.28         38.95         9.61 o                         
  -7  11   3          7.20         12.47         6.31 o                         
  -6  11   3          4.16          1.49         4.53 o                         
  -5  11   3         63.29         50.06         2.74 o                         
  -4  11   3        422.86        454.26        10.23 o                         
  -3  11   3         14.52         17.67         1.28 o                         
  -2  11   3         50.31         49.09         1.56 o                         
  -1  11   3          6.96          8.71         0.89 o                         
   0  11   3         52.53         47.41         1.51 o                         
   1  11   3        748.55        823.99        12.75 o                         
   2  11   3        578.65        608.10         7.31 o                         
   3  11   3        212.58        205.10         4.20 o                         
   4  11   3          3.78          4.05         1.27 o                         
   5  11   3         52.64         54.16         2.94 o                         
   6  11   3        138.62        149.21         8.19 o                         
   6  11   3        137.48        161.92        17.86 o                         
   7  11   3          4.23          4.80         2.43 o                         
  -8  12   3         45.68         38.15         9.80 o                         
  -7  12   3         13.79         24.40         8.62 o                         
  -6  12   3          9.30          7.77         6.17 o                         
  -5  12   3          1.53          1.85         1.45 o                         
  -4  12   3        126.66        130.00         5.89 o                         
  -3  12   3         94.57         94.19         2.49 o                         
  -2  12   3         73.72         72.90         1.98 o                         
  -1  12   3        407.63        406.48         4.96 o                         
   0  12   3          0.47          0.25         0.78 o                         
   1  12   3          0.71          0.06         2.90 o                         
   2  12   3         47.27         44.12         2.04 o                         
   3  12   3         47.34         51.86         2.28 o                         
   4  12   3        113.39        108.20         3.58 o                         
   5  12   3         94.38         83.18         3.85 o                         
   6  12   3         28.35         24.01         5.64 o                         
   6  12   3         38.78         52.43        15.68 o                         
  -8  13   3        165.64        197.56        14.50 o                         
  -8  13   3        165.31        182.49        20.42 o                         
  -7  13   3         36.28         30.55         9.16 o                         
  -6  13   3         12.55          6.79         9.20 o                         
  -5  13   3         36.20         31.03         3.28 o                         
  -4  13   3        131.32        148.30         6.37 o                         
  -3  13   3         51.62         58.20         2.29 o                         
  -2  13   3        614.81        619.18         7.23 o                         
  -1  13   3        103.71        101.25         2.49 o                         
   0  13   3          1.92          2.59         1.03 o                         
   1  13   3        266.17        280.83         6.80 o                         
   2  13   3         10.79         11.24         1.73 o                         
   3  13   3         43.67         49.63         2.78 o                         
   4  13   3         17.27         18.94         2.27 o                         
   5  13   3         18.20         19.25         2.65 o                         
   6  13   3          5.34         15.18         5.54 o                         
   6  13   3         24.64         46.38        16.72 o                         
  -8  14   3        147.66        156.91         7.95 o                         
  -7  14   3         29.97         22.97         9.05 o                         
  -6  14   3         52.06         67.63        12.19 o                         
  -5  14   3        281.34        264.70         6.22 o                         
  -4  14   3        368.04        386.46         9.08 o                         
  -3  14   3         59.38         59.45         2.53 o                         
  -2  14   3        200.65        197.10         3.96 o                         
  -1  14   3         57.61         52.62         2.02 o                         
   0  14   3          2.57          1.78         1.07 o                         
   1  14   3         65.71         50.93         4.77 o                         
   2  14   3         99.02         98.66         3.81 o                         
   3  14   3         23.68         22.42         2.36 o                         
   4  14   3         15.54         16.64         2.25 o                         
   5  14   3        108.75        101.32         4.47 o                         
   6  14   3          1.94         10.84         5.97 o                         
   6  14   3          9.41         19.87        17.19 o                         
  -7  15   3         41.12         62.41        10.09 o                         
  -6  15   3          5.11          5.33         2.47 o                         
  -5  15   3          2.30          4.11         1.84 o                         
  -4  15   3         97.28         85.06         5.23 o                         
  -3  15   3          5.07          6.06         1.62 o                         
  -2  15   3         54.92         58.40         8.32 o                         
  -1  15   3          1.32          2.11         1.24 o                         
   0  15   3         16.61         14.73         1.74 o                         
   1  15   3         19.28         22.42         4.50 o                         
   2  15   3        244.59        251.40         5.57 o                         
   3  15   3         41.24         44.34         2.97 o                         
   4  15   3         62.57         58.09         3.41 o                         
   5  15   3         11.62         13.78         2.64 o                         
   6  15   3         46.10         43.74        18.81 o                         
   6  15   3         66.04         54.78        10.48 o                         
  -7  16   3         17.78          9.98         9.05 o                         
  -6  16   3        109.34         98.06        14.16 o                         
  -5  16   3          6.28          4.28         1.94 o                         
  -4  16   3         20.17         19.99         4.96 o                         
  -3  16   3         81.60         69.93         3.37 o                         
  -2  16   3        291.40        289.03        11.90 o                         
  -1  16   3          0.21         -0.41         1.21 o                         
   0  16   3          3.45          2.41         1.43 o                         
   1  16   3         11.10         12.51         5.67 o                         
   2  16   3          1.91         -0.06         1.47 o                         
   3  16   3         46.35         45.19         3.13 o                         
   4  16   3         12.98         12.66         2.29 o                         
   5  16   3         49.96         73.52        10.68 o                         
  -7  17   3         83.32         99.03        17.82 o                         
  -6  17   3          7.32         13.06        11.50 o                         
  -5  17   3         99.15         87.53         4.26 o                         
  -4  17   3         10.58         -7.29         7.80 o                         
  -4  17   3          3.85         16.83         8.29 o                         
  -3  17   3         15.39         15.76         2.31 o                         
  -2  17   3         15.73         14.87        11.36 o                         
  -1  17   3          4.81          6.65         1.81 o                         
   0  17   3         59.21         60.64         4.05 o                         
   1  17   3         10.24         17.51         7.52 o                         
   2  17   3          0.10         -1.44         1.44 o                         
   3  17   3          0.24         -0.41         1.63 o                         
   4  17   3         53.23         55.10         3.70 o                         
   5  17   3         43.67         33.50         9.91 o                         
  -6  18   3        207.93        206.34         7.12 o                         
  -5  18   3         22.70         18.92         3.06 o                         
  -4  18   3         35.84         28.48        11.82 o                         
  -3  18   3        128.58        132.46         7.33 o                         
  -2  18   3          1.70         -0.89        11.55 o                         
  -1  18   3          0.59         -0.88         1.83 o                         
   0  18   3         19.20         18.03         2.73 o                         
   1  18   3         20.58         36.50        13.07 o                         
   2  18   3          7.93          8.35         7.28 o                         
   3  18   3          1.60          1.33         1.81 o                         
   4  18   3          4.74          2.71         2.04 o                         
   5  18   3          7.43          6.49         2.70 o                         
  -6  19   3          0.50         -0.55         3.04 o                         
  -5  19   3          1.87          0.44         2.69 o                         
  -4  19   3         85.04         81.05         7.94 o                         
  -3  19   3         34.76         23.55         5.62 o                         
  -2  19   3         30.43         37.61        12.97 o                         
  -1  19   3         13.08         13.09         2.61 o                         
   0  19   3         99.92         89.84         4.55 o                         
   1  19   3          0.74         -0.12         1.89 o                         
   2  19   3          4.22         -3.93         7.64 o                         
   3  19   3         76.00         68.03         3.99 o                         
   4  19   3         35.34         35.08         3.48 o                         
  -5  20   3          2.10          2.69         3.18 o                         
  -4  20   3         43.22         47.71         8.02 o                         
  -3  20   3          5.97         20.54        21.71 o                         
  -2  20   3         20.54         15.49         3.47 o                         
  -1  20   3         14.89         15.46         3.53 o                         
   0  20   3         23.03         27.95         3.42 o                         
   1  20   3          7.37          4.29         2.32 o                         
   2  20   3          6.18          6.95         8.01 o                         
   3  20   3          9.83          6.13         2.34 o                         
   4  20   3          4.33          5.66         2.58 o                         
  -5  21   3          0.00         -1.42         3.73 o                         
  -4  21   3         14.22         11.10         5.22 o                         
  -3  21   3        138.41        109.54        12.73 o                         
  -2  21   3          0.39         -1.59         2.68 o                         
  -1  21   3          0.30         -1.41         2.71 o                         
   0  21   3         15.56         11.30         2.80 o                         
   1  21   3         30.62         27.67         3.49 o                         
   2  21   3          1.52          1.37         8.41 o                         
   3  21   3         16.64         16.08         3.32 o                         
  -4  22   3         18.89         25.75         5.23 o                         
  -3  22   3          8.92          3.78        10.50 o                         
  -3  22   3          4.89          1.57        14.16 o                         
  -2  22   3          1.70          2.22         3.13 o                         
  -1  22   3         10.50          8.52         3.55 o                         
   0  22   3         19.45         20.24         4.10 o                         
   1  22   3          0.02          1.80         2.44 o                         
   2  22   3          2.62         -8.70         8.70 o                         
  -3  23   3          5.05         10.74        10.79 o                         
  -2  23   3         14.73         15.46         4.68 o                         
  -1  23   3          2.38          2.98         3.21 o                         
   0  23   3         13.48         10.59         3.81 o                         
   1  23   3          7.45          4.63         2.71 o                         
  -8   0   4         21.54         18.40         4.54 o                         
  -6   0   4        508.99        491.52         9.39 o                         
  -4   0   4        245.11        255.24         4.48 o                         
  -2   0   4         26.36         27.39         1.38 o                         
   0   0   4         46.41         32.74         1.31 o                         
   2   0   4         49.27         57.52         2.49 o                         
   4   0   4         35.24         22.48         5.10 o                         
   4   0   4         60.17         37.56         7.29 o                         
   6   0   4          1.41          0.63         2.50 o                         
  -9   1   4         12.33         16.67        11.28 o                         
  -8   1   4        109.25        102.10         4.38 o                         
  -7   1   4         15.81         16.85         1.88 o                         
  -6   1   4        367.43        372.92         5.62 o                         
  -5   1   4       1111.50       1070.50        11.00 o                         
  -4   1   4        332.42        311.24         3.58 o                         
  -3   1   4        150.02        164.46         2.31 o                         
  -2   1   4       1831.59       1965.77        14.37 o                         
  -1   1   4        505.97        525.51         4.85 o                         
   0   1   4         36.67         35.19         0.94 o                         
   1   1   4         11.67          7.40         0.70 o                         
   2   1   4        660.10        657.56         6.79 o                         
   3   1   4        154.59        149.27         2.98 o                         
   4   1   4        129.76        131.94        11.18 o                         
   4   1   4        130.80        138.69         6.15 o                         
   4   1   4        137.50        135.49        10.86 o                         
   5   1   4         57.49         44.41         8.18 o                         
   5   1   4         69.08         66.48        11.02 o                         
   6   1   4        141.86        156.17         5.22 o                         
   7   1   4         25.50         28.71         3.33 o                         
  -9   2   4          6.76          2.99         9.23 o                         
  -8   2   4         29.72         21.11         3.75 o                         
  -7   2   4         86.52         88.62         3.02 o                         
  -6   2   4         31.77         33.91         2.02 o                         
  -5   2   4          0.13         -0.61         0.85 o                         
  -4   2   4         62.22         57.14         1.50 o                         
  -3   2   4        198.76        151.89         2.22 o                         
  -2   2   4         13.89         13.52         0.82 o                         
  -1   2   4         69.83         43.92         1.23 o                         
   0   2   4        600.25        560.13         5.16 o                         
   1   2   4         30.94         28.93         1.04 o                         
   2   2   4         77.92         79.85         2.01 o                         
   3   2   4          5.87          6.97         1.06 o                         
   4   2   4        150.16        146.95        11.38 o                         
   4   2   4        176.70        174.98        13.17 o                         
   4   2   4        175.80        146.60        11.55 o                         
   5   2   4         48.38         50.92         8.29 o                         
   5   2   4         49.54         40.62        10.68 o                         
   6   2   4          1.24          1.31         1.79 o                         
   7   2   4         71.80         83.80         5.69 o                         
  -9   3   4         32.55         28.89         9.66 o                         
  -8   3   4         31.24         41.99         4.73 o                         
  -7   3   4         11.45         21.97         9.06 o                         
  -6   3   4        125.68        129.92         3.23 o                         
  -5   3   4        679.54        628.24         7.44 o                         
  -4   3   4       1143.89       1095.07         9.09 o                         
  -3   3   4        514.32        537.41         5.06 o                         
  -2   3   4        898.44        957.06         7.72 o                         
  -1   3   4        842.83        857.25         8.17 o                         
   0   3   4          5.42          4.36         0.59 o                         
   1   3   4        356.23        328.19         3.50 o                         
   2   3   4          6.94          8.76         0.87 o                         
   3   3   4        203.32        202.47         3.54 o                         
   4   3   4         13.17          9.41         8.36 o                         
   4   3   4         18.49          2.06         6.08 o                         
   4   3   4         11.39         20.93         7.05 o                         
   5   3   4          9.32          9.71         9.71 o                         
   6   3   4          9.89         10.29         2.55 o                         
   7   3   4        110.72        110.94         6.41 o                         
  -9   4   4         46.81         53.39         8.30 o                         
  -8   4   4         48.27         44.31         6.00 o                         
  -7   4   4         47.48         50.02         6.16 o                         
  -6   4   4        324.31        336.07         5.33 o                         
  -5   4   4         14.46         18.62         1.56 o                         
  -4   4   4          1.04          1.52         0.64 o                         
  -3   4   4         20.98         24.77         1.09 o                         
  -2   4   4         20.64         17.97         0.95 o                         
  -1   4   4       1702.44       1764.81        15.02 o                         
   0   4   4        161.05        144.59         2.05 o                         
   1   4   4          1.85          2.83         0.52 o                         
   2   4   4        854.40        810.61         7.58 o                         
   3   4   4        146.27        123.86         2.67 o                         
   4   4   4         19.18         15.85         4.86 o                         
   5   4   4          4.04          8.78         9.60 o                         
   6   4   4        211.32        232.63         6.29 o                         
   7   4   4          7.67         12.42         2.75 o                         
  -9   5   4          1.77         -6.08         7.25 o                         
  -8   5   4         29.52         31.61         6.00 o                         
  -7   5   4        219.44        189.62         8.24 o                         
  -6   5   4        201.40        202.70         4.07 o                         
  -5   5   4          0.09          1.73         0.88 o                         
  -4   5   4        649.49        619.56         5.94 o                         
  -3   5   4         88.35         95.23         1.81 o                         
  -2   5   4        120.91        121.80         2.05 o                         
  -1   5   4          3.73          2.76         0.70 o                         
   0   5   4        703.25        726.86         6.95 o                         
   1   5   4          8.98         10.60         0.74 o                         
   2   5   4         74.10         72.36         1.84 o                         
   3   5   4         12.33         10.23         5.54 o                         
   4   5   4         54.56         35.22         9.96 o                         
   5   5   4         20.81         20.29        10.44 o                         
   6   5   4          7.75          6.58         2.19 o                         
   7   5   4         38.57         40.16         4.04 o                         
  -9   6   4          6.98         11.44         7.30 o                         
  -9   6   4          3.39         -3.48         9.43 o                         
  -8   6   4         12.25          9.66         6.51 o                         
  -7   6   4         41.57         33.97         5.01 o                         
  -6   6   4          2.29          1.41         1.10 o                         
  -5   6   4         93.82         96.92         2.47 o                         
  -4   6   4        108.42         92.10         1.96 o                         
  -3   6   4         31.64         25.91         1.14 o                         
  -2   6   4         71.03         74.07         1.64 o                         
  -1   6   4       1530.54       1585.27        13.89 o                         
   0   6   4          0.82          1.32         0.64 o                         
   1   6   4        191.48        178.56         2.45 o                         
   2   6   4         39.69         34.60         1.41 o                         
   3   6   4        277.23        301.91        10.42 o                         
   4   6   4        118.29        113.72        10.41 o                         
   4   6   4        137.34        135.48        11.30 o                         
   5   6   4         18.93         19.10         3.61 o                         
   6   6   4         21.96         28.09         2.85 o                         
   7   6   4          3.86         -1.10         2.45 o                         
  -9   7   4         15.10         14.84         6.30 o                         
  -9   7   4         18.05         15.79        13.34 o                         
  -8   7   4          1.74          0.33         1.81 o                         
  -7   7   4         13.09         16.42         5.35 o                         
  -6   7   4         20.20         24.60         1.89 o                         
  -5   7   4          1.49          0.62         0.89 o                         
  -4   7   4         26.20         20.98         1.30 o                         
  -3   7   4       1077.65       1057.27         8.85 o                         
  -2   7   4        721.84        682.97         6.49 o                         
  -1   7   4        170.46        195.60         3.14 o                         
   0   7   4         10.13          5.62         0.88 o                         
   1   7   4        330.34        320.91         3.64 o                         
   2   7   4          0.82         -0.19         0.58 o                         
   3   7   4          3.47          0.92         2.96 o                         
   4   7   4         33.91         35.30         5.52 o                         
   4   7   4         49.23         33.55         8.76 o                         
   5   7   4        137.55        163.41        12.69 o                         
   6   7   4         98.86        105.28         8.92 o                         
   7   7   4         33.70         35.50         4.51 o                         
  -9   8   4          0.12          0.47         9.08 o                         
  -9   8   4          0.53          3.12         6.05 o                         
  -8   8   4         72.17         66.53         3.83 o                         
  -7   8   4        245.65        243.88         8.79 o                         
  -6   8   4         70.16         71.22         3.06 o                         
  -5   8   4        194.07        189.34         3.52 o                         
  -4   8   4        288.81        274.27         3.72 o                         
  -3   8   4          0.19         -0.21         0.60 o                         
  -2   8   4        117.59        116.59         2.29 o                         
  -1   8   4        239.33        236.40         3.24 o                         
   0   8   4        674.42        678.15         7.56 o                         
   1   8   4        141.25        155.15         2.98 o                         
   2   8   4          0.70          1.94         0.83 o                         
   3   8   4         27.45         33.01         4.36 o                         
   4   8   4         67.61         61.54         4.89 o                         
   5   8   4         90.46         88.65        12.09 o                         
   6   8   4         22.84         42.56        13.73 o                         
   7   8   4          3.94         -0.10         2.76 o                         
  -9   9   4          1.41          8.48         6.15 o                         
  -8   9   4        103.60        102.58         5.35 o                         
  -7   9   4        121.59        128.17         7.09 o                         
  -6   9   4         11.35         16.07         1.89 o                         
  -5   9   4        369.77        369.47         5.20 o                         
  -4   9   4         47.79         48.33         1.85 o                         
  -3   9   4        200.25        176.76         3.06 o                         
  -2   9   4         28.51         27.14         1.35 o                         
  -1   9   4         19.45         22.87         1.28 o                         
   0   9   4          0.04          0.35         0.73 o                         
   1   9   4        454.67        428.86         5.61 o                         
   2   9   4        118.38        106.17         3.11 o                         
   3   9   4        252.58        163.52         9.11 o                         
   3   9   4        252.12        240.81        15.14 o                         
   4   9   4        129.23        112.74         5.56 o                         
   5   9   4         71.01         76.07        12.72 o                         
   6   9   4          3.36         20.55        15.73 o                         
  -8  10   4         14.24         14.45         3.07 o                         
  -7  10   4         15.33         20.77         6.33 o                         
  -6  10   4         22.19         20.33         2.56 o                         
  -5  10   4          0.16         -1.07         1.07 o                         
  -4  10   4         58.32         55.96         2.08 o                         
  -3  10   4        501.90        496.98         5.82 o                         
  -2  10   4          0.61          0.15         0.76 o                         
  -1  10   4        134.42        139.80         3.01 o                         
   0  10   4         44.25         34.65         1.70 o                         
   1  10   4         58.90         63.43         2.19 o                         
   2  10   4          1.75          2.06         1.19 o                         
   3  10   4         46.99         40.24         6.55 o                         
   3  10   4         49.32         52.43         9.24 o                         
   4  10   4          0.48         19.76        10.25 o                         
   4  10   4          0.47         -1.15         3.61 o                         
   5  10   4         59.90         57.78        13.05 o                         
   6  10   4         68.00         63.59        10.49 o                         
  -8  11   4          1.71         14.79         9.12 o                         
  -7  11   4          8.41          5.90         6.17 o                         
  -6  11   4         40.71         39.31         3.22 o                         
  -5  11   4          0.23         -0.56         1.33 o                         
  -4  11   4          0.05          0.70         1.07 o                         
  -3  11   4          0.56          1.99         0.95 o                         
  -2  11   4        202.84        204.50         3.53 o                         
  -1  11   4         36.20         43.61         1.94 o                         
   0  11   4         56.14         66.06         2.21 o                         
   1  11   4        260.54        275.71         5.25 o                         
   2  11   4          0.01         -0.89         1.07 o                         
   3  11   4         30.11         26.48         7.47 o                         
   4  11   4         14.40         10.11         2.01 o                         
   5  11   4        151.55        163.30        11.77 o                         
   6  11   4         76.06         64.84        11.02 o                         
  -8  12   4          7.78          8.78         7.63 o                         
  -7  12   4          6.15         -2.63         5.43 o                         
  -6  12   4          0.00         -0.07         1.78 o                         
  -5  12   4         10.15          6.51         1.72 o                         
  -4  12   4          2.80          2.33         1.27 o                         
  -3  12   4        565.93        554.63         6.82 o                         
  -2  12   4       1349.79       1325.14        13.44 o                         
  -1  12   4          5.29          7.45         1.27 o                         
   0  12   4        332.06        325.54         5.10 o                         
   1  12   4         14.66         22.56         2.13 o                         
   2  12   4        227.23        206.55         4.80 o                         
   3  12   4          9.96          8.67         9.84 o                         
   4  12   4          4.28          2.04         1.55 o                         
   5  12   4         42.17         43.30         7.42 o                         
   6  12   4          0.88          0.90         2.65 o                         
  -8  13   4         97.81         98.48         9.99 o                         
  -7  13   4          0.63          2.37        13.50 o                         
  -6  13   4         37.46         38.48         3.14 o                         
  -5  13   4         24.55         25.78         2.64 o                         
  -4  13   4        124.03        119.60         3.69 o                         
  -3  13   4         20.22         22.02         2.10 o                         
  -2  13   4        164.30        186.22        12.02 o                         
  -1  13   4         42.70         43.61         2.14 o                         
   0  13   4        317.09        314.60         5.57 o                         
   1  13   4        184.63        195.02         4.66 o                         
   2  13   4          0.62         -1.19         1.26 o                         
   3  13   4        234.15        238.78        12.39 o                         
   4  13   4         37.04         41.44         3.08 o                         
   5  13   4         18.90         17.25         7.14 o                         
   6  13   4         11.71          9.40         3.31 o                         
  -8  14   4         67.65         97.17        16.66 o                         
  -7  14   4         14.07         22.59        14.49 o                         
  -6  14   4        112.64        116.57         4.96 o                         
  -5  14   4        112.48         95.50         3.97 o                         
  -4  14   4         12.92         14.90         2.45 o                         
  -3  14   4        148.83        136.03         3.97 o                         
  -2  14   4         11.25         13.69         4.78 o                         
  -1  14   4        488.37        471.23         7.09 o                         
   0  14   4        242.98        253.83         5.38 o                         
   1  14   4        192.90        177.75        14.24 o                         
   2  14   4         18.55         13.00         8.76 o                         
   3  14   4         35.64         34.97         7.73 o                         
   4  14   4        393.31        398.19         7.74 o                         
   5  14   4         26.46         25.84         6.74 o                         
  -7  15   4          2.94          2.29         2.85 o                         
  -6  15   4         14.87          8.72         8.68 o                         
  -5  15   4          2.71          3.61         2.20 o                         
  -4  15   4         30.02         33.36         3.20 o                         
  -3  15   4          0.00         -0.18         1.43 o                         
  -2  15   4         21.90         22.74         4.60 o                         
  -1  15   4        124.31        165.11        15.77 o                         
   0  15   4          0.30         -0.37         1.28 o                         
   1  15   4         20.39         26.82         2.49 o                         
   2  15   4        135.39        134.91         4.76 o                         
   3  15   4         21.97         17.29         5.05 o                         
   4  15   4         41.49         52.43         3.52 o                         
   5  15   4          4.06         10.15         6.79 o                         
  -7  16   4          0.03         -0.81         3.14 o                         
  -6  16   4          3.86          0.57         8.69 o                         
  -5  16   4          4.43          4.75         2.52 o                         
  -4  16   4          9.66          7.97         2.36 o                         
  -3  16   4         44.04         43.33         3.37 o                         
  -2  16   4         39.62         31.46         4.83 o                         
  -1  16   4        863.05        867.79        36.27 o                         
   0  16   4          3.04          3.87         1.64 o                         
   1  16   4        255.40        268.08        17.78 o                         
   2  16   4         38.02         45.96         8.17 o                         
   3  16   4         25.10         27.06         5.57 o                         
   4  16   4         10.60          9.76         2.32 o                         
   5  16   4         21.09         23.67         3.27 o                         
  -6  17   4          3.43         -0.95         8.76 o                         
  -5  17   4          0.60          0.78         2.37 o                         
  -4  17   4          9.58          6.80         2.39 o                         
  -3  17   4          4.26          0.11         2.02 o                         
  -2  17   4         37.28         29.49         6.06 o                         
  -1  17   4        389.83        392.40        15.97 o                         
   0  17   4         20.61         18.81         2.74 o                         
   1  17   4         14.48         12.79         2.42 o                         
   2  17   4         32.98         36.22         6.24 o                         
   3  17   4        137.91        135.02        12.51 o                         
   3  17   4        138.67        141.41        15.92 o                         
   4  17   4          3.92          0.64         1.99 o                         
  -6  18   4          8.46         15.53        17.25 o                         
  -6  18   4          8.46         15.25        18.69 o                         
  -5  18   4         13.88         16.62         3.33 o                         
  -4  18   4          7.48          1.82         2.49 o                         
  -3  18   4          6.45          6.62         2.60 o                         
  -2  18   4          0.54         -0.23         7.02 o                         
  -1  18   4         11.14         12.08         7.16 o                         
   0  18   4         15.87         13.40         2.55 o                         
   1  18   4          0.34         -0.02         1.84 o                         
   2  18   4          7.12         19.50        14.42 o                         
   2  18   4          5.98          6.61        10.69 o                         
   3  18   4        112.40        109.62        12.88 o                         
   3  18   4        112.40        148.13        16.88 o                         
   4  18   4          0.42          2.11         2.14 o                         
  -6  19   4         11.92          4.66         6.96 o                         
  -5  19   4          2.32          0.52         2.68 o                         
  -4  19   4          1.82          2.60         2.88 o                         
  -3  19   4          2.85          2.70         2.45 o                         
  -2  19   4         17.57         22.76        13.41 o                         
  -1  19   4         11.37         10.93         7.67 o                         
   0  19   4         18.63         22.60         3.53 o                         
   1  19   4          4.76          2.19         2.13 o                         
   2  19   4         43.70         48.30        12.09 o                         
   3  19   4        171.45        195.98        16.54 o                         
  -5  20   4         38.68         44.67         5.62 o                         
  -4  20   4         18.91         18.29         3.90 o                         
  -3  20   4         11.88         13.76        14.10 o                         
  -2  20   4         30.60         35.57         4.72 o                         
  -1  20   4          1.33         -7.00         7.85 o                         
   0  20   4        104.27         87.51         5.06 o                         
   1  20   4         15.03         10.79         2.78 o                         
   2  20   4          5.05          4.35         9.90 o                         
   2  20   4          5.10         -8.56        11.28 o                         
   3  20   4         12.93          9.77        10.98 o                         
  -4  21   4          0.00          1.30         3.09 o                         
  -3  21   4          2.13         10.69         9.14 o                         
  -2  21   4          0.28          0.80         3.04 o                         
  -1  21   4         63.63         61.47        10.97 o                         
   0  21   4         99.00         93.76         5.25 o                         
   1  21   4          0.32         -1.21         2.26 o                         
   2  21   4         14.54         25.95        17.58 o                         
  -3  22   4         13.43         -0.46         9.56 o                         
  -2  22   4          7.94          7.74         3.59 o                         
  -1  22   4          2.08         -8.28         9.76 o                         
   0  22   4        141.34        136.38        21.51 o                         
   1  22   4          8.80         -7.06        10.06 o                         
  -9   0   5          0.16         -1.91         2.82 o                         
  -7   0   5         32.32         32.95         3.28 o                         
  -5   0   5       1287.19       1252.49        17.85 o                         
  -3   0   5         74.91         76.03         2.63 o                         
  -1   0   5        377.03        406.70         5.73 o                         
   1   0   5          0.00          1.85         0.83 o                         
   3   0   5        226.93        212.65         5.46 o                         
   5   0   5        111.09        120.96        12.74 o                         
   7   0   5         57.20         56.10        10.79 o                         
  -9   1   5         36.44         50.28         3.48 o                         
  -8   1   5          9.87          8.30         1.86 o                         
  -7   1   5         32.70         41.05         2.48 o                         
  -6   1   5        904.23        882.35        10.08 o                         
  -5   1   5        265.09        252.98         4.31 o                         
  -4   1   5         96.27         94.06         2.00 o                         
  -3   1   5        739.00        716.87         9.26 o                         
  -3   1   5        759.18        734.96         9.42 o                         
  -2   1   5         86.49         83.72         1.62 o                         
  -1   1   5         68.98         65.97         1.43 o                         
   0   1   5        162.71        133.86         2.00 o                         
   1   1   5        496.01        477.20         4.62 o                         
   2   1   5        239.07        232.89         4.27 o                         
   2   1   5        309.85        304.85         5.97 o                         
   3   1   5         24.20         21.04         1.71 o                         
   4   1   5        127.80        102.71         6.55 o                         
   5   1   5          8.23          8.21         6.19 o                         
   6   1   5          5.28          4.04         2.62 o                         
  -9   2   5          1.29          1.62         1.94 o                         
  -8   2   5         49.30         49.30         2.94 o                         
  -7   2   5          0.66          2.86         1.33 o                         
  -6   2   5         33.26         36.57         2.17 o                         
  -5   2   5        490.23        475.50         6.31 o                         
  -4   2   5         34.50         31.28         1.36 o                         
  -3   2   5        242.30        284.56         4.98 o                         
  -3   2   5        152.78        167.24         4.04 o                         
  -2   2   5        151.99        180.99         2.45 o                         
  -1   2   5        158.46        138.45         2.35 o                         
   0   2   5          9.72          8.60         0.81 o                         
   1   2   5         77.80         76.40         1.58 o                         
   2   2   5        656.50        576.16         9.75 o                         
   2   2   5        294.79        265.90         6.56 o                         
   3   2   5         56.49         36.72         7.03 o                         
   4   2   5        311.44        307.90        12.37 o                         
   4   2   5        315.00        306.81        10.36 o                         
   5   2   5         19.96         11.20         5.59 o                         
   6   2   5          2.65         -0.91         2.69 o                         
  -9   3   5         62.08         64.15         4.25 o                         
  -8   3   5         95.50         98.00         3.80 o                         
  -7   3   5        378.96        379.05         6.19 o                         
  -6   3   5         72.94         71.34         2.57 o                         
  -5   3   5       1152.31       1112.59        11.54 o                         
  -4   3   5        347.82        338.98        13.59 o                         
  -3   3   5       1404.59       1447.24        16.29 o                         
  -3   3   5       1411.34       1487.67        25.48 o                         
  -2   3   5        511.28        520.39         4.95 o                         
  -1   3   5       1218.17       1179.54        10.73 o                         
   0   3   5        209.68        191.68         2.81 o                         
   1   3   5         54.61         58.43         1.60 o                         
   2   3   5        134.02        123.15         4.80 o                         
   2   3   5         66.97         61.87         3.40 o                         
   3   3   5          5.15         -3.32         5.10 o                         
   4   3   5         33.31         27.86         4.90 o                         
   4   3   5         32.93         26.46         5.05 o                         
   5   3   5          2.30          5.44         4.25 o                         
   6   3   5          0.02         -2.32         2.32 o                         
  -9   4   5         22.97         26.10         3.38 o                         
  -8   4   5         64.91         64.10         3.39 o                         
  -7   4   5        337.64        323.37         5.69 o                         
  -6   4   5        118.29        120.93         3.21 o                         
  -5   4   5        572.47        555.85         6.71 o                         
  -4   4   5        187.51        172.92         9.07 o                         
  -3   4   5        325.29        323.55         5.50 o                         
  -3   4   5        379.84        337.98        14.52 o                         
  -2   4   5        400.78        403.52         5.07 o                         
  -1   4   5         28.97         28.67         1.49 o                         
   0   4   5          3.89          2.97         0.74 o                         
   1   4   5         34.66         37.45         1.37 o                         
   2   4   5          5.99         -3.51         3.51 o                         
   2   4   5         40.96         28.18         3.19 o                         
   3   4   5        213.12        179.15         6.38 o                         
   4   4   5         77.71         74.92         7.58 o                         
   4   4   5         82.87         85.48         6.18 o                         
   5   4   5         18.21         18.14         4.35 o                         
   6   4   5         14.55         11.14         2.97 o                         
  -9   5   5          5.08          5.21         2.58 o                         
  -8   5   5          1.75          3.36         2.02 o                         
  -7   5   5         58.32         57.49         2.78 o                         
  -6   5   5        114.25        110.79         3.12 o                         
  -5   5   5        358.56        340.79         4.88 o                         
  -4   5   5        358.87        354.46         7.60 o                         
  -3   5   5         17.43         22.77         3.54 o                         
  -2   5   5        145.37        151.00         3.01 o                         
  -1   5   5        659.66        599.23         6.95 o                         
   0   5   5         23.54         26.70         1.48 o                         
   1   5   5        230.15        225.19         3.89 o                         
   2   5   5          4.77          5.74         3.93 o                         
   3   5   5        509.45        478.47        12.12 o                         
   3   5   5        535.44        478.65        23.15 o                         
   4   5   5        108.48        120.91         7.64 o                         
   4   5   5        109.97         96.76         6.31 o                         
   5   5   5          9.59          8.00         4.33 o                         
   6   5   5         71.52         88.12         5.15 o                         
  -9   6   5          7.01          6.76         3.01 o                         
  -8   6   5          3.58          3.05         2.23 o                         
  -7   6   5          7.69         11.84         2.01 o                         
  -6   6   5          2.79          1.16         1.17 o                         
  -5   6   5         10.85         12.75         1.49 o                         
  -4   6   5          0.03          4.88         2.82 o                         
  -3   6   5        146.80        150.59         2.86 o                         
  -2   6   5         12.30         14.47         1.36 o                         
  -1   6   5        419.15        396.71         5.32 o                         
   0   6   5        178.44        179.68         3.31 o                         
   1   6   5         38.17         40.84         3.34 o                         
   2   6   5         56.73         56.39         2.36 o                         
   3   6   5        429.42        448.65        11.67 o                         
   3   6   5        432.50        458.25        10.70 o                         
   4   6   5         46.51         32.57         6.71 o                         
   4   6   5         46.67         26.42         6.99 o                         
   5   6   5         47.85         39.79         5.13 o                         
   6   6   5          5.26          4.83         2.52 o                         
  -9   7   5         56.31         56.01        10.97 o                         
  -8   7   5        176.43        194.16         6.42 o                         
  -7   7   5        116.24        109.07         4.65 o                         
  -6   7   5         13.74         16.10         1.97 o                         
  -5   7   5          0.23          0.51         1.05 o                         
  -4   7   5        519.08        532.70         9.94 o                         
  -3   7   5          0.57          1.98         0.98 o                         
  -2   7   5         65.97         75.18         2.30 o                         
  -1   7   5          1.18          3.22         0.92 o                         
   0   7   5         58.09         63.77         2.08 o                         
   1   7   5         34.11         32.20         2.92 o                         
   2   7   5         99.71         77.99         2.53 o                         
   3   7   5         38.08         31.30         4.32 o                         
   3   7   5         41.36         33.56         4.51 o                         
   4   7   5          4.78          5.16         6.73 o                         
   4   7   5          4.74          0.28         6.40 o                         
   5   7   5         17.11         15.83         4.89 o                         
   6   7   5         17.10         16.23         6.38 o                         
  -9   8   5          3.82          7.89         9.63 o                         
  -8   8   5        141.95        138.17         5.67 o                         
  -7   8   5          1.72          0.88         1.87 o                         
  -6   8   5         32.81         35.32         2.50 o                         
  -5   8   5         19.00         19.82         1.85 o                         
  -4   8   5        386.93        366.51         7.98 o                         
  -3   8   5        316.75        320.86         4.97 o                         
  -2   8   5        125.72        130.20         6.26 o                         
  -1   8   5         43.86         41.48         1.86 o                         
   0   8   5          5.82          7.15         1.16 o                         
   1   8   5        300.87        289.80         6.61 o                         
   2   8   5         36.79         22.81         1.81 o                         
   3   8   5         30.61         34.03         4.26 o                         
   3   8   5         28.68         27.58         4.45 o                         
   4   8   5         15.20         19.28        10.19 o                         
   4   8   5          4.09          2.92         9.42 o                         
   5   8   5         18.40         19.39         5.15 o                         
   6   8   5         57.95         73.61         8.05 o                         
  -8   9   5        114.88        103.31         5.21 o                         
  -7   9   5        123.02        132.61         5.22 o                         
  -6   9   5         14.91         12.38         2.29 o                         
  -5   9   5         22.75         27.05         2.08 o                         
  -4   9   5       2174.06       2159.67        28.69 o                         
  -3   9   5        147.35        147.43         3.35 o                         
  -2   9   5         58.31         69.52         3.95 o                         
  -1   9   5          5.98          5.30         1.13 o                         
   0   9   5        199.49        189.92         3.65 o                         
   1   9   5         33.28         32.67         2.97 o                         
   2   9   5         58.31         51.40        10.32 o                         
   3   9   5         40.21         30.72         5.26 o                         
   3   9   5          2.08         -3.29         3.58 o                         
   4   9   5          5.38          5.35        11.53 o                         
   4   9   5          3.59         16.17         9.83 o                         
   5   9   5          0.74          7.05         5.09 o                         
   6   9   5         53.80         58.46         8.23 o                         
  -8  10   5          8.41          7.65         2.88 o                         
  -7  10   5          3.99          8.42         2.36 o                         
  -6  10   5          7.86          7.97         2.18 o                         
  -5  10   5         19.38         19.72         2.48 o                         
  -4  10   5        181.60        183.21         5.93 o                         
  -3  10   5          0.47         -0.09         1.03 o                         
  -2  10   5        358.19        364.98         8.07 o                         
  -1  10   5         21.57         24.95         1.81 o                         
   0  10   5         26.46         32.06         1.89 o                         
   1  10   5          7.24          4.94         2.80 o                         
   2  10   5         74.80         72.19         7.92 o                         
   3  10   5         63.50         68.83         5.30 o                         
   3  10   5         54.46         57.73         4.39 o                         
   4  10   5        195.54        186.26        15.99 o                         
   5  10   5         37.92         37.89         6.12 o                         
   6  10   5         15.66         17.21         5.35 o                         
  -8  11   5          9.17         15.18         4.06 o                         
  -7  11   5         24.54         36.90         4.82 o                         
  -6  11   5         26.93         35.51         4.14 o                         
  -5  11   5          4.21          5.43         1.76 o                         
  -4  11   5         81.93         78.40         5.01 o                         
  -3  11   5          6.97          7.20         1.41 o                         
  -2  11   5        370.29        408.64         8.85 o                         
  -1  11   5         51.31         43.61         2.13 o                         
   0  11   5         64.35         66.51         2.42 o                         
   1  11   5        122.85         99.28         4.97 o                         
   2  11   5         19.47         15.44         5.15 o                         
   3  11   5        163.17        173.35         6.74 o                         
   3  11   5        166.13        172.50         7.43 o                         
   4  11   5         18.21         19.54         2.71 o                         
   5  11   5         13.97         13.51         6.06 o                         
  -8  12   5         48.30         57.28         6.15 o                         
  -7  12   5          1.01          0.23         2.77 o                         
  -6  12   5         24.83         23.58         3.94 o                         
  -5  12   5         20.84         29.09         3.34 o                         
  -4  12   5         20.11         12.99         3.95 o                         
  -3  12   5        191.48        182.88         4.19 o                         
  -2  12   5         53.08         50.91         4.10 o                         
  -1  12   5         26.99         26.52         1.96 o                         
   0  12   5          5.83          6.90         1.53 o                         
   1  12   5        144.44        144.12         6.15 o                         
   2  12   5        354.17        336.68        11.54 o                         
   3  12   5         27.31         32.58         5.06 o                         
   3  12   5         20.46         20.73         5.47 o                         
   4  12   5          6.82          6.56         1.88 o                         
   5  12   5          0.65          5.48         6.06 o                         
  -8  13   5          8.26          2.85         3.46 o                         
  -7  13   5          2.95          2.13         3.09 o                         
  -6  13   5         39.08         44.94         4.96 o                         
  -5  13   5        157.04        178.55        16.24 o                         
  -4  13   5         15.81         19.87         4.27 o                         
  -3  13   5        979.45        944.51        12.29 o                         
  -2  13   5         27.56         30.95         4.08 o                         
  -1  13   5         52.71         48.14         2.36 o                         
   0  13   5          4.87          5.28         1.58 o                         
   1  13   5         10.55         16.19         4.26 o                         
   2  13   5         23.81         25.53         4.51 o                         
   3  13   5         28.20         31.90         5.52 o                         
   3  13   5         14.04         15.71         5.80 o                         
   4  13   5         96.70        116.34         4.42 o                         
   5  13   5          8.64         11.92         6.78 o                         
  -7  14   5          2.68          4.61         3.28 o                         
  -6  14   5         28.27         40.10         4.84 o                         
  -5  14   5         13.27         -0.36         5.84 o                         
  -4  14   5         27.98         32.92         7.37 o                         
  -3  14   5        555.00        511.39         8.31 o                         
  -2  14   5         14.62          8.08         4.24 o                         
  -1  14   5        101.49         98.82         3.34 o                         
   0  14   5          2.93          4.49         1.64 o                         
   1  14   5         23.85         14.27         4.47 o                         
   2  14   5         39.83         44.58         5.05 o                         
   3  14   5        127.06        130.12         7.50 o                         
   3  14   5        124.47        141.99        10.88 o                         
   4  14   5        173.83        199.02        14.36 o                         
   5  14   5         62.53         66.83         4.29 o                         
  -7  15   5         28.64         22.72         4.60 o                         
  -6  15   5         56.17         62.94         5.54 o                         
  -5  15   5         18.43         21.35         6.14 o                         
  -4  15   5         24.48         13.22        10.65 o                         
  -3  15   5         52.48         51.24         3.02 o                         
  -2  15   5         21.24         11.12         5.77 o                         
  -1  15   5          0.00         -0.64         1.43 o                         
   0  15   5         10.14          2.40        10.02 o                         
   1  15   5          1.77          1.69         1.66 o                         
   2  15   5          9.35          7.96         5.54 o                         
   3  15   5        105.78        106.16         7.22 o                         
   3  15   5         97.54        107.17        10.18 o                         
   4  15   5         74.28         79.95         7.99 o                         
  -7  16   5          9.03         11.60         3.99 o                         
  -6  16   5          0.00         -0.08         2.86 o                         
  -5  16   5          7.70         -0.42         5.89 o                         
  -4  16   5         13.95         14.10         2.63 o                         
  -3  16   5         71.54         59.42         3.61 o                         
  -2  16   5        187.33        197.04        16.01 o                         
  -1  16   5        111.31        117.59        15.30 o                         
   0  16   5        180.09        181.23         7.96 o                         
   1  16   5          8.28          0.00         7.59 o                         
   2  16   5         21.28         25.83         6.25 o                         
   3  16   5          2.35          4.25         6.65 o                         
   3  16   5          0.01          9.81         5.63 o                         
   4  16   5         37.47         39.95         7.48 o                         
  -6  17   5          0.98         -0.66         2.96 o                         
  -5  17   5          2.75          6.23         5.83 o                         
  -4  17   5         37.73         36.68         3.76 o                         
  -3  17   5         41.72         46.58         4.37 o                         
  -2  17   5        189.42        182.92         5.62 o                         
  -1  17   5          6.59         11.23         7.53 o                         
   0  17   5         26.97         22.35         5.04 o                         
   1  17   5          3.61         -1.51         7.80 o                         
   2  17   5          3.52          0.44         7.46 o                         
   3  17   5         90.72        102.78        14.97 o                         
   3  17   5         90.72         90.13        17.65 o                         
  -6  18   5          5.17          4.79         3.51 o                         
  -5  18   5         51.20         57.58         7.17 o                         
  -4  18   5         70.92         71.08         5.63 o                         
  -3  18   5         60.02         62.01         4.65 o                         
  -2  18   5         90.87         77.10         4.44 o                         
  -1  18   5          1.87          1.29         7.44 o                         
   0  18   5         10.09          4.83         6.05 o                         
   1  18   5         13.03         16.90         8.62 o                         
   2  18   5         34.15         41.54         6.58 o                         
   3  18   5         21.05         26.01        12.67 o                         
  -5  19   5         21.19         22.22         8.52 o                         
  -4  19   5         28.06         22.16         4.11 o                         
  -3  19   5         17.15         17.82         3.47 o                         
  -2  19   5         66.78         53.87         4.65 o                         
  -1  19   5          9.49          6.17         8.27 o                         
   0  19   5          1.34         -1.79         6.03 o                         
   1  19   5          9.72         -8.05         8.05 o                         
   1  19   5          7.64          9.38        10.93 o                         
   2  19   5         74.71         51.48         7.31 o                         
  -4  20   5         53.27         57.96         6.07 o                         
  -3  20   5          5.06          4.34         3.31 o                         
  -2  20   5          5.20          4.60         3.10 o                         
  -1  20   5        192.13        196.06        13.70 o                         
   0  20   5          6.03          3.57         6.00 o                         
   1  20   5          6.51          6.41        11.94 o                         
   1  20   5          4.18          3.92         8.70 o                         
   2  20   5          4.52          6.20         8.23 o                         
  -3  21   5          8.71          8.79         3.74 o                         
  -2  21   5          7.19          2.24         3.37 o                         
  -1  21   5         40.87         52.68        10.26 o                         
   0  21   5         65.43         47.90         6.97 o                         
   1  21   5         12.58         13.98        11.34 o                         
  -8   0   6          5.02          7.09         2.88 o                         
  -6   0   6         15.93         15.91         4.04 o                         
  -4   0   6        133.60        130.49         3.79 o                         
  -2   0   6         11.35         12.64         1.56 o                         
   0   0   6          7.68          8.97         1.87 o                         
   2   0   6          6.71          5.12         2.01 o                         
   4   0   6          0.24          5.90         2.71 o                         
   6   0   6          4.91          0.12         4.46 o                         
  -9   1   6         16.36         19.35         2.97 o                         
  -8   1   6          5.53          5.46         1.98 o                         
  -7   1   6        111.38        101.39         3.75 o                         
  -6   1   6        160.88        159.94         6.58 o                         
  -5   1   6         73.69         33.02         5.57 o                         
  -4   1   6          2.80         23.88         1.71 o                         
  -3   1   6          8.93          3.37         0.85 o                         
  -2   1   6        253.89        255.01         3.74 o                         
  -1   1   6         34.07         24.34         2.70 o                         
  -1   1   6         37.69         27.50         2.93 o                         
   0   1   6       3599.54       3492.50        30.10 o                         
   1   1   6         94.81         96.79         2.57 o                         
   2   1   6        234.09        231.29         4.36 o                         
   3   1   6         43.02         35.82         2.40 o                         
   4   1   6         38.50         48.29         3.40 o                         
   5   1   6          4.06          3.32         2.04 o                         
   6   1   6         34.25         37.23         6.74 o                         
  -9   2   6         30.79         36.81         3.93 o                         
  -8   2   6        129.04        123.69         4.45 o                         
  -7   2   6        124.58        128.31         4.12 o                         
  -6   2   6          5.07          0.84         5.72 o                         
  -6   2   6          5.59          5.79         3.27 o                         
  -5   2   6        156.21        143.32         5.41 o                         
  -4   2   6        216.62        230.48         3.60 o                         
  -3   2   6        108.70        116.84         2.81 o                         
  -2   2   6        108.60        109.37        10.53 o                         
  -1   2   6         19.21         22.24         3.96 o                         
  -1   2   6          9.76         13.24         2.84 o                         
   0   2   6        649.41        614.75        17.20 o                         
   1   2   6        577.76        535.97         7.15 o                         
   2   2   6          7.27         10.93         1.51 o                         
   3   2   6         63.03         55.52         3.16 o                         
   4   2   6         70.88         64.26         3.79 o                         
   5   2   6         22.32         26.12         3.58 o                         
   6   2   6         40.63         36.87         6.80 o                         
  -9   3   6          0.97          1.34         2.46 o                         
  -8   3   6          9.77          9.07         2.31 o                         
  -7   3   6         49.48         47.39         3.21 o                         
  -6   3   6          5.35         -1.55         7.44 o                         
  -6   3   6          9.69          9.20         4.05 o                         
  -5   3   6        205.52        183.09         6.11 o                         
  -4   3   6         17.27         23.36         1.75 o                         
  -3   3   6         39.53         43.24         1.94 o                         
  -2   3   6          5.37         11.58         4.03 o                         
  -1   3   6        510.62        489.52         9.24 o                         
  -1   3   6        514.54        516.85        12.40 o                         
   0   3   6        321.39        282.19        11.75 o                         
   1   3   6       1694.61       1671.78        15.94 o                         
   2   3   6         49.54         51.02         2.37 o                         
   3   3   6        138.06        123.02         4.52 o                         
   4   3   6          6.78          7.81         5.25 o                         
   5   3   6         78.41         78.44         5.90 o                         
   6   3   6          7.07          3.10         4.43 o                         
  -9   4   6          0.87          1.34         2.76 o                         
  -8   4   6         18.70         21.95         3.02 o                         
  -7   4   6        101.23        104.58         4.10 o                         
  -6   4   6         63.61         55.56         5.26 o                         
  -5   4   6         23.68         15.56         3.73 o                         
  -4   4   6         26.72         22.11         1.75 o                         
  -3   4   6        145.23        155.30         3.33 o                         
  -2   4   6          4.78          9.75         4.72 o                         
  -1   4   6         38.69         33.36         3.46 o                         
  -1   4   6         27.61         20.07         5.45 o                         
  -1   4   6         31.92         34.73         6.90 o                         
   0   4   6         53.58         52.20         8.77 o                         
   0   4   6         74.40         73.21         7.32 o                         
   1   4   6        466.71        449.57         6.04 o                         
   2   4   6          1.13          3.65         1.25 o                         
   3   4   6         52.73         45.76         2.53 o                         
   4   4   6         57.60         61.47        11.88 o                         
   5   4   6          1.38          2.27         3.18 o                         
   6   4   6          0.01         -1.81         4.20 o                         
  -9   5   6         17.57         15.23         3.50 o                         
  -8   5   6        123.77        129.34         5.32 o                         
  -7   5   6          1.37          1.90         1.72 o                         
  -6   5   6         10.42          9.55         4.31 o                         
  -5   5   6         42.44         40.88         4.41 o                         
  -4   5   6         92.34         82.86         2.66 o                         
  -3   5   6         20.22         24.79         1.78 o                         
  -2   5   6        303.09        283.36        15.65 o                         
  -1   5   6        325.17        333.35         8.46 o                         
   0   5   6         26.33         39.15        10.13 o                         
   0   5   6         15.53          8.99         4.42 o                         
   0   5   6         14.85          7.09         7.60 o                         
   1   5   6        135.68        135.13         3.12 o                         
   2   5   6        528.32        522.51         7.91 o                         
   3   5   6          0.01         -0.71         1.38 o                         
   4   5   6        178.56        190.22        16.93 o                         
   5   5   6         21.79         23.49         3.79 o                         
   6   5   6          0.00          1.05         7.25 o                         
  -9   6   6          0.09          0.38         3.19 o                         
  -8   6   6         41.56         45.30         4.67 o                         
  -7   6   6         68.43         61.77         3.83 o                         
  -6   6   6        123.29        129.39         7.39 o                         
  -5   6   6          2.81          2.65         2.97 o                         
  -4   6   6         67.35         64.91         2.50 o                         
  -3   6   6          4.73          4.47         1.16 o                         
  -2   6   6         98.62        112.94         6.09 o                         
  -1   6   6        309.54        306.07         9.48 o                         
   0   6   6         46.98         26.31         7.34 o                         
   0   6   6         54.24         57.78        10.64 o                         
   1   6   6        235.98        246.77         4.32 o                         
   2   6   6        112.30        112.99         3.57 o                         
   3   6   6         12.80         13.35         2.13 o                         
   4   6   6         21.21         23.92         2.63 o                         
   5   6   6         10.05         16.05         3.30 o                         
  -9   7   6         66.91         68.04         6.19 o                         
  -8   7   6          7.31          4.53         3.12 o                         
  -7   7   6         19.73         25.36         3.42 o                         
  -6   7   6        318.44        329.98        11.19 o                         
  -5   7   6         61.75         62.35         4.95 o                         
  -4   7   6         20.33         21.15         1.85 o                         
  -3   7   6          4.14          4.81         1.19 o                         
  -2   7   6         65.98         61.41         4.58 o                         
  -1   7   6        865.26        832.70        17.79 o                         
   0   7   6         79.00         96.52        10.68 o                         
   0   7   6         95.19        113.91        11.93 o                         
   1   7   6        207.03        180.86         3.73 o                         
   2   7   6         68.82         75.26         2.76 o                         
   3   7   6          4.23          8.27         9.39 o                         
   4   7   6         32.06         36.68         3.17 o                         
   5   7   6          0.24          3.55         2.54 o                         
  -8   8   6         11.13         11.97         3.69 o                         
  -7   8   6          5.55         10.74         8.01 o                         
  -6   8   6         15.24         15.86         5.48 o                         
  -5   8   6        142.83        117.35         6.60 o                         
  -4   8   6         15.14         20.61         2.02 o                         
  -3   8   6         82.10         71.37         3.33 o                         
  -2   8   6        146.97        156.01         8.85 o                         
  -1   8   6        134.29        156.40         8.69 o                         
   0   8   6         39.65         29.17         7.13 o                         
   1   8   6          8.33         13.14         1.66 o                         
   2   8   6       1074.96        999.20        12.67 o                         
   3   8   6         13.93         21.69        10.80 o                         
   4   8   6          6.96          5.17         2.16 o                         
   5   8   6          0.18          0.57         2.31 o                         
  -8   9   6         31.79         38.43         5.03 o                         
  -7   9   6          9.99         16.32         7.98 o                         
  -6   9   6         68.58         70.88         6.95 o                         
  -5   9   6         29.66         35.71         5.01 o                         
  -4   9   6         23.05         22.75         2.07 o                         
  -3   9   6         80.88         82.69         2.80 o                         
  -2   9   6          3.48          6.06         3.28 o                         
  -1   9   6         23.25         17.04         7.84 o                         
   0   9   6         13.01         19.17         6.02 o                         
   0   9   6         67.76         92.73        12.53 o                         
   1   9   6         41.44         45.71        10.64 o                         
   2   9   6          1.51          0.65         1.34 o                         
   3   9   6        301.68        319.84        21.40 o                         
   4   9   6         34.85         33.76         3.24 o                         
   5   9   6          4.23          7.41         3.09 o                         
  -8  10   6         31.38         39.24         5.30 o                         
  -7  10   6        146.07        144.13        11.52 o                         
  -6  10   6          0.05          2.35         2.47 o                         
  -5  10   6          4.93          2.49         4.67 o                         
  -4  10   6         22.27         28.55         2.29 o                         
  -3  10   6         49.04         49.77         2.40 o                         
  -2  10   6        499.26        507.38        13.68 o                         
  -1  10   6        183.63        165.84         3.77 o                         
   0  10   6         17.53         14.92         4.07 o                         
   1  10   6         30.77         31.53        13.19 o                         
   2  10   6         23.26         28.68         2.39 o                         
   3  10   6         62.05         59.86         8.81 o                         
   4  10   6         17.21         22.12         3.17 o                         
   5  10   6         22.64         21.84         3.58 o                         
  -8  11   6          0.79         -0.78         3.10 o                         
  -7  11   6        137.34        155.77        11.46 o                         
  -6  11   6          2.72          0.82         2.51 o                         
  -5  11   6        171.97        157.14        10.79 o                         
  -4  11   6          6.93          4.66         6.11 o                         
  -3  11   6        132.45        136.51         3.64 o                         
  -2  11   6        314.13        319.93        10.87 o                         
  -1  11   6          3.06          2.53         1.28 o                         
   0  11   6        204.96        193.17         7.54 o                         
   1  11   6         83.32         91.18        12.99 o                         
   2  11   6         95.34         90.17         3.41 o                         
   3  11   6        227.97        238.47        13.30 o                         
   4  11   6          6.51          9.69         2.59 o                         
   5  11   6          0.25         -0.69         2.52 o                         
  -8  12   6          0.03          1.59         3.49 o                         
  -7  12   6          1.31         -1.04         7.38 o                         
  -6  12   6         53.33         58.56         5.07 o                         
  -5  12   6         27.84         21.03         7.85 o                         
  -4  12   6         15.48         16.03         6.95 o                         
  -3  12   6         68.12         66.28         2.94 o                         
  -2  12   6         32.44         35.80         5.87 o                         
  -1  12   6         40.23         39.69         2.38 o                         
   0  12   6         24.63         27.49         4.74 o                         
   1  12   6         34.69         33.62         3.75 o                         
   2  12   6         88.24         79.23         3.42 o                         
   3  12   6        123.74        114.66        10.81 o                         
   4  12   6          0.04          1.55         2.26 o                         
  -7  13   6         79.42         94.03        10.16 o                         
  -6  13   6         25.17         20.46         3.90 o                         
  -5  13   6         13.05         24.07        12.87 o                         
  -4  13   6         15.67         16.62         5.59 o                         
  -3  13   6         66.66         70.45         6.96 o                         
  -2  13   6          4.60          7.64         6.78 o                         
  -2  13   6          3.46         -4.39         8.23 o                         
  -1  13   6         21.70         19.07         2.17 o                         
   0  13   6         14.47         16.34         4.70 o                         
   1  13   6         94.41         90.54         5.07 o                         
   2  13   6          4.03         26.94        11.80 o                         
   3  13   6          0.41          5.22         7.91 o                         
   4  13   6          7.46          7.65         2.27 o                         
  -7  14   6         79.28         83.91        10.42 o                         
  -6  14   6         94.32         98.62         6.39 o                         
  -5  14   6         64.14         69.10         4.71 o                         
  -4  14   6        149.50        133.36         8.00 o                         
  -3  14   6        444.29        479.32        12.38 o                         
  -2  14   6         11.07         11.69         6.97 o                         
  -1  14   6        271.85        246.35         5.80 o                         
   0  14   6         60.30         51.54         5.86 o                         
   1  14   6        158.25        158.83         6.70 o                         
   2  14   6         57.31         66.22         9.12 o                         
   3  14   6          8.38         -2.17        11.11 o                         
   4  14   6        224.97        245.19         6.55 o                         
  -7  15   6         12.50          6.16        12.73 o                         
  -6  15   6         87.90         81.50         6.14 o                         
  -5  15   6          9.87          9.50         3.28 o                         
  -4  15   6        106.64        106.83         7.57 o                         
  -3  15   6        206.92        225.75         7.90 o                         
  -2  15   6         19.13         19.07        11.39 o                         
  -1  15   6          2.50          1.01         1.53 o                         
   0  15   6         50.11         42.51         6.13 o                         
   1  15   6         24.85         26.85         3.83 o                         
   2  15   6         62.88         65.75         8.05 o                         
   3  15   6          0.43          0.35         2.33 o                         
  -6  16   6          0.16          3.80         3.29 o                         
  -5  16   6         23.67         33.88         4.23 o                         
  -4  16   6         51.71         54.52         7.55 o                         
  -3  16   6         15.76         20.54         6.44 o                         
  -2  16   6          6.64          4.71         2.18 o                         
  -1  16   6          0.06          1.18         1.79 o                         
   0  16   6          1.13          0.17         5.62 o                         
   0  16   6          1.97          0.87        11.97 o                         
   1  16   6         94.05         92.27         5.69 o                         
   2  16   6          4.34          6.54         6.93 o                         
   2  16   6          0.17         -7.92        14.02 o                         
   3  16   6         54.05         57.20         4.64 o                         
  -6  17   6          0.75          2.42         3.32 o                         
  -5  17   6          0.52          0.95         2.68 o                         
  -4  17   6         26.31         26.68         6.73 o                         
  -3  17   6         50.94         55.30         9.49 o                         
  -2  17   6         10.72         12.07         2.65 o                         
  -1  17   6          1.67          0.97         2.08 o                         
   0  17   6         13.42         12.47         9.09 o                         
   0  17   6         10.45          4.09        13.81 o                         
   1  17   6          0.04          3.00         2.63 o                         
   2  17   6          3.39          6.45        12.06 o                         
   2  17   6          3.15         -9.17        14.99 o                         
  -5  18   6         93.93         92.79         6.68 o                         
  -4  18   6         60.20         56.05         8.67 o                         
  -4  18   6         59.97         71.39        17.08 o                         
  -3  18   6         21.78         27.57        13.96 o                         
  -2  18   6          0.46         -0.46         2.15 o                         
  -1  18   6          3.13          4.57         2.48 o                         
   0  18   6         62.14         54.17         8.40 o                         
   0  18   6         61.13         70.61        10.60 o                         
   1  18   6          0.55         -2.24        11.97 o                         
   2  18   6          4.50         -6.17        12.64 o                         
  -4  19   6        144.84        139.28        11.75 o                         
  -4  19   6        144.08        132.62        19.04 o                         
  -3  19   6          2.78         -8.90         8.90 o                         
  -2  19   6          3.22          3.35         2.44 o                         
  -1  19   6          0.07         -1.22         2.11 o                         
   0  19   6          0.50          1.39         9.80 o                         
   0  19   6          8.32         -3.40        13.32 o                         
   1  19   6         65.00         82.73        11.51 o                         
  -3  20   6          9.21         -2.82        13.26 o                         
  -3  20   6         14.47         14.00         9.92 o                         
  -2  20   6         24.52         28.67         4.68 o                         
  -1  20   6          1.70          0.64         2.44 o                         
   0  20   6         15.62         17.78         3.60 o                         
  -9   0   7          4.92          2.39         3.78 o                         
  -7   0   7        198.93        209.31         8.98 o                         
  -5   0   7        255.86        275.79        12.03 o                         
  -3   0   7       1093.96        955.57        17.31 o                         
  -1   0   7        389.83        352.47         9.21 o                         
   1   0   7        223.23        222.99         6.86 o                         
   3   0   7          2.48         -2.48         2.48 o                         
   5   0   7          0.01          7.52         5.33 o                         
  -9   1   7          0.02          0.35         2.71 o                         
  -8   1   7          0.96          2.62         7.31 o                         
  -7   1   7          3.63          3.59         2.39 o                         
  -6   1   7         38.33         42.93         3.32 o                         
  -5   1   7         11.42         11.27         2.47 o                         
  -4   1   7        287.19        238.15         4.94 o                         
  -3   1   7          0.82          2.09         1.37 o                         
  -2   1   7         73.00         71.91         5.01 o                         
  -2   1   7         37.43         35.99         4.53 o                         
  -1   1   7         11.97          8.10         3.92 o                         
   0   1   7          5.53          5.09         1.51 o                         
   1   1   7        166.89        154.42         4.05 o                         
   2   1   7         28.82         29.06         2.34 o                         
   3   1   7         55.00         48.76         4.05 o                         
   4   1   7         23.45         19.68        10.39 o                         
   4   1   7         21.70         16.14         8.00 o                         
   5   1   7        101.86        107.93         9.48 o                         
  -9   2   7          0.53          0.90         3.01 o                         
  -8   2   7         92.98         96.19        10.36 o                         
  -8   2   7         91.13        103.54         8.87 o                         
  -7   2   7         25.57         26.34         3.13 o                         
  -6   2   7         42.73         42.42         3.30 o                         
  -5   2   7          0.24          2.22         1.66 o                         
  -4   2   7         17.88         19.74         2.00 o                         
  -3   2   7        142.60        126.93         3.51 o                         
  -2   2   7        137.25        133.01         5.98 o                         
  -2   2   7        147.62        152.05         9.54 o                         
  -1   2   7        290.11        289.91         7.09 o                         
  -1   2   7        290.38        286.85        11.51 o                         
   0   2   7        639.03        606.54         8.63 o                         
   1   2   7         22.56         22.39         2.00 o                         
   2   2   7         92.46         96.27         3.11 o                         
   3   2   7         10.27         11.18         2.05 o                         
   4   2   7         54.31         53.36         8.09 o                         
   4   2   7         49.29         29.01         8.78 o                         
  -9   3   7          8.44          8.45         3.24 o                         
  -8   3   7          6.85          8.38         6.50 o                         
  -8   3   7          2.46         11.63         7.22 o                         
  -7   3   7          5.97          6.95         2.25 o                         
  -6   3   7          4.66          6.73         2.03 o                         
  -5   3   7        147.78        136.90         4.63 o                         
  -4   3   7         25.57         25.87         1.97 o                         
  -3   3   7        278.29        264.79         5.07 o                         
  -2   3   7         30.18         31.88         4.09 o                         
  -1   3   7        620.07        611.39        11.15 o                         
   0   3   7        534.52        514.28         8.28 o                         
   1   3   7          1.19          2.60         1.26 o                         
   2   3   7        117.85        113.92         3.35 o                         
   3   3   7          0.26          0.39         1.63 o                         
   4   3   7         30.36         30.41        10.48 o                         
  -8   4   7          4.49          1.75         6.50 o                         
  -8   4   7          7.50          2.54        11.86 o                         
  -7   4   7          1.88          2.96         2.13 o                         
  -6   4   7        109.60        106.60         4.46 o                         
  -5   4   7        221.25        195.17         5.29 o                         
  -4   4   7        278.34        258.88         4.76 o                         
  -3   4   7        170.96        138.99        13.31 o                         
  -2   4   7        752.64        720.25        16.53 o                         
  -1   4   7         17.23          9.14         3.13 o                         
   0   4   7         16.01         20.25         2.56 o                         
   1   4   7          0.09         -0.32         1.15 o                         
   2   4   7          0.20         -0.88         1.40 o                         
   3   4   7         55.26         58.35         3.43 o                         
   4   4   7          4.16         -1.93        10.39 o                         
   4   4   7         27.07         15.58        10.74 o                         
   5   4   7         82.26         89.84         7.67 o                         
  -8   5   7         12.75          8.78         6.94 o                         
  -7   5   7          2.89          2.07         2.14 o                         
  -6   5   7         33.39         30.94         3.16 o                         
  -5   5   7          5.35          2.42         1.59 o                         
  -4   5   7          2.90          0.76         1.20 o                         
  -3   5   7        129.69        107.44         3.09 o                         
  -2   5   7          8.68         13.57         3.50 o                         
  -1   5   7          7.01          5.31         3.12 o                         
   0   5   7        122.16        126.32        12.02 o                         
   1   5   7         16.33         16.15         1.86 o                         
   2   5   7         34.40         33.65         2.39 o                         
   3   5   7          0.44         -1.59         1.65 o                         
   4   5   7          9.27         15.23         9.38 o                         
   5   5   7         84.36        100.16         7.50 o                         
  -8   6   7         12.66          7.97         9.63 o                         
  -7   6   7         45.70         42.43         7.26 o                         
  -6   6   7          8.44         11.22         2.37 o                         
  -5   6   7         37.46         37.72         2.94 o                         
  -4   6   7         29.19         27.63         2.10 o                         
  -3   6   7          3.33          5.78         3.95 o                         
  -2   6   7        127.37        120.26         4.89 o                         
  -1   6   7        106.01         95.98         4.87 o                         
   0   6   7          1.88          4.85         1.95 o                         
   1   6   7        239.21        217.47         4.69 o                         
   2   6   7          0.18          0.52         1.35 o                         
   3   6   7         55.61         55.87        12.34 o                         
   4   6   7          7.16          7.60         8.18 o                         
  -8   7   7          4.59          8.14         9.74 o                         
  -7   7   7         21.81         20.19         6.80 o                         
  -6   7   7         31.10         36.88         3.47 o                         
  -5   7   7         79.93         72.87         3.50 o                         
  -4   7   7          0.00          0.45         1.26 o                         
  -3   7   7          1.72         -1.90         3.88 o                         
  -2   7   7        360.28        346.84         8.14 o                         
  -1   7   7         98.58         94.13         4.96 o                         
   0   7   7         34.72         30.67         2.90 o                         
   1   7   7        380.93        367.76         6.69 o                         
   2   7   7          1.40          0.34         1.47 o                         
   3   7   7         24.46         25.33        11.19 o                         
   4   7   7         11.83         14.07        12.30 o                         
  -8   8   7          2.12        -13.32        14.35 o                         
  -7   8   7         24.40         24.34         8.67 o                         
  -6   8   7         27.55         24.61         2.96 o                         
  -5   8   7         12.91         11.56         2.18 o                         
  -4   8   7          0.70         -0.17         1.31 o                         
  -3   8   7        129.27        135.80         5.81 o                         
  -2   8   7         48.31         40.37         3.91 o                         
  -1   8   7         40.43         43.44         4.38 o                         
   0   8   7         66.73         69.55         3.68 o                         
   1   8   7          3.30          5.45         1.51 o                         
   2   8   7          7.85          8.68         1.99 o                         
   3   8   7         36.16         26.59         5.22 o                         
   4   8   7         71.80         61.72        14.41 o                         
  -8   9   7          1.30          1.37         3.17 o                         
  -7   9   7          2.42          4.78        12.95 o                         
  -6   9   7        189.31        188.57         6.08 o                         
  -5   9   7          9.78         12.11         2.21 o                         
  -4   9   7         14.58         12.21         1.91 o                         
  -3   9   7         43.18         42.81         4.43 o                         
  -2   9   7        534.21        516.35        13.94 o                         
  -1   9   7        321.66        311.71         8.44 o                         
   0   9   7         28.84         25.42         8.31 o                         
   1   9   7         13.05         11.23         1.92 o                         
   2   9   7          5.61          3.73         1.71 o                         
   3   9   7          5.23         11.53         5.02 o                         
   4   9   7         22.43         36.04         4.05 o                         
  -8  10   7          7.03          6.54         3.61 o                         
  -7  10   7          0.31         -7.54         7.54 o                         
  -6  10   7          3.31          0.58         2.32 o                         
  -5  10   7        120.53        117.08         4.42 o                         
  -4  10   7         51.26         52.92         2.90 o                         
  -3  10   7        470.64        455.68        10.26 o                         
  -2  10   7         69.84         65.81         4.10 o                         
  -1  10   7          4.17          3.76         4.50 o                         
   0  10   7        206.83        205.87        14.92 o                         
   1  10   7          7.42          5.27         1.86 o                         
   2  10   7         64.42         73.05         3.53 o                         
   3  10   7         10.58         10.47         5.16 o                         
   4  10   7         47.34         62.14         4.68 o                         
  -7  11   7         23.19         19.73         8.47 o                         
  -6  11   7         12.62         10.18         3.29 o                         
  -5  11   7          0.43          1.67         2.04 o                         
  -4  11   7         56.68         52.87         2.96 o                         
  -3  11   7         53.36         54.82         4.65 o                         
  -2  11   7         81.14         94.76         9.94 o                         
  -2  11   7         97.30         87.44        11.15 o                         
  -1  11   7          0.38         12.41        11.10 o                         
   0  11   7         17.44         19.18         5.26 o                         
   1  11   7         25.17         23.51         3.13 o                         
   2  11   7        203.57        176.31         5.11 o                         
   3  11   7         79.44         82.16         6.93 o                         
   4  11   7         14.09         10.56         5.80 o                         
  -7  12   7         19.17          6.49         8.06 o                         
  -6  12   7        108.00        116.59         6.64 o                         
  -5  12   7         17.93         20.23         2.95 o                         
  -4  12   7          0.06          0.37         1.58 o                         
  -3  12   7          4.36          2.30         3.67 o                         
  -2  12   7          0.51          8.17        11.43 o                         
  -1  12   7         72.79         74.98         9.27 o                         
   0  12   7         32.56         31.64         5.22 o                         
   1  12   7          1.08          1.75         2.39 o                         
   2  12   7          1.36          3.07         1.82 o                         
   3  12   7         61.99         82.45         6.09 o                         
  -7  13   7         18.58         14.20        12.07 o                         
  -6  13   7          0.09          1.10         2.89 o                         
  -5  13   7         54.04         51.49         4.02 o                         
  -4  13   7         16.89         28.23         8.48 o                         
  -3  13   7          3.05          3.03         3.84 o                         
  -2  13   7         62.21         63.64         4.41 o                         
  -1  13   7        248.99        247.83        20.37 o                         
   0  13   7         35.76         25.39         5.83 o                         
   1  13   7          6.66          7.99         2.76 o                         
   2  13   7          1.28          0.17         1.86 o                         
   3  13   7         56.60         63.56         6.01 o                         
  -6  14   7          2.68          0.99         3.06 o                         
  -5  14   7          2.95          5.06         2.74 o                         
  -4  14   7        257.34        272.55        11.64 o                         
  -3  14   7         61.55         63.37         5.17 o                         
  -2  14   7         13.32         16.92         3.39 o                         
  -1  14   7         20.13          7.87        12.58 o                         
   0  14   7         44.13         25.40        15.89 o                         
   0  14   7         41.05         37.79         7.46 o                         
   1  14   7          5.82          7.65         3.08 o                         
   2  14   7         18.84         21.44         2.79 o                         
  -6  15   7          8.62         18.37        16.21 o                         
  -5  15   7         21.29         23.80         3.80 o                         
  -4  15   7         99.15        106.88         7.60 o                         
  -3  15   7         13.18         15.09         5.63 o                         
  -2  15   7          8.18          8.32         3.55 o                         
  -1  15   7          2.17          1.30         1.86 o                         
   0  15   7         11.95         18.83         7.03 o                         
   1  15   7        111.52        106.65         6.21 o                         
   2  15   7          0.31          1.75         2.05 o                         
  -5  16   7         40.44         41.44         4.65 o                         
  -4  16   7          3.22          1.09         6.41 o                         
  -3  16   7          5.56         12.35         5.02 o                         
  -2  16   7         27.90         23.30         5.85 o                         
  -1  16   7         26.57         31.00         3.32 o                         
   0  16   7         51.52         51.20         6.86 o                         
   1  16   7          6.64         15.30         3.68 o                         
   2  16   7        232.32        257.15        11.40 o                         
  -5  17   7         17.95         14.67         4.15 o                         
  -4  17   7          2.91          5.30         6.59 o                         
  -3  17   7          1.88          1.92         9.69 o                         
  -2  17   7          9.21         15.51         3.84 o                         
  -1  17   7          5.92         10.73         2.87 o                         
   0  17   7         11.91         15.31         6.57 o                         
   1  17   7          0.09         -6.93         6.93 o                         
  -4  18   7         17.71         19.06         7.51 o                         
  -3  18   7          0.03          3.66         4.72 o                         
  -2  18   7         71.39         74.19         4.92 o                         
  -1  18   7          0.19          3.59         2.55 o                         
   0  18   7          0.09          0.54         2.46 o                         
  -2  19   7          0.79         -2.65         5.06 o                         
  -8   0   8          1.59          3.85         4.63 o                         
  -6   0   8         48.41         32.58         8.85 o                         
  -4   0   8        177.26        130.44         6.00 o                         
  -2   0   8        495.21        473.22        13.83 o                         
   0   0   8         61.57         65.13         4.53 o                         
   2   0   8          7.27          0.13         5.16 o                         
   4   0   8          7.37          1.53         4.70 o                         
  -8   1   8         24.40          3.80        13.42 o                         
  -7   1   8         13.57         10.72        12.57 o                         
  -6   1   8          6.27         -6.64         7.42 o                         
  -6   1   8         12.75          4.41         7.88 o                         
  -5   1   8        185.10        156.73         7.00 o                         
  -4   1   8          1.70          1.49         1.61 o                         
  -3   1   8         36.24         32.58         3.28 o                         
  -2   1   8         10.73          9.55         7.11 o                         
  -1   1   8        105.01        111.53        13.89 o                         
   0   1   8        205.30        208.46         5.13 o                         
   1   1   8         61.73         58.00         3.11 o                         
   2   1   8        112.88        136.29         6.99 o                         
   2   1   8        116.75        131.71         7.60 o                         
   3   1   8          9.23          9.57         3.51 o                         
   4   1   8          9.68         13.42        14.23 o                         
  -8   2   8         25.00         22.68         9.68 o                         
  -7   2   8         83.18        105.08        11.25 o                         
  -6   2   8          5.52          3.65         8.03 o                         
  -6   2   8          5.61          2.60         7.40 o                         
  -5   2   8         52.30         47.21         4.62 o                         
  -4   2   8         15.05         18.56         2.35 o                         
  -3   2   8        108.63         96.41         4.36 o                         
  -2   2   8        327.07        326.21        14.20 o                         
  -2   2   8        324.61        337.48        10.01 o                         
  -1   2   8        246.79        254.90        10.38 o                         
   0   2   8         74.41         74.39         3.41 o                         
   1   2   8         48.06         51.44         2.97 o                         
   2   2   8        267.76        311.22        11.10 o                         
   2   2   8        289.05        335.03        15.70 o                         
   3   2   8        208.39        232.26         6.72 o                         
   4   2   8         15.72         14.38         3.97 o                         
  -8   3   8         37.13         34.25        10.05 o                         
  -7   3   8         41.52         44.59        13.57 o                         
  -6   3   8         49.71         44.06         8.54 o                         
  -6   3   8         50.60         36.82         9.02 o                         
  -5   3   8         39.09         33.57         4.19 o                         
  -4   3   8          6.56         14.63         9.49 o                         
  -3   3   8        102.49         93.07        12.67 o                         
  -3   3   8        126.31        132.26        15.20 o                         
  -2   3   8         30.90         41.28         5.32 o                         
  -1   3   8         86.79         87.79         7.48 o                         
   0   3   8         40.63         44.22         2.94 o                         
   1   3   8          7.11          8.92         7.28 o                         
   2   3   8          8.40          8.95         4.59 o                         
   3   3   8         75.95         77.26         4.43 o                         
   4   3   8          7.60         14.64         4.73 o                         
  -8   4   8          8.56          9.81         9.42 o                         
  -7   4   8          3.41          1.17         8.85 o                         
  -6   4   8        117.63        117.36        11.11 o                         
  -6   4   8        117.51        122.03        10.66 o                         
  -5   4   8          1.37         14.66        11.60 o                         
  -4   4   8         12.37         15.50        10.14 o                         
  -3   4   8         58.19         34.24        10.47 o                         
  -2   4   8         13.07          8.77         5.25 o                         
  -1   4   8         18.58         16.18         5.98 o                         
   0   4   8          2.71          1.29         1.52 o                         
   1   4   8         46.01         41.83        11.07 o                         
   2   4   8         54.04         46.33         6.51 o                         
   3   4   8         38.51         36.32         3.70 o                         
   4   4   8         25.53         24.71         4.00 o                         
  -8   5   8          8.05         12.93         9.48 o                         
  -7   5   8          3.43          2.50         8.74 o                         
  -6   5   8         19.16         17.54         7.91 o                         
  -6   5   8         17.53          7.44        11.73 o                         
  -5   5   8          0.95          4.55         7.50 o                         
  -4   5   8          6.08         26.46        10.98 o                         
  -3   5   8          8.85         17.28         9.85 o                         
  -3   5   8          0.32          6.39         9.17 o                         
  -2   5   8          4.02          5.09         4.52 o                         
  -1   5   8         19.91         22.27         5.21 o                         
   0   5   8         64.06         58.93         2.93 o                         
   1   5   8         42.78         43.87         5.81 o                         
   2   5   8          4.09          2.38         5.77 o                         
   3   5   8          1.75          3.26         2.55 o                         
  -8   6   8         16.77         15.99        14.47 o                         
  -7   6   8         27.08         18.41         9.24 o                         
  -6   6   8         12.67         24.82         6.48 o                         
  -5   6   8          1.28          2.55         5.73 o                         
  -4   6   8        202.51        198.51         6.53 o                         
  -3   6   8         21.15          8.35        10.04 o                         
  -3   6   8         22.36         18.19         7.70 o                         
  -2   6   8        110.91        108.84         6.36 o                         
  -1   6   8          7.10         11.98         4.78 o                         
   0   6   8          0.29         -0.14         1.38 o                         
   1   6   8         26.09         32.38         4.91 o                         
   2   6   8          6.78          3.90         6.13 o                         
   3   6   8          9.47         11.89         3.15 o                         
  -8   7   8          1.83        -12.64        12.64 o                         
  -7   7   8          4.12          1.92         9.02 o                         
  -6   7   8        145.81        147.01         9.18 o                         
  -5   7   8          1.62          0.28         5.79 o                         
  -4   7   8         44.16         42.64         4.09 o                         
  -3   7   8         31.58         31.08         6.33 o                         
  -2   7   8         38.71         39.16         5.35 o                         
  -1   7   8          0.14         -3.23         4.68 o                         
   0   7   8          4.28          5.05         1.78 o                         
   1   7   8        123.77        137.80         6.90 o                         
   2   7   8         24.02         31.69         5.64 o                         
   3   7   8         25.22         31.68         3.75 o                         
  -7   8   8         13.22          9.74         7.41 o                         
  -6   8   8          5.02          9.34         6.64 o                         
  -5   8   8         11.40         11.83         5.94 o                         
  -4   8   8         81.18         87.59         9.70 o                         
  -3   8   8         12.66          5.13         5.10 o                         
  -2   8   8          4.14          5.43         9.87 o                         
  -1   8   8          8.65         10.51         6.58 o                         
   0   8   8        184.04        189.98         5.48 o                         
   1   8   8         24.36         32.26         6.01 o                         
   2   8   8         64.25         53.63         8.06 o                         
   3   8   8         78.12         78.61        10.17 o                         
   3   8   8         73.02         79.98        16.85 o                         
  -7   9   8         44.16         51.65        10.39 o                         
  -6   9   8         19.07         18.77        12.09 o                         
  -5   9   8          6.53          6.55         5.88 o                         
  -4   9   8         11.24          6.60         5.93 o                         
  -3   9   8          8.40          4.46         5.21 o                         
  -2   9   8         43.82         51.90        12.30 o                         
  -2   9   8         37.98         41.75        11.86 o                         
  -1   9   8         25.36         25.96         8.51 o                         
   0   9   8         10.32         16.01         2.46 o                         
   1   9   8          3.52         -3.01         5.57 o                         
   2   9   8          5.56         -0.99         7.04 o                         
   3   9   8          1.40         -0.16         7.12 o                         
   3   9   8          1.15         -5.86        13.78 o                         
  -7  10   8          1.20         -3.79        13.68 o                         
  -6  10   8          1.43         -1.27        10.98 o                         
  -5  10   8          1.77          4.93         7.04 o                         
  -4  10   8          0.32         -7.74        11.67 o                         
  -4  10   8         21.19         10.43         7.71 o                         
  -3  10   8          0.31         -1.12         4.91 o                         
  -2  10   8         23.44         21.67        11.05 o                         
  -2  10   8         23.24         21.23        12.74 o                         
  -1  10   8         50.00         54.88        11.40 o                         
   0  10   8         29.71         37.61         3.46 o                         
   1  10   8          0.04          2.92         6.98 o                         
   2  10   8          3.05          3.21         8.87 o                         
   3  10   8          0.11         -1.12         9.54 o                         
  -7  11   8          5.74         29.69        13.97 o                         
  -6  11   8         23.35         14.29        12.14 o                         
  -5  11   8         58.03         74.15         9.57 o                         
  -4  11   8         32.09         17.77        11.13 o                         
  -3  11   8         77.59         74.49         5.76 o                         
  -2  11   8          5.20          2.94         8.75 o                         
  -2  11   8          3.41          9.00         9.02 o                         
  -1  11   8          7.22         12.28         2.46 o                         
   0  11   8         35.73         54.94        12.01 o                         
   1  11   8          9.58          9.22        13.15 o                         
   2  11   8         34.10         37.04         3.45 o                         
  -6  12   8          1.12          9.16        12.78 o                         
  -5  12   8          7.15          5.15         8.07 o                         
  -4  12   8         37.65         33.80         9.73 o                         
  -4  12   8         37.65         45.22         9.30 o                         
  -3  12   8          2.73         -3.32         4.54 o                         
  -2  12   8         66.53         67.03         8.24 o                         
  -1  12   8         15.40         13.68         2.33 o                         
   0  12   8         32.66         28.42        13.71 o                         
   1  12   8         23.59         23.14        14.25 o                         
   2  12   8         64.15         70.56         4.34 o                         
  -6  13   8         13.71         11.36         3.81 o                         
  -5  13   8         11.22          8.33        12.85 o                         
  -5  13   8          8.86          3.87         8.40 o                         
  -4  13   8          2.23          0.83         6.96 o                         
  -4  13   8          2.08          0.26         8.34 o                         
  -3  13   8          1.45          3.22         5.30 o                         
  -2  13   8         21.07         17.14        11.26 o                         
  -1  13   8        132.59        128.28         4.83 o                         
   0  13   8          0.61          2.04         8.73 o                         
   1  13   8          0.01          1.69         2.40 o                         
  -5  14   8         16.21         30.18         9.23 o                         
  -4  14   8         40.03         51.63         9.79 o                         
  -4  14   8         39.57         29.73         7.86 o                         
  -3  14   8         60.44         64.52         6.29 o                         
  -2  14   8         27.91         28.47        12.14 o                         
  -1  14   8         14.22         20.49         2.86 o                         
   0  14   8         43.99         38.76        10.65 o                         
   0  14   8         43.50         40.90        10.26 o                         
   1  14   8         23.87         27.31         3.65 o                         
  -5  15   8          5.44          5.19         5.09 o                         
  -4  15   8         11.81         14.60         7.80 o                         
  -4  15   8         12.73         24.02         9.18 o                         
  -3  15   8         18.98         21.15         6.30 o                         
  -2  15   8          2.11         -2.56         2.56 o                         
  -1  15   8         43.78         46.50         3.78 o                         
   0  15   8          6.59         22.12        11.07 o                         
   0  15   8          5.61          8.50         7.57 o                         
  -4  16   8          4.86         14.74         7.47 o                         
  -4  16   8          5.33         11.45         8.99 o                         
  -3  16   8          0.66          7.44         6.34 o                         
  -2  16   8         23.49         16.71         3.41 o                         
  -1  16   8         41.86         46.64         4.02 o                         
  -7   0   9         10.56         16.03         8.11 o                         
  -5   0   9          3.09         18.11         5.67 o                         
  -3   0   9        192.92        188.96         7.67 o                         
  -1   0   9        198.78        220.49         8.15 o                         
   1   0   9         61.17         66.40        10.91 o                         
  -7   1   9         27.12         35.03         8.53 o                         
  -7   1   9         27.74         29.51         9.03 o                         
  -6   1   9          3.25         15.75        10.26 o                         
  -5   1   9         41.15         30.64         4.63 o                         
  -4   1   9         84.27         87.46         4.08 o                         
  -3   1   9          6.56          9.85         2.19 o                         
  -2   1   9         40.11         45.57         3.37 o                         
  -1   1   9         35.83         45.57         3.32 o                         
   0   1   9          9.84         10.80         2.22 o                         
   1   1   9         70.05         68.09         8.28 o                         
   2   1   9          2.51         -4.39         9.53 o                         
  -7   2   9          6.11          0.93         8.26 o                         
  -7   2   9          5.72         -0.20         6.77 o                         
  -6   2   9         16.67         31.34        12.65 o                         
  -6   2   9         17.72         26.72        12.06 o                         
  -5   2   9          2.04          2.85         2.90 o                         
  -4   2   9         35.65         43.61         3.48 o                         
  -3   2   9         16.65         13.14         2.34 o                         
  -2   2   9          0.14          0.69         1.73 o                         
  -1   2   9          5.14          4.76         2.00 o                         
   0   2   9          4.12          5.63         2.00 o                         
   1   2   9        219.13        234.69         9.18 o                         
   2   2   9        213.47        251.30        11.29 o                         
  -7   3   9          1.40         -8.27         8.27 o                         
  -7   3   9          1.78          5.29         6.34 o                         
  -6   3   9          8.14          2.48        16.02 o                         
  -6   3   9          8.11         -3.09        11.38 o                         
  -6   3   9          5.13         -6.59         6.84 o                         
  -5   3   9          0.34         -1.00         3.20 o                         
  -4   3   9         15.07         15.13         2.50 o                         
  -3   3   9          0.30          1.11         1.88 o                         
  -2   3   9         93.25         98.56         4.14 o                         
  -1   3   9          0.76          2.55         1.81 o                         
   0   3   9          0.56          1.24         1.81 o                         
   1   3   9         54.24         44.13         5.80 o                         
   2   3   9         68.37         67.85         7.93 o                         
  -7   4   9          6.71          5.94         9.30 o                         
  -7   4   9          7.73         15.14         7.74 o                         
  -6   4   9          0.13         -2.15         6.61 o                         
  -6   4   9          1.43        -10.73        10.73 o                         
  -5   4   9         21.12         24.98         5.07 o                         
  -4   4   9         93.16        101.63         4.28 o                         
  -3   4   9         51.45         54.58         3.56 o                         
  -2   4   9          0.55          1.19         1.85 o                         
  -1   4   9          5.85          6.13         2.01 o                         
   0   4   9          2.27          1.63         1.82 o                         
   1   4   9         15.71         20.69         4.72 o                         
   2   4   9          1.13          1.40         5.20 o                         
  -7   5   9         27.31         28.82         8.17 o                         
  -7   5   9         27.42         15.48         9.83 o                         
  -6   5   9          8.88         10.04         6.67 o                         
  -5   5   9         28.37         29.42        16.23 o                         
  -4   5   9         28.73         24.62         2.82 o                         
  -3   5   9         69.95         74.75         3.86 o                         
  -2   5   9         81.64         80.97         3.91 o                         
  -1   5   9         17.45         20.34         2.52 o                         
   0   5   9        206.32        234.90         5.96 o                         
   1   5   9          7.10          7.01         4.37 o                         
   2   5   9         32.86         31.01         7.54 o                         
  -7   6   9         16.14         33.76         8.43 o                         
  -7   6   9         15.92         16.91        12.98 o                         
  -6   6   9          6.55         11.20         6.77 o                         
  -5   6   9         13.60          2.45        10.74 o                         
  -5   6   9         15.03         23.28        16.28 o                         
  -4   6   9          1.38          2.60         2.08 o                         
  -3   6   9         46.92         44.46        14.67 o                         
  -2   6   9         16.31         12.92         2.35 o                         
  -1   6   9          0.16          0.07         1.75 o                         
   0   6   9         75.03         99.31        16.76 o                         
   1   6   9          8.65         16.17         4.20 o                         
   2   6   9         11.16         11.15         7.18 o                         
  -7   7   9         15.34          9.52        11.36 o                         
  -6   7   9         20.36         23.13         7.79 o                         
  -5   7   9          7.20         14.01        15.44 o                         
  -4   7   9          7.81          7.01         2.46 o                         
  -3   7   9          8.49          6.72         2.15 o                         
  -2   7   9          2.01          1.48         1.84 o                         
  -1   7   9          0.12          1.54         1.91 o                         
   0   7   9         50.10         52.69        14.08 o                         
   1   7   9         88.57        108.06         7.93 o                         
   2   7   9         13.44          8.79         3.80 o                         
  -6   8   9          5.40          8.74         7.72 o                         
  -5   8   9         24.12         37.57        14.83 o                         
  -4   8   9         77.15         80.73         4.44 o                         
  -3   8   9          9.99          8.64         2.34 o                         
  -2   8   9          0.16         -0.60         1.82 o                         
  -1   8   9         33.62         41.20         3.41 o                         
   0   8   9         24.58         31.38         9.48 o                         
   1   8   9         15.39         10.54         6.39 o                         
   2   8   9         33.64         36.55         5.21 o                         
  -6   9   9          1.69          2.25         7.94 o                         
  -5   9   9          6.81         10.91        14.09 o                         
  -4   9   9          5.09          3.66         2.09 o                         
  -3   9   9         73.14         76.68         3.81 o                         
  -2   9   9          4.50          4.62         2.14 o                         
  -1   9   9         14.36         18.84         2.85 o                         
   0   9   9          5.38         -5.54        12.56 o                         
   0   9   9          2.05          7.12         9.59 o                         
   1   9   9          0.24          6.43         9.85 o                         
  -6  10   9         29.68         38.70         7.31 o                         
  -5  10   9         27.67         30.31        10.23 o                         
  -4  10   9          3.23          3.62         2.17 o                         
  -3  10   9          0.14          0.14         1.88 o                         
  -2  10   9          1.94          3.36         1.94 o                         
  -1  10   9        168.27        176.83         5.72 o                         
   0  10   9         49.06         52.20         8.74 o                         
   0  10   9         47.15         47.78        10.43 o                         
   1  10   9         22.76         42.07        15.36 o                         
  -5  11   9          0.01         -0.53         4.12 o                         
  -4  11   9          0.02         -1.21         2.04 o                         
  -3  11   9          9.44          9.03         2.42 o                         
  -2  11   9         67.97         69.42         3.90 o                         
  -1  11   9         33.94         31.96         3.44 o                         
   0  11   9         13.05         10.96         6.62 o                         
   0  11   9         12.46         26.00         7.18 o                         
  -5  12   9          1.57          5.17         7.58 o                         
  -4  12   9          0.42         18.53        13.18 o                         
  -3  12   9         19.26         15.23         2.72 o                         
  -2  12   9          7.20          8.58         2.61 o                         
  -1  12   9         24.91         21.21         3.16 o                         
   0  12   9          1.18          6.34         7.56 o                         
  -4  13   9        100.24        107.35        16.29 o                         
  -3  13   9          5.30          2.82         2.42 o                         
  -2  13   9         14.20          9.64         2.72 o                         
  -1  13   9         17.59         22.45         3.27 o                         
  -3  14   9          1.92          1.94         2.68 o                         
  -2  14   9        102.36        107.59         5.70 o                         
  -6   0  10         25.51         30.06        12.14 o                         
  -4   0  10         29.96         29.45         4.72 o                         
  -2   0  10         32.73         50.49         5.49 o                         
   0   0  10         92.15         96.48         6.30 o                         
  -6   1  10         67.72         67.05        19.27 o                         
  -6   1  10         68.68         87.48        13.56 o                         
  -5   1  10          5.42          5.56         3.55 o                         
  -4   1  10         31.73         31.79         3.31 o                         
  -3   1  10         14.36         14.17         2.45 o                         
  -2   1  10          2.65          4.10         2.21 o                         
  -1   1  10         20.86         25.73         5.50 o                         
  -1   1  10         18.47         15.31         4.59 o                         
   0   1  10         20.71         19.55         2.86 o                         
   1   1  10          1.61          3.04         2.40 o                         
  -6   2  10        105.45        100.12        13.87 o                         
  -5   2  10        256.52        287.11        10.63 o                         
  -4   2  10         92.63        106.62         4.80 o                         
  -3   2  10         29.81         35.94         3.43 o                         
  -2   2  10         24.91         28.28         3.45 o                         
  -1   2  10          8.42          8.20         5.45 o                         
  -1   2  10          5.36         -4.12         4.67 o                         
   0   2  10          4.23          5.30         2.16 o                         
   1   2  10         17.12         19.87         3.08 o                         
  -6   3  10         62.26         62.35        13.17 o                         
  -5   3  10          8.74         12.80         3.98 o                         
  -4   3  10         10.04         14.02         2.64 o                         
  -3   3  10         12.68         12.95         2.66 o                         
  -2   3  10         12.99          1.56         9.46 o                         
  -1   3  10          1.74         -1.44         5.24 o                         
  -1   3  10          5.06          3.70         6.52 o                         
   0   3  10          0.84          4.80         2.18 o                         
   1   3  10          0.02          0.53         2.54 o                         
  -6   4  10         37.47         27.66        12.80 o                         
  -5   4  10          2.08         -0.28         3.08 o                         
  -4   4  10          2.27          2.07         2.23 o                         
  -3   4  10         11.73         21.09         3.01 o                         
  -2   4  10         35.22         35.05         7.56 o                         
  -1   4  10         23.42         28.73         7.20 o                         
  -1   4  10         24.94         28.83         6.28 o                         
   0   4  10         59.59         60.79         4.18 o                         
  -6   5  10         96.71        103.24        20.25 o                         
  -5   5  10          1.06          4.49         3.46 o                         
  -4   5  10          1.62          4.81         2.53 o                         
  -3   5  10          0.21          1.94         2.15 o                         
  -2   5  10         15.11         24.96         5.98 o                         
  -1   5  10        120.44        160.16        19.15 o                         
  -1   5  10        120.92        141.11         8.85 o                         
   0   5  10          4.43          8.64        15.21 o                         
  -5   6  10          4.51          0.05         3.23 o                         
  -4   6  10        106.46        111.76         5.29 o                         
  -3   6  10         49.16         60.04         4.25 o                         
  -2   6  10         11.15          8.02         5.32 o                         
  -1   6  10         13.57         15.82         8.02 o                         
   0   6  10          0.92          1.67         7.62 o                         
  -5   7  10          1.00         -3.05         3.05 o                         
  -4   7  10         14.35         14.38         3.03 o                         
  -3   7  10         39.65         41.43         3.77 o                         
  -2   7  10          1.44          2.66         4.86 o                         
  -1   7  10          9.08         18.95         8.71 o                         
   0   7  10         10.17         12.95        12.71 o                         
  -5   8  10          6.75          8.02         3.77 o                         
  -4   8  10         43.39         50.04         4.40 o                         
  -3   8  10          1.98          4.00         2.46 o                         
  -2   8  10         12.84         15.03         5.04 o                         
  -1   8  10          0.76          1.51         2.46 o                         
  -4   9  10         15.57         11.04         3.22 o                         
  -3   9  10          0.00         -0.01         2.35 o                         
  -2   9  10         11.69          5.88         4.74 o                         
  -1   9  10         20.18         18.03         3.62 o                         
  -3  10  10         45.90         46.85         4.27 o                         
  -2  10  10          5.27          1.89         6.19 o                         
                                                                                
